# Supplementary material for: Bis(2-chloro-N,N-di­methyl­ethan-1-aminium) tetra­chlorido­cobaltate(II) and tetra­chlorido­zincate(II)
Source: Acta Crystallogr E Crystallogr Commun. 2024 May 10;80(Pt 6):577–81. doi: 10.1107/S2056989024003955 (PMC11151309; doi:10.1107/S2056989024003955)
Supplement: Supplementary file 1 [file e-80-00577-sup1.cif]

##############################################################################
#                                                                            #
# This CIF contains the data in a paper accepted for publication in          #
# Acta Crystallographica Section E. It conforms to the requirements of       #
# Notes for Authors for Acta Crystallographica Section E, and has been       #
# peer reviewed under the auspices of the IUCr Commission on Journals.       #
#                                                                            #
# Full details of the Crystallographic Information File format               #
# are given in the paper "The Crystallographic Information File (CIF):       #
# a New Standard Archive File for Crystallography" by S. R. Hall, F. H.      #
# Allen and I. D. Brown [Acta Cryst. (1991), A47, 655-685].                  #
#                                                                            #
# The current version of the core CIF dictionary is obtainable from          #
# ftp://ftp.iucr.org/pub/cif_core.dic.                                       #
#                                                                            #
# Software is freely available for graphical display of the structure(s)     #
# in this CIF. For information consult the CIF software page                 #
# http://www.iucr.org/resources/cif/software.                                #
#                                                                            #
# This file may be used for bona fide research purposes within the           #
# scientific community so long as proper attribution is given to the journal # 
# article from which it was obtained.                                        #
#                                                                            #
##############################################################################
data_global
_journal_date_recd_electronic     2024-04-09
_journal_date_accepted     2024-04-30
_journal_name_full     'Acta Crystallographica, Section E'
_journal_year     2024
_journal_volume     80
_journal_issue      6
_journal_page_first     0
_journal_page_last     0
_journal_paper_category     GM
_journal_paper_doi     10.1107/S2056989024003955
_journal_coeditor_code     EV2006
_publ_contact_author_name     'Marcus Bond'
_publ_contact_author_address
;
Department of Chemistry and Physics
Southeast Missouri State University
Cape Girardeau, MO 63701
;
_publ_contact_author_email     'mbond@semo.edu'
_publ_contact_author_fax     ?
_publ_contact_author_phone     ?
_publ_section_title
;
Bis(2-chloro-<i>N</i>,<i>N</i>-dimethylethan-1-aminium)
tetrachloridocobaltate(II) and tetrachloridozincate(II)
;
_publ_section_title_footnote     .
loop_
    _publ_author_name
    _publ_author_footnote
    _publ_author_address
    'McGinness, Katelyn' .
;
Department of Chemistry and Physics
Southeast Missouri State University
Cape Girardeau, MO 63701
USA
;
    'Minton, Kim' .
;
Department of Chemistry and Physics
Southeast Missouri State University
Cape Girardeau, MO 63701
USA
;
    'White, Katelyn' .
;
Department of Chemistry and Physics
Southeast Missouri State University
Cape Girardeau, MO 63701
USA
;
    'Bond, Marcus R.' .
;
Department of Chemistry and Physics
Southeast Missouri State University
Cape Girardeau, MO 63701
USA
;
_publ_section_synopsis
;
The competition between <i>gauche</i> and <i>anti</i> conformations in
2-chloroethyl- or 3-chloropropyldimethylammonium cations is investigated for
the title tetrachlorometallate salts in which the alkyl chain is found to
disordered with the <i>gauche</i> conformation dominant.
;
data_cobaltate
_chemical_name_systematic
;
Bis(2-chloro-<i>N</i>,<i>N</i>-dimethylethan-1-aminium)
tetrachloridocobaltate(II)
;
_chemical_formula_moiety     '2(C4 H11 Cl N +), Co Cl4 2-'
_chemical_formula_sum     'C8 H22 Cl6 Co N2'
_chemical_formula_iupac     '(C4 H11 Cl N)2 [Co Cl4]'
_chemical_formula_weight     417.926
_symmetry_cell_setting     monoclinic
_symmetry_space_group_name_H-M     'C 2/c'
_symmetry_space_group_name_Hall     '-C 2yc'
loop_
    _space_group_symop_operation_xyz
    'x, y, z'
    '-x, y, -z+1/2'
    'x+1/2, y+1/2, z'
    '-x+1/2, y+1/2, -z+1/2'
    '-x, -y, -z'
    'x, -y, z-1/2'
    '-x+1/2, -y+1/2, -z'
    'x+1/2, -y+1/2, z-1/2'
_cell_length_a     12.7521(6)
_cell_length_b     8.9648(4)
_cell_length_c     16.6801(10)
_cell_angle_alpha     90
_cell_angle_beta     111.0570(10)
_cell_angle_gamma     90
_cell_volume     1779.53(16)
_cell_formula_units_Z     4
_cell_measurement_reflns_used     9986
_cell_measurement_theta_min     2.8448
_cell_measurement_theta_max     27.3883
_cell_measurement_temperature     295(2)
_exptl_crystal_description     gem
_exptl_crystal_colour     blue
_exptl_crystal_size_max     0.30
_exptl_crystal_size_mid     0.27
_exptl_crystal_size_min     0.26
_exptl_crystal_density_diffrn     1.56
_exptl_crystal_F_000     852
_exptl_absorpt_coefficient_mu     1.848
_exptl_absorpt_correction_type     multi-scan
_exptl_absorpt_process_details
;
(SADABS; Krause <i>et al.</i>,  2015)
;
_exptl_absorpt_correction_T_min     0.696
_exptl_absorpt_correction_T_max     0.746
_diffrn_ambient_temperature     295(2)
_diffrn_source_power     1.0
_diffrn_source_voltage     50.0
_diffrn_source_current     20.0
_diffrn_radiation_type     MoK\a
_diffrn_radiation_wavelength     0.71073
_diffrn_measurement_device_type     'Bruker D8 Quest Eco'
_diffrn_measurement_method     '\f and \w scans'
_diffrn_reflns_number     23748
_diffrn_reflns_av_R_equivalents     0.0419
_diffrn_reflns_av_unetI/netI     0.0196
_diffrn_reflns_theta_min     3.379
_diffrn_reflns_theta_max     27.514
_diffrn_reflns_theta_full     25.242
_diffrn_measured_fraction_theta_max     0.997
_diffrn_measured_fraction_theta_full     0.998
_diffrn_reflns_limit_h_min     -16
_diffrn_reflns_limit_h_max     16
_diffrn_reflns_limit_k_min     -11
_diffrn_reflns_limit_k_max     11
_diffrn_reflns_limit_l_min     -21
_diffrn_reflns_limit_l_max     21
_diffrn_standards_number     0
_diffrn_standards_interval_count     0
_diffrn_standards_interval_time     0
_diffrn_standards_decay_%     0
_reflns_number_total     2041
_reflns_number_gt     1676
_reflns_threshold_expression     'I > 2\s(I)'
_refine_ls_structure_factor_coef     Fsqd
_refine_ls_matrix_type     full
_refine_ls_R_factor_all     0.0428
_refine_ls_R_factor_gt     0.0302
_refine_ls_wR_factor_ref     0.064
_refine_ls_goodness_of_fit_ref     1.088
_refine_ls_restrained_S_all     1.087
_refine_ls_number_reflns     2041
_refine_ls_number_parameters     113
_refine_ls_number_restraints     1
_refine_ls_hydrogen_treatment     mixed
_refine_ls_weighting_scheme     calc
_refine_ls_weighting_details
              'w=1/[\s^2^(Fo^2^)+(0.0202P)^2^+2.2595P] where P=(Fo^2^+2Fc^2^)/3'
_atom_sites_solution_hydrogens     mixed
_atom_sites_solution_primary     dual
_refine_ls_shift/su_max     0.001
_refine_ls_shift/su_mean     0
_refine_diff_density_max     0.38
_refine_diff_density_min     -0.286
_refine_ls_extinction_method
;
<i>SHELXL2018/3</i> (Sheldrick 2015b)
;
_refine_ls_extinction_coef     0.0038(3)
loop_
    _atom_type_symbol
    _atom_type_description
    _atom_type_scat_dispersion_real
    _atom_type_scat_dispersion_imag
    _atom_type_scat_source
    C C 0.0033 0.0016 'International Tables Vol C Tables 4.2.6.8 and 6.1.1.4'
    H H 0 0 'International Tables Vol C Tables 4.2.6.8 and 6.1.1.4'
    N N 0.0061 0.0033 'International Tables Vol C Tables 4.2.6.8 and 6.1.1.4'
    Cl Cl 0.1484 0.1585 'International Tables Vol C Tables 4.2.6.8 and 6.1.1.4'
    Co Co 0.3494 0.9721 'International Tables Vol C Tables 4.2.6.8 and 6.1.1.4'
_computing_data_collection
;
APEX3 v2017.3-0 (Bruker, 2017)
;
_computing_cell_refinement
;
SAINT v8.38A (Bruker, 2017)
;
_computing_data_reduction
;
SAINT v8.38A (Bruker, 2017)
;
_computing_structure_solution
;
<i>SHELXT2018/2</i> (Sheldrick, 2015a)
;
_computing_structure_refinement
;
<i>SHELXL2018/3</i> (Sheldrick 2015b)
;
_computing_molecular_graphics
;
Ortep-3 for Windows 2020.1 (Farrugia, 2012)
;
_computing_publication_material
;
publCIF (Westrip, 2010)
;
loop_
    _atom_site_type_symbol
    _atom_site_label
    _atom_site_fract_x
    _atom_site_fract_y
    _atom_site_fract_z
    _atom_site_U_iso_or_equiv
    _atom_site_adp_type
    _atom_site_calc_flag
    _atom_site_occupancy
    _atom_site_disorder_assembly
    _atom_site_disorder_group
    Co Co1 0.5 0.77754(4) 0.25 0.03399(13) Uani d 1 . .
    Cl Cl1 0.63314(4) 0.92047(6) 0.34886(3) 0.04269(15) Uani d 1 . .
    Cl Cl2 0.40423(5) 0.65066(7) 0.31892(4) 0.05376(18) Uani d 1 . .
    N N1 0.84438(16) 0.6926(2) 0.36634(12) 0.0402(4) Uani d 1 . .
    H H1 0.775(2) 0.725(3) 0.3517(17) 0.066(8) Uiso d 1 . .
    C C1 0.8515(7) 0.5245(5) 0.3673(6) 0.0395(13) Uani d 0.707(2) A 1
    H H1A 0.929586 0.496545 0.381431 0.047 Uiso calc 0.707(2) A 1
    H H1B 0.810217 0.488369 0.309775 0.047 Uiso calc 0.707(2) A 1
    C C2 0.8069(3) 0.4440(4) 0.4297(2) 0.0465(8) Uani d 0.707(2) A 1
    H H2A 0.848364 0.477204 0.487909 0.056 Uiso calc 0.707(2) A 1
    H H2B 0.818475 0.337488 0.427118 0.056 Uiso calc 0.707(2) A 1
    Cl Cl3 0.66156(8) 0.48055(11) 0.40385(6) 0.0581(3) Uani d 0.707(2) A 1
    C C1A 0.8273(19) 0.5310(12) 0.3788(17) 0.055(5) Uani d 0.293(2) A 2
    H H1AA 0.800336 0.479291 0.324113 0.066 Uiso calc 0.293(2) A 2
    H H1AB 0.897006 0.48509 0.415285 0.066 Uiso calc 0.293(2) A 2
    C C2A 0.7424(9) 0.5258(10) 0.4203(6) 0.051(2) Uani d 0.293(2) A 2
    H H2AA 0.672082 0.570241 0.383851 0.061 Uiso calc 0.293(2) A 2
    H H2AB 0.768918 0.576965 0.475201 0.061 Uiso calc 0.293(2) A 2
    Cl Cl3A 0.7270(3) 0.3331(3) 0.43356(19) 0.0799(11) Uani d 0.293(2) A 2
    C C3 0.8885(2) 0.7413(3) 0.29966(17) 0.0572(7) Uani d 1 . .
    H H3A 0.885462 0.848115 0.295397 0.086 Uiso calc 1 . .
    H H3B 0.843773 0.698591 0.245341 0.086 Uiso calc 1 . .
    H H3C 0.964987 0.708767 0.315027 0.086 Uiso calc 1 . .
    C C4 0.9070(3) 0.7654(3) 0.44973(17) 0.0687(8) Uani d 1 . .
    H H4A 0.984779 0.737603 0.468255 0.103 Uiso calc 1 . .
    H H4B 0.876356 0.733971 0.491816 0.103 Uiso calc 1 . .
    H H4C 0.900302 0.871732 0.443083 0.103 Uiso calc 1 . .
loop_
    _atom_site_aniso_label
    _atom_site_aniso_U_11
    _atom_site_aniso_U_22
    _atom_site_aniso_U_33
    _atom_site_aniso_U_12
    _atom_site_aniso_U_13
    _atom_site_aniso_U_23
    Co1 0.0301(2) 0.0362(2) 0.0354(2) 0 0.01147(16) 0
    Cl1 0.0383(3) 0.0475(3) 0.0375(3) -0.0055(2) 0.0078(2) -0.0033(2)
    Cl2 0.0611(4) 0.0447(3) 0.0666(4) -0.0097(3) 0.0364(3) 0.0013(3)
    N1 0.0339(9) 0.0456(11) 0.0413(10) 0.0079(8) 0.0137(8) -0.0021(8)
    C1 0.043(4) 0.040(2) 0.042(3) -0.0033(16) 0.023(2) 0.0027(16)
    C2 0.0492(19) 0.0449(19) 0.0467(19) 0.0064(16) 0.0188(15) 0.0019(16)
    Cl3 0.0479(6) 0.0665(6) 0.0663(6) -0.0018(4) 0.0280(4) -0.0007(5)
    C1A 0.038(9) 0.086(10) 0.047(9) -0.015(6) 0.024(5) 0.001(6)
    C2A 0.062(6) 0.047(5) 0.048(5) 0.004(5) 0.025(4) 0.009(4)
    Cl3A 0.113(2) 0.0584(16) 0.0850(19) -0.0153(14) 0.0554(17) 0.0128(13)
    C3 0.0704(17) 0.0520(15) 0.0552(15) -0.0085(13) 0.0297(13) 0.0012(12)
    C4 0.081(2) 0.0703(19) 0.0485(15) 0.0016(15) 0.0150(14) -0.0161(14)
_geom_special_details
;
 All esds (except the esd in the dihedral angle between two l.s. planes)
 are estimated using the full covariance matrix.  The cell esds are taken
 into account individually in the estimation of esds in distances, angles
 and torsion angles; correlations between esds in cell parameters are only
 used when they are defined by crystal symmetry.  An approximate (isotropic)
 treatment of cell esds is used for estimating esds involving l.s. planes.
;
loop_
    _geom_bond_atom_site_label_1
    _geom_bond_atom_site_label_2
    _geom_bond_site_symmetry_2
    _geom_bond_distance
    _geom_bond_publ_flag
    Co1 Cl1 . 2.2873(6) y
    Co1 Cl2 . 2.2618(6) y
    N1 C3 . 1.482(3) y
    C3 H3A . 0.96 ?
    C3 H3B . 0.96 ?
    C3 H3C . 0.96 ?
    N1 C4 . 1.483(3) y
    C4 H4A . 0.96 ?
    C4 H4B . 0.96 ?
    C4 H4C . 0.96 ?
    N1 H1 . 0.87(3) ?
    N1 C1 . 1.509(5) y
    C1 H1A . 0.97 ?
    C1 H1B . 0.97 ?
    C1 C2 . 1.534(6) y
    C2 H2A . 0.97 ?
    C2 H2B . 0.97 ?
    C2 Cl3 . 1.776(3) y
    N1 C1A . 1.490(10) ?
    C1A H1AA . 0.97 ?
    C1A H1AB . 0.97 ?
    C1A C2A . 1.480(15) ?
    C2A H2AA . 0.97 ?
    C2A H2AB . 0.97 ?
    C2A Cl3A . 1.762(9) ?
loop_
    _geom_angle_atom_site_label_1
    _geom_angle_atom_site_label_2
    _geom_angle_atom_site_label_3
    _geom_angle_site_symmetry_1
    _geom_angle_site_symmetry_3
    _geom_angle
    _geom_angle_publ_flag
    Cl1 Co1 Cl1 2_655 . 111.86(3) y
    Cl1 Co1 Cl2 . . 108.17(2) y
    Cl1 Co1 Cl2 . 2_655 104.58(2) y
    Cl2 Co1 Cl2 2_655 . 119.62(4) y
    C3 N1 C4 . . 110.6(2) y
    N1 C3 H3A . . 109.5 ?
    N1 C3 H3B . . 109.5 ?
    H3A C3 H3B . . 109.5 ?
    N1 C3 H3C . . 109.5 ?
    H3A C3 H3C . . 109.5 ?
    H3B C3 H3C . . 109.5 ?
    N1 C4 H4A . . 109.5 ?
    N1 C4 H4B . . 109.5 ?
    H4A C4 H4B . . 109.5 ?
    N1 C4 H4C . . 109.5 ?
    H4A C4 H4C . . 109.5 ?
    H4B C4 H4C . . 109.5 ?
    C3 N1 C1 . . 105.4(3) y
    C4 N1 C1 . . 114.8(4) y
    C3 N1 H1 . . 108.0(18) ?
    C4 N1 H1 . . 105.3(18) ?
    C1A N1 H1 . . 100(2) ?
    C1 N1 H1 . . 112.6(19) ?
    N1 C1 C2 . . 116.2(5) y
    N1 C1 H1A . . 108.2 ?
    C2 C1 H1A . . 108.2 ?
    N1 C1 H1B . . 108.2 ?
    C2 C1 H1B . . 108.2 ?
    H1A C1 H1B . . 107.4 ?
    C1 C2 Cl3 . . 111.0(4) y
    C1 C2 H2A . . 109.4 ?
    Cl3 C2 H2A . . 109.4 ?
    C1 C2 H2B . . 109.4 ?
    Cl3 C2 H2B . . 109.4 ?
    H2A C2 H2B . . 108 ?
    C3 N1 C1A . . 120.4(7) ?
    C4 N1 C1A . . 110.7(11) ?
    C2A C1A N1 . . 105.3(9) ?
    C2A C1A H1AA . . 110.7 ?
    N1 C1A H1AA . . 110.7 ?
    C2A C1A H1AB . . 110.7 ?
    N1 C1A H1AB . . 110.7 ?
    H1AA C1A H1AB . . 108.8 ?
    C1A C2A Cl3A . . 102.9(7) ?
    C1A C2A H2AA . . 111.2 ?
    Cl3A C2A H2AA . . 111.2 ?
    C1A C2A H2AB . . 111.2 ?
    Cl3A C2A H2AB . . 111.2 ?
    H2AA C2A H2AB . . 109.1 ?
loop_
    _geom_torsion_atom_site_label_1
    _geom_torsion_atom_site_label_2
    _geom_torsion_atom_site_label_3
    _geom_torsion_atom_site_label_4
    _geom_torsion_site_symmetry_1
    _geom_torsion_site_symmetry_2
    _geom_torsion_site_symmetry_3
    _geom_torsion_site_symmetry_4
    _geom_torsion
    _geom_torsion_publ_flag
    C3 N1 C1 C2 . . . . -178.1(5) ?
    C4 N1 C1 C2 . . . . 59.9(7) ?
    N1 C1 C2 Cl3 . . . . 61.6(7) ?
    C3 N1 C1A C2A . . . . -156.9(10) ?
    C4 N1 C1A C2A . . . . 71.9(16) ?
    N1 C1A C2A Cl3A . . . . -179.7(13) ?
loop_
    _geom_hbond_atom_site_label_D
    _geom_hbond_atom_site_label_H
    _geom_hbond_atom_site_label_A
    _geom_hbond_site_symmetry_A
    _geom_hbond_distance_DH
    _geom_hbond_distance_HA
    _geom_hbond_distance_DA
    _geom_hbond_angle_DHA
    _geom_hbond_publ_flag
    N1 H1 Cl1 . 0.87(3) 2.51(3) 3.3093(19) 152(2) yes
    N1 H1 Cl2 2_655 0.87(3) 3.02(3) 3.564(2) 122(2) yes
_shelx_hkl_file
;
  -2   0   2 2150.18   62.69
  -2   0   2 2239.38   62.49
  -2   0   2 2286.47   62.79
  -2   0   2 2229.38   62.79
  -2   0   2 2257.97   62.59
  -2   0   2 2219.08   62.69
  -4   0   4 5841.82  166.48
  -4   0   4 5823.72  165.18
  -4   0   4 6110.09  166.88
   4   0  -4 5944.10  166.78
  -4   0   4 6114.49  166.48
   4   0  -4 5688.83  165.18
   4   0  -4 5900.91  166.58
   4   0  -4 6145.29  165.98
   4   0  -4 6129.59  166.38
  -4   0   4 5930.71  166.28
  -4   0   4 6078.89  166.28
  -4   0   4 5818.22  165.78
  -4   0   4 5903.31  165.38
  -4   0   4 6104.99  165.48
   6   0  -6 6183.18  169.38
  -6   0   6 6097.69  168.78
  -6   0   6 5964.50  168.18
  -6   0   6 6159.28  167.98
  -6   0   6 5777.22  167.38
  -6   0   6 6017.10  169.18
   6   0  -6 5910.91  169.78
   6   0  -6 5892.21  167.38
   6   0  -6 5881.41  169.48
   6   0  -6 6218.08  168.68
  -8   0   8  664.23   25.10
  -8   0   8  685.83   23.30
  -8   0   8  671.33   25.40
   8   0  -8  680.73   22.60
   8   0  -8  632.34   25.40
   8   0  -8  649.93   25.30
   8   0  -8  697.13   25.50
   8   0  -8  720.03   24.50
 -10   0  10    5.50    6.30
  10   0 -10    7.30    5.30
  10   0 -10    3.20    6.50
  10   0 -10    2.40    8.30
 -10   0  10   15.10    7.20
  10   0 -10   10.20    7.60
 -10   0  10   19.30    7.20
  12   0 -12  293.67   20.90
  12   0 -12  253.77   18.70
 -12   0  12  250.97   17.90
 -12   0  12  278.27   17.00
 -12   0  12  298.47   19.20
 -12   0  12  260.07   15.60
  12   0 -12  275.17   21.00
  14   0 -14   26.50   11.80
 -14   0  14    7.40   10.30
  14   0 -14   19.90   14.80
 -14   0  14   17.10   12.90
  14   0 -14   13.40   13.40
   1   1  -1   -0.70    0.70
   1   1  -1   -1.50    1.00
   1   1  -1   -0.20    0.60
  -1   1   1   -0.10    0.60
  -1  -1   1    0.00    1.10
   1  -1  -1    0.00    0.70
   1  -1  -1    0.80    1.20
   1  -1  -1   -0.40    0.70
  -3   1   3   60.79    4.70
   3   1  -3   72.39    4.80
  -3   1   3   67.39    4.10
  -3   1   3   70.49    3.40
   3   1  -3   69.59    3.50
   3   1  -3   73.29    4.80
   3   1  -3   75.49    3.70
  -3   1   3   69.29    3.40
  -3   1   3   66.19    4.20
  -3   1   3   66.99    4.30
  -3   1   3   65.59    4.30
  -3   1   3   72.89    3.30
  -3   1   3   67.89    4.10
   3   1  -3   70.09    4.30
   3   1  -3   64.69    4.20
  -3  -1   3   65.09    4.10
   3  -1  -3   68.69    3.30
  -3  -1   3   70.39    4.10
  -3  -1   3   64.39    4.10
   3  -1  -3   69.19    3.80
  -3  -1   3   71.49    3.60
   3  -1  -3   62.29    4.70
  -3  -1   3   73.69    4.20
   3  -1  -3   74.99    5.10
  -3  -1   3   65.89    3.50
   3  -1  -3   69.59    4.10
  -3  -1   3   64.09    4.20
  -3  -1   3   59.89    4.50
  -3  -1   3   69.09    4.20
  -5   1   5 3793.02  109.59
  -5   1   5 3684.73  108.39
   5   1  -5 3864.41  108.59
  -5   1   5 3921.81  109.39
   5   1  -5 3914.21  110.39
  -5   1   5 4005.40  110.79
  -5   1   5 3949.00  109.49
   5   1  -5 3874.31  109.29
   5   1  -5 3902.61  110.39
   5   1  -5 4046.30  110.39
  -5   1   5 3591.44  108.09
  -5  -1   5 3927.81  109.29
   5  -1  -5 3953.20  109.79
  -5  -1   5 3828.52  110.19
  -5  -1   5 3956.70  110.19
  -5  -1   5 3615.74  108.39
  -5  -1   5 3954.50  111.69
   5  -1  -5 3896.11  110.99
   5  -1  -5 3953.00  108.69
  -5  -1   5 3853.41  109.29
   5  -1  -5 3906.31  110.59
   7   1  -7  293.07   17.00
   7   1  -7  356.26   13.30
  -7   1   7  316.07   13.10
  -7   1   7  314.17   12.20
   7   1  -7  313.77   12.20
   7   1  -7  300.07   15.50
   7   1  -7  328.37   14.90
  -7   1   7  264.27   15.50
  -7   1   7  319.77   11.90
  -7   1   7  296.27   12.40
   7  -1  -7  310.47   15.50
  -7  -1   7  296.07   12.60
   7  -1  -7  331.17   13.90
  -7  -1   7  309.67   14.00
  -7  -1   7  331.37   13.90
   7  -1  -7  318.97   12.80
   7  -1  -7  313.87   16.00
  -9   1   9  126.79   10.40
  -9   1   9  124.49    7.70
  -9   1   9  140.59   10.20
   9   1  -9   98.89   12.50
   9   1  -9  102.19   11.80
   9   1  -9  111.69   12.40
   9   1  -9  124.59    9.30
   9  -1  -9  119.49   13.20
  -9  -1   9  125.59   10.60
   9  -1  -9  116.99   11.70
   9  -1  -9  112.89   12.70
  -9  -1   9  130.09    8.80
  -9  -1   9  121.39   11.80
   9  -1  -9  119.29    9.20
  11   1 -11  100.49   14.00
  11   1 -11   78.59    9.90
 -11   1  11  104.39   13.80
 -11   1  11   92.89   11.30
 -11   1  11   89.39   10.90
  11   1 -11   94.59   13.70
  11   1 -11  108.29   14.30
 -11  -1  11  101.19   13.00
 -11  -1  11   86.09   12.00
  11  -1 -11   99.09   11.70
  11  -1 -11   80.49   14.20
  11  -1 -11   94.99   13.60
  11  -1 -11   86.99   11.60
 -11  -1  11  105.89   11.10
  13   1 -13  145.39   19.80
 -13   1  13  180.58   19.10
  13   1 -13  109.79   15.00
  13   1 -13  108.59   14.80
 -13   1  13  114.99   13.70
 -13   1  13  101.49   25.30
  13   1 -13  124.59   16.60
  13  -1 -13  117.89   14.70
 -13  -1  13  111.29   16.60
  13  -1 -13  106.29   17.00
  13  -1 -13  116.79   16.70
 -13  -1  13  122.39   15.10
 -13  -1  13  103.29   13.80
 -13  -1  13  136.09   16.10
 -15   1  15   -1.60   16.20
  15   1 -15   13.70   16.80
 -15   1  15   29.40   15.00
  15  -1 -15   25.90   16.90
  15  -1 -15  -11.00   16.30
 -15  -1  15   -8.70   15.20
 -15  -1  15   21.90   16.10
   0   2   0  569.94   17.90
   0   2   0  577.34   17.90
   0   2   0  585.04   17.90
   0   2   0  579.44   17.30
   0   2   0  578.24   17.70
   0   2   0  564.34   17.00
   0   2   0  583.04   17.40
   0  -2   0  564.24   17.80
   0  -2   0  581.54   17.30
   0  -2   0  574.34   17.80
   0  -2   0  566.84   17.30
   0  -2   0  570.74   18.10
   0  -2   0  570.34   17.70
   0  -2   0  577.74   17.00
  -2   2   2 1630.24   45.40
   2   2  -2 1605.74   45.40
  -2   2   2 1485.95   46.20
  -2   2   2 1590.04   45.60
  -2   2   2 1655.23   46.30
  -2   2   2 1506.75   46.10
   2   2  -2 1638.94   45.20
   2   2  -2 1655.73   46.40
   2   2  -2 1473.05   46.00
  -2   2   2 1623.94   46.30
   2   2  -2 1607.74   46.30
  -2   2   2 1673.53   46.50
  -2  -2   2 1531.35   46.30
   2  -2  -2 1640.94   45.30
  -2  -2   2 1619.64   46.30
  -2  -2   2 1653.63   45.30
   2  -2  -2 1596.74   46.40
  -2  -2   2 1643.84   46.40
   2  -2  -2 1621.94   46.40
   2  -2  -2 1616.54   45.60
  -2  -2   2 1436.06   46.00
  -2  -2   2 1524.05   43.80
  -2  -2   2 1662.73   45.50
   2  -2  -2 1386.56   45.80
  -2  -2   2 1621.94   46.30
   4   2  -4   79.09    5.90
  -4   2   4   74.79    5.20
  -4   2   4   80.09    5.70
   4   2  -4   69.29    5.40
  -4   2   4   74.69    5.10
   4   2  -4   81.09    6.40
  -4   2   4   73.39    4.30
  -4   2   4   77.99    3.40
   4   2  -4   67.69    4.40
  -4  -2   4   68.09    5.40
  -4  -2   4   78.19    4.60
  -4  -2   4   70.09    5.90
  -4  -2   4   77.09    6.50
   4  -2  -4   79.29    5.20
  -4  -2   4   65.69    5.00
   4  -2  -4   69.79    6.30
  -4  -2   4   80.39    5.10
  -4  -2   4   73.49    6.00
  -4  -2   4   74.49    3.90
   4  -2  -4   73.79    3.50
   4  -2  -4   72.99    6.20
   4  -2  -4   78.29    5.80
  -6   2   6  373.66   13.10
  -6   2   6  370.86   12.80
   6   2  -6  376.16   15.20
   6   2  -6  370.46   13.50
  -6   2   6  380.66   15.10
   6   2  -6  395.46   17.00
  -6   2   6  364.66   18.10
  -6   2   6  355.16   13.00
   6   2  -6  387.36   16.60
  -6  -2   6  376.36   13.80
  -6  -2   6  388.06   15.10
  -6  -2   6  380.56   14.00
  -6  -2   6  364.66   13.70
   6  -2  -6  392.56   13.00
   6  -2  -6  384.46   15.00
  -6  -2   6  392.56   15.60
   6  -2  -6  402.86   17.00
  -8   2   8   -2.70    5.40
  -8   2   8    5.70    3.30
  -8   2   8    0.70    4.20
   8   2  -8   -5.60    4.80
   8   2  -8    9.00    6.90
   8   2  -8   -2.30    3.80
   8  -2  -8    1.80    6.90
  -8  -2   8    2.60    5.90
   8  -2  -8    6.80    3.60
   8  -2  -8    6.10    6.40
   8  -2  -8   -2.10    4.70
  -8  -2   8   -0.70    4.20
  -8  -2   8    0.60    4.30
  10   2 -10   22.90    7.60
 -10   2  10   22.70    9.20
  10   2 -10   28.20    9.30
  10   2 -10   19.40    7.90
 -10   2  10   22.10    7.90
  10  -2 -10   18.20    9.60
 -10  -2  10   22.20    6.50
 -10  -2  10   26.90    8.70
 -10  -2  10   15.30    7.30
  10  -2 -10   23.20   10.50
 -10  -2  10   26.50    6.30
  10  -2 -10   30.40    6.40
  10  -2 -10   14.90    9.00
  12   2 -12  124.39   15.20
  12   2 -12  135.39   14.50
 -12   2  12  156.48   14.50
 -12   2  12  148.79   17.60
  12   2 -12  130.29   16.20
 -12   2  12  154.78   15.70
  12  -2 -12  136.09   16.10
 -12  -2  12  140.89   17.50
  12  -2 -12  123.19   15.40
 -12  -2  12  118.29   12.30
 -12  -2  12  128.29   16.60
  12  -2 -12  145.29   18.70
  12  -2 -12  154.58   14.40
 -12  -2  12  183.58   15.80
 -14   2  14   45.20   16.70
 -14   2  14    6.10   13.50
  14   2 -14   21.60   15.10
 -14   2  14  -19.90   10.70
  14  -2 -14   19.70   16.60
 -14  -2  14   42.80   11.60
  14  -2 -14   34.20   15.50
 -14  -2  14   37.20   14.90
 -14  -2  14   15.60   14.70
  -1   3   1   30.00    3.60
   1   3  -1   30.00    2.30
  -1   3   1   28.90    2.80
  -1   3   1   30.30    3.90
   1   3  -1   25.30    3.60
   1   3  -1   27.60    3.60
  -1   3   1   24.30    3.40
  -1   3   1   23.60    3.40
  -1   3   1   30.60    4.10
  -1   3   1   24.10    4.10
   1   3  -1   23.10    2.30
   1   3  -1   22.20    3.60
  -1   3   1   29.50    3.40
   1   3  -1   29.00    3.80
   1   3  -1   29.60    3.00
   1   3  -1   30.10    4.20
   1  -3  -1   32.90    3.80
  -1  -3   1   28.30    3.40
   1  -3  -1   27.10    2.60
  -1  -3   1   31.20    3.20
   1  -3  -1   26.10    3.70
   1  -3  -1   29.60    4.20
  -1  -3   1   31.00    3.80
  -1  -3   1   33.70    4.50
   1  -3  -1   26.50    3.70
  -1  -3   1   29.40    3.70
   1  -3  -1   27.70    3.50
  -1  -3   1   27.60    3.70
   3   3  -3  305.37   11.70
  -3   3   3  322.87   13.50
   3   3  -3  334.37   14.60
  -3   3   3  335.07   11.70
  -3   3   3  327.27   12.10
  -3   3   3  326.37   12.90
  -3   3   3  311.97   12.70
   3   3  -3  305.87   11.20
   3   3  -3  324.77   13.30
   3   3  -3  321.67   13.30
   3  -3  -3  299.37   11.50
   3  -3  -3  337.87   13.40
  -3  -3   3  332.47   12.90
   3  -3  -3  326.87   12.10
  -3  -3   3  317.27   11.50
   3  -3  -3  336.07   13.00
  -3  -3   3  327.97   13.20
  -3  -3   3  324.57   11.70
   5   3  -5  270.07   12.80
   5   3  -5  276.87   10.70
  -5   3   5  259.47   12.80
   5   3  -5  283.17   12.90
  -5   3   5  260.87    8.00
   5   3  -5  247.68   11.00
   5   3  -5  265.17   12.10
  -5   3   5  274.37   10.30
  -5   3   5  286.87   12.70
   5  -3  -5  267.97   13.60
   5  -3  -5  277.07   13.60
   5  -3  -5  264.47   11.50
  -5  -3   5  264.57    9.30
  -5  -3   5  268.47   11.40
   5  -3  -5  268.47    8.00
  -5  -3   5  269.07   12.90
  -5  -3   5  270.27   11.40
  -5  -3   5  252.07   10.50
  -5  -3   5  269.77    9.30
   7   3  -7  197.68    9.70
  -7   3   7  185.88   13.20
   7   3  -7  201.18   11.40
   7   3  -7  187.28   12.10
  -7   3   7  187.18   11.00
   7   3  -7  183.08   11.90
  -7   3   7  196.18    8.90
  -7  -3   7  217.58   11.20
   7  -3  -7  197.18   12.00
   7  -3  -7  189.18   11.40
  -7  -3   7  193.78    9.20
   7  -3  -7  187.08    7.60
  -7  -3   7  186.68    8.70
   7  -3  -7  183.88   13.70
  -7  -3   7  211.68   13.00
   9   3  -9 1072.59   39.90
   9   3  -9 1114.29   35.30
  -9   3   9 1080.29   39.50
   9   3  -9 1076.89   37.90
  -9   3   9 1139.79   38.20
   9   3  -9 1120.29   40.20
   9  -3  -9 1120.79   40.30
   9  -3  -9 1121.29   33.60
   9  -3  -9 1089.29   37.90
  -9  -3   9 1097.99   38.00
   9  -3  -9 1083.19   40.80
  -9  -3   9 1074.49   35.00
  -9  -3   9 1123.99   39.60
 -11   3  11  317.87   21.00
  11   3 -11  273.77   18.30
  11   3 -11  318.07   21.50
  11   3 -11  254.57   16.90
  11   3 -11  285.67   18.80
 -11   3  11  294.47   19.60
  11  -3 -11  296.67   21.50
 -11  -3  11  280.27   18.50
 -11  -3  11  279.07   15.70
 -11  -3  11  297.97   18.10
  11  -3 -11  276.67   19.30
  11  -3 -11  269.97   21.80
  13   3 -13   98.79   18.10
 -13   3  13  135.99   18.00
  13   3 -13  124.09   16.10
 -13   3  13  149.59   17.40
 -13   3  13  128.99   17.10
 -13  -3  13  107.29   16.10
  13  -3 -13  158.98   21.40
 -13  -3  13  139.99   17.00
  13  -3 -13  121.39   17.20
  13  -3 -13   75.89   15.30
 -13  -3  13  151.18   19.50
   0   4   0  877.41   29.90
   0   4   0 1008.80   29.80
   0   4   0  969.80   31.20
   0   4   0 1023.60   31.50
   0   4   0  981.60   29.70
   0   4   0 1014.20   30.40
   0   4   0 1041.60   31.80
   0  -4   0 1003.70   30.30
   0  -4   0  993.00   30.40
   0  -4   0  995.10   31.10
   0  -4   0  993.00   31.70
   2   4  -2  272.07    8.50
   2   4  -2  276.37   12.20
  -2   4   2  285.77   11.50
   2   4  -2  275.27    8.50
  -2   4   2  263.07   11.30
   2   4  -2  272.57   11.50
  -2   4   2  265.77   12.10
  -2   4   2  282.17   12.20
   2   4  -2  274.57   11.60
  -2   4   2  279.37   11.70
  -2   4   2  281.77   12.50
   2   4  -2  254.77   10.20
  -2  -4   2  271.67   10.50
   2  -4  -2  272.77   11.40
   2  -4  -2  272.27   11.70
   2  -4  -2  267.87   11.40
  -2  -4   2  265.67   11.70
   2  -4  -2  274.47    9.30
  -2  -4   2  286.17   12.40
  -2  -4   2  282.27   12.10
   2  -4  -2  285.57   12.30
  -4   4   4 1739.53   51.39
   4   4  -4 1754.52   51.69
   4   4  -4 1684.53   55.69
   4   4  -4 1708.83   51.09
  -4   4   4 1777.22   56.19
   4   4  -4 1697.03   55.59
  -4   4   4 1837.02   53.99
   4  -4  -4 1759.82   53.79
  -4  -4   4 1808.82   53.89
  -4  -4   4 1755.42   51.29
  -4  -4   4 1641.54   52.89
   4  -4  -4 1756.12   52.19
   6   4  -6   62.09    9.20
  -6   4   6   65.69    5.90
   6   4  -6   73.69    9.20
  -6   4   6   66.49    9.00
  -6   4   6   64.39    8.90
   6   4  -6   64.39    6.00
   6  -4  -6   64.99    7.70
  -6  -4   6   62.09    3.70
   6  -4  -6   79.19    9.80
   6  -4  -6   60.79    6.60
  -6  -4   6   68.99    9.50
  -6  -4   6   56.29    3.90
   6  -4  -6   62.09    8.10
  -6  -4   6   74.69    6.40
  -6  -4   6   73.79    9.40
  -8   4   8  721.23   27.70
   8   4  -8  726.83   29.30
  -8   4   8  702.73   29.30
   8   4  -8  670.63   26.80
   8   4  -8  683.53   27.70
  -8   4   8  691.83   23.40
   8   4  -8  710.33   24.40
  -8  -4   8  685.83   22.40
  -8  -4   8  701.03   27.40
   8  -4  -8  700.13   29.00
   8  -4  -8  711.43   26.50
   8  -4  -8  668.93   29.30
  -8  -4   8  709.53   28.00
  -8  -4   8  707.93   26.60
  10   4 -10  567.64   26.20
 -10   4  10  559.24   24.50
 -10   4  10  568.04   28.20
  10   4 -10  585.14   28.10
  10   4 -10  608.84   27.10
  10  -4 -10  593.14   29.10
  10  -4 -10  556.04   26.30
 -10  -4  10  576.64   27.00
  10  -4 -10  597.44   26.80
 -10  -4  10  575.34   25.00
 -12   4  12  100.69   15.70
 -12   4  12   87.99   14.40
  12   4 -12  101.19   19.40
  12   4 -12   71.39   13.90
 -12  -4  12  102.69   15.80
  12  -4 -12   79.49   16.80
  12  -4 -12   96.39   20.10
 -12  -4  12   87.39   13.70
  12  -4 -12  105.39   15.20
  14   4 -14  122.09   20.70
 -14   4  14  135.99   19.70
  14   4 -14  112.19   17.30
  14   4 -14  128.69   20.20
 -14   4  14  136.79   18.20
 -14   4  14  149.79   19.80
  14  -4 -14  103.29   21.20
 -14  -4  14   99.99   20.20
 -14  -4  14  133.99   20.40
  14  -4 -14  120.39   19.80
  -1   5   1  158.78    7.90
  -1   5   1  146.89   12.30
   1   5  -1  157.08    8.40
  -1   5   1  160.68    8.60
   1   5  -1  152.18    6.90
   1   5  -1  147.59    8.80
   1   5  -1  159.58    9.90
   1   5  -1  159.28   11.20
  -1   5   1  163.48   10.00
  -1   5   1  155.78    8.70
   1  -5  -1  172.08    9.60
  -1  -5   1  157.58   11.20
  -1  -5   1  170.68    8.30
  -1  -5   1  158.18    9.20
   1  -5  -1  173.28   12.30
   1  -5  -1  142.99    7.70
   3   5  -3 2304.87   71.59
  -3   5   3 2371.96   71.59
  -3   5   3 2441.06   71.09
  -3   5   3 2422.86   70.59
   3   5  -3 2435.26   70.29
   3   5  -3 2318.97   68.59
  -3  -5   3 2375.16   71.69
   3  -5  -3 2443.06   70.29
   3  -5  -3 2461.55   71.29
  -3  -5   3 2368.66   68.79
   3  -5  -3 2284.17   66.59
  -3  -5   3 2381.66   71.99
   3  -5  -3 2325.67   71.89
  -5   5   5   78.99    7.40
   5   5  -5   84.89   10.70
  -5   5   5   74.69    8.40
  -5   5   5   66.69    8.60
   5   5  -5   73.09    9.90
   5   5  -5   80.59    8.20
   5  -5  -5   61.99    8.40
   5  -5  -5   75.29   10.10
  -5  -5   5   68.69    8.50
  -5  -5   5   64.09    8.20
   5  -5  -5  101.39    9.00
  -5  -5   5   78.69    7.00
   7   5  -7  126.99   13.60
   7   5  -7  114.09    9.20
  -7   5   7  110.79   12.60
  -7   5   7  110.99   11.40
   7   5  -7  106.39   11.10
  -7  -5   7   95.49   12.60
   7  -5  -7  125.89   11.30
  -7  -5   7   89.29    8.90
   7  -5  -7  104.99   11.00
  -7  -5   7   97.69   13.10
   7  -5  -7  132.19   11.60
   9   5  -9  191.18   14.10
  -9   5   9  190.68   15.80
  -9   5   9  199.78   16.40
   9   5  -9  213.58   16.10
   9   5  -9  197.18   17.70
   9  -5  -9  221.48   18.70
  -9  -5   9  203.48   18.40
   9  -5  -9  225.38   16.20
   9  -5  -9  216.18   18.80
  -9  -5   9  215.98   15.20
  -9  -5   9  235.58   17.20
  11   5 -11   13.60   12.10
 -11   5  11   20.70   11.60
  11   5 -11   -4.20   13.90
  11  -5 -11   16.50   11.50
 -11  -5  11   10.90    9.60
  11  -5 -11   18.90   12.40
 -11  -5  11   11.40    9.20
 -13   5  13   32.70   16.60
 -13   5  13   29.30   14.10
  13   5 -13   29.60   16.00
 -13  -5  13   48.50   17.20
 -13  -5  13   18.00   14.90
 -13  -5  13   31.10   12.60
  13  -5 -13   39.70   13.90
  13  -5 -13   25.90   15.10
  13  -5 -13   22.70   16.60
   0   6   0    1.40    4.30
   0   6   0   -0.30    6.00
   0   6   0    2.40    4.30
   0   6   0    0.40    3.20
   0   6   0   -8.00    3.90
   0  -6   0    6.30    3.60
   0  -6   0   -8.90    6.00
   0  -6   0    2.20    6.00
   2   6  -2  627.34   23.70
  -2   6   2  590.74   23.20
   2   6  -2  606.64   23.20
  -2   6   2  614.14   22.30
   2   6  -2  594.54   21.40
   2   6  -2  588.84   18.50
  -2   6   2  577.74   23.40
   2   6  -2  591.34   24.40
   2  -6  -2  596.94   19.70
   2  -6  -2  621.94   22.80
   2  -6  -2  612.74   24.70
  -2  -6   2  586.94   20.70
  -2  -6   2  621.44   24.10
   2  -6  -2  586.54   24.90
  -2  -6   2  611.64   24.50
  -4   6   4  112.39   12.20
   4   6  -4  133.29   11.90
   4   6  -4  124.09   11.90
  -4   6   4  121.99   10.00
   4   6  -4  107.29   10.30
   4  -6  -4  121.99    9.90
  -4  -6   4  128.29   10.70
   4  -6  -4  118.89    4.80
  -4  -6   4  125.49   10.60
  -4  -6   4  117.89    8.20
   4  -6  -4  122.89   10.80
   4  -6  -4  118.19   10.60
  -6   6   6   10.20    8.50
  -6   6   6    4.00    6.40
   6   6  -6   14.20    7.10
   6   6  -6   15.40    6.80
   6   6  -6    8.10    6.90
  -6   6   6   23.90    9.20
   6  -6  -6   18.60    9.10
  -6  -6   6    9.40    8.50
   6  -6  -6    8.70    7.50
   6  -6  -6   -2.70    5.80
  -6  -6   6    9.30    5.10
  -6  -6   6    9.90    8.60
  -8   6   8   21.00   10.10
   8   6  -8   15.10    8.10
   8   6  -8   -0.40   10.40
  -8   6   8   15.10    8.00
   8   6  -8   21.00   11.20
  -8   6   8   26.40    8.30
  -8  -6   8    3.30    9.70
  -8  -6   8   20.40    8.10
   8  -6  -8    8.70   10.70
   8  -6  -8   27.30   11.50
  -8  -6   8   23.10   10.70
   8  -6  -8   23.90    9.60
 -10   6  10  -16.00   10.40
 -10   6  10   16.90   14.50
  10   6 -10    8.00   14.50
  10   6 -10   -2.40    9.50
  10   6 -10  -18.70   11.60
  10  -6 -10    2.40   10.20
 -10  -6  10    0.60   11.60
  10  -6 -10   -2.10   12.10
 -10  -6  10   18.40   10.00
  10  -6 -10   -4.30   13.40
 -12   6  12   99.29   16.40
  12   6 -12   60.59   14.50
 -12   6  12   65.59   14.40
  12   6 -12   95.99   18.00
  12  -6 -12   68.09   17.70
 -12  -6  12   62.79   13.50
  12  -6 -12   76.19   16.00
  12  -6 -12   89.69   17.70
 -12  -6  12  100.29   25.30
 -12  -6  12   96.39   18.10
  -1   7   1  378.86   18.40
   1   7  -1  332.97   16.50
   1   7  -1  378.16   19.10
  -1   7   1  355.96   18.90
   1   7  -1  351.76   18.40
  -1   7   1  333.57   15.10
   1   7  -1  344.27   13.40
  -1   7   1  331.57   14.50
  -1  -7   1  341.67   18.30
   1  -7  -1  341.17   17.80
   1  -7  -1  349.47   19.20
  -1  -7   1  355.86   15.10
  -1  -7   1  362.96   19.20
  -3   7   3  637.74   25.00
   3   7  -3  631.24   26.10
   3   7  -3  606.84   25.10
   3   7  -3  633.24   25.70
  -3   7   3  634.44   25.00
  -3   7   3  620.24   25.90
   3  -7  -3  603.14   20.20
   3  -7  -3  633.74   27.20
  -3  -7   3  625.34   22.30
  -3  -7   3  651.63   26.90
   3  -7  -3  607.94   25.00
   3  -7  -3  657.53   25.30
  -3  -7   3  604.04   25.80
   5   7  -5   23.60    8.20
  -5   7   5   21.30    7.40
  -5   7   5   20.20    9.80
   5   7  -5    9.30    9.30
  -5   7   5   25.00    9.40
   5   7  -5   28.20    9.50
  -5  -7   5   22.70    5.90
   5  -7  -5   44.60    8.80
  -5  -7   5   27.10   10.00
  -5  -7   5   48.30   10.70
   5  -7  -5   29.20    8.70
   5  -7  -5   25.90    8.60
   7   7  -7   90.79   14.80
   7   7  -7   81.29   14.20
  -7   7   7   75.09   13.00
   7   7  -7   79.49   10.50
  -7   7   7   82.29   13.90
  -7   7   7   96.79   11.80
  -7  -7   7   89.79   13.40
   7  -7  -7   82.39   12.10
  -7  -7   7   87.89   13.80
   7  -7  -7   82.29   12.30
   7  -7  -7   92.89   13.90
  -9   7   9   35.20   12.70
   9   7  -9   37.10   11.20
   9   7  -9   15.50    8.90
  -9   7   9   32.20   15.80
  -9  -7   9   47.90   13.30
   9  -7  -9   13.40   12.40
  -9  -7   9   23.70    9.50
   9  -7  -9   14.60   13.30
 -11   7  11    2.40   15.30
  11   7 -11  -15.30   15.20
  11   7 -11   12.10   15.30
 -11   7  11    4.60   13.70
 -11  -7  11   20.10   14.80
  11  -7 -11   15.90   15.30
 -11  -7  11    4.60   11.10
  11  -7 -11   -3.10   11.10
  11  -7 -11   17.40   15.60
   0   8   0   13.00    7.30
   0   8   0    3.80    5.30
   0   8   0    7.80    8.90
   0   8   0   11.20    7.10
   0  -8   0   19.50    9.40
   0  -8   0  -10.00    7.00
   0  -8   0    6.90    8.90
   2   8  -2   10.70    3.80
   2   8  -2    5.40    9.10
   2   8  -2    9.60    7.10
  -2   8   2    6.10    7.20
   2   8  -2   20.30    8.00
  -2   8   2    6.10    8.40
  -2   8   2    8.90    9.50
  -2  -8   2    6.30    7.10
   2  -8  -2   22.10    8.00
  -2  -8   2   15.40    9.60
   2  -8  -2   15.40    5.00
   2  -8  -2   20.60    8.80
   2  -8  -2   16.90    8.60
  -2  -8   2   15.00    6.80
  -4   8   4   -6.80   10.40
   4   8  -4   13.10    9.20
   4   8  -4    0.40    7.30
  -4   8   4   -8.30    7.90
   4   8  -4    6.40    9.40
  -4   8   4    4.40    8.60
   4  -8  -4   18.60    8.70
   4  -8  -4    0.00   10.20
  -4  -8   4    7.30    9.90
   4  -8  -4    3.10    8.80
  -4  -8   4    8.70    9.90
   6   8  -6   80.99   13.50
  -6   8   6   62.49   10.50
  -6   8   6   96.69   13.40
   6   8  -6   75.89   12.00
   6   8  -6   68.99   13.10
  -6   8   6   86.49   12.80
  -6  -8   6   96.89   15.40
   6  -8  -6   83.89   13.80
  -6  -8   6   81.59   14.20
   6  -8  -6  112.09   13.90
   6  -8  -6  125.39   17.00
  -8   8   8   -7.20   12.00
   8   8  -8   17.70   11.20
   8   8  -8   -2.50   12.50
  -8   8   8   14.30   14.60
  -8   8   8    5.20    9.30
   8   8  -8   21.60   11.90
   8  -8  -8   27.20   13.40
   8  -8  -8   25.10   14.00
  -8  -8   8   39.00   14.50
   8  -8  -8   14.30   11.70
  -8  -8   8   18.90   14.90
 -10   8  10    8.10   14.80
 -10   8  10    2.80   14.80
  10   8 -10  -15.70   15.30
  10   8 -10    5.90   11.50
  10  -8 -10    3.60   15.60
 -10  -8  10   -0.70   15.90
  10  -8 -10    8.90   12.00
 -10  -8  10   -1.50   10.60
  10  -8 -10   12.60   14.90
  -1   9   1   80.29   12.90
   1   9  -1   90.09   12.20
  -1   9   1   91.09   14.80
   1   9  -1  102.59   14.50
   1   9  -1   72.89   10.90
  -1   9   1   74.29   10.20
   1  -9  -1   94.29   15.00
   1  -9  -1   62.49    9.80
  -1  -9   1   96.39   14.10
   1  -9  -1   88.69   11.40
  -1  -9   1   67.39   10.10
   1  -9  -1   61.99   12.60
  -1  -9   1   78.59   13.70
  -3   9   3  271.67   18.70
   3   9  -3  304.87   20.00
  -3   9   3  328.67   20.10
   3   9  -3  311.17   21.00
  -3   9   3  293.87   22.60
   3   9  -3  282.97   21.90
  -3  -9   3  328.97   22.80
   3  -9  -3  325.57   21.00
  -3  -9   3  338.47   22.30
   3  -9  -3  282.47   20.10
   3  -9  -3  307.27   19.90
   5   9  -5   25.20    9.70
  -5   9   5   12.00   11.50
   5   9  -5   31.60   12.30
  -5   9   5   21.60   11.70
   5  -9  -5   19.80   11.90
  -5  -9   5   58.69   14.60
  -5  -9   5   43.00   13.00
   5  -9  -5   22.60   11.80
   7   9  -7   -1.20   11.00
  -7   9   7  -18.20   15.20
   7   9  -7    2.90   14.80
   7   9  -7   18.10   13.60
  -7   9   7    1.30   10.40
   7  -9  -7    0.60   10.30
   7  -9  -7   -0.10   14.10
  -7  -9   7  -15.90    9.90
   7  -9  -7   11.50   13.00
  -7  -9   7  -21.20   12.50
  -9   9   9  -10.70   15.00
   9   9  -9   18.90   17.20
   9   9  -9    1.50   11.80
  -9   9   9    7.40   16.50
   9  -9  -9   -1.00   15.20
   9  -9  -9   37.40   17.50
  -9  -9   9    4.30   15.60
   9  -9  -9   25.00   17.20
  -9  -9   9   16.80   16.80
   0  10   0   35.70   12.50
   0  10   0   44.30   14.10
   0 -10   0   27.80   14.00
   0 -10   0    9.90    9.50
   0 -10   0   14.50   10.90
   0 -10   0   17.10   10.20
  -2  10   2   53.29   13.70
   2  10  -2   42.40   14.70
   2  10  -2   34.00   11.60
  -2  10   2   32.80   15.20
  -2  10   2   37.50   10.20
   2  10  -2   48.80   12.40
  -2 -10   2   14.80   10.20
  -2 -10   2   56.49   14.90
   2 -10  -2   35.50   13.60
   2 -10  -2   44.70   14.60
   2 -10  -2   46.10   12.20
   4  10  -4  104.19   18.20
   4  10  -4   91.69   15.90
   4  10  -4  109.69   17.20
  -4  10   4   88.19   14.40
  -4  10   4   76.39   15.00
  -4  10   4  109.49   18.10
  -4 -10   4  128.89   18.50
   4 -10  -4   80.99   17.70
   4 -10  -4   92.49   15.60
  -4 -10   4  104.29   17.10
   4 -10  -4   82.99   14.90
   6  10  -6   68.19   17.70
   6  10  -6   61.39   16.50
  -6  10   6   35.20   16.70
  -6  10   6   59.29   14.60
   6  10  -6   54.59   15.30
   6 -10  -6   39.70   13.40
   6 -10  -6   71.19   18.30
  -6 -10   6   42.70   17.30
  -6 -10   6   54.79   16.40
   6 -10  -6   36.10   15.00
  -1  11   1    5.10   15.20
  -1  11   1   11.00   13.70
   1  11  -1   14.70   14.10
   1  11  -1   -5.10   15.40
   1 -11  -1    0.10   15.50
  -1 -11   1   11.70   15.60
  -1 -11   1   25.80   16.30
   1 -11  -1   33.30   17.70
  -3  11   3   -8.00   13.70
   3  11  -3  -29.20   16.60
  -3  11   3    1.50   11.90
   3  11  -3  -25.60   14.90
   3  11  -3   18.10   16.40
  -3 -11   3   11.80   12.30
  -3 -11   3   14.70   16.30
   3 -11  -3   29.10   15.30
   3 -11  -3  -29.40   15.00
   5  11  -5   41.20   16.70
  -5  11   5   -5.20   12.20
  14   0 -13   14.70   16.60
  14   0 -13    9.80   13.90
  14   0 -13   -2.60   14.20
 -14   0  13   17.80   11.90
  12   0 -11   -0.60   11.10
 -12   0  11   10.60    7.60
 -12   0  11  -10.00    7.40
  12   0 -11    9.50   10.90
  12   0 -11   17.00   10.70
 -12   0  11   -0.10    8.20
  10   0  -9   11.30    6.60
  10   0  -9    8.00    4.40
  10   0  -9   10.50    6.60
 -10   0   9    7.80    6.70
 -10   0   9   -0.90    7.20
  10   0  -9   -2.90    7.70
 -10   0   9    8.50    5.50
  -8   0   7   -0.90    5.60
   8   0  -7    2.20    4.70
   8   0  -7   -7.90    5.70
  -8   0   7   -5.50    4.20
   8   0  -7    2.60    4.50
  -8   0   7   -5.50    3.30
   8   0  -7    1.00    3.10
   6   0  -5    5.40    4.30
   6   0  -5    7.90    4.20
  -6   0   5    5.60    2.60
   6   0  -5   -1.80    3.70
  -6   0   5    6.10    3.20
   6   0  -5   -1.90    2.90
  -6   0   5    8.50    4.00
  -6   0   5   -1.00    3.20
   6   0  -5    2.20    2.30
  -6   0   5    6.10    3.00
   4   0  -3   -1.50    2.10
  -4   0   3   -0.80    2.10
  -4   0   3   -1.30    2.40
   4   0  -3   -1.90    1.40
   4   0  -3   -1.10    2.40
   4   0  -3    2.60    2.00
  -4   0   3   -2.70    2.60
  -4   0   3   -0.60    2.00
  -4   0   3    0.40    1.30
  -4   0   3    2.60    1.60
  -4   0   3    0.40    2.70
  -4   0   3    2.50    2.60
  -4   0   3   -1.70    1.50
   2   0  -1    0.30    0.60
   2   0  -1    1.10    1.10
  -2   0   1    0.00    0.80
   2   0  -1    1.00    1.00
  -2   0   1    1.60    1.10
   2   0  -1   -0.10    0.90
   2   0  -1    0.00    0.90
   2   0  -1    0.60    0.90
  -2   0   1    0.50    0.90
   2   0  -1   -0.10    0.60
  -2   0   1    3.70    1.40
  -2   0   3    2.50    1.50
   2   0  -3    4.20    1.40
  -2   0   3    3.10    1.30
   2   0  -3    3.40    1.40
   2   0  -3    5.80    1.60
   2   0  -3    3.60    1.50
  -2   0   3    1.50    1.20
  -2   0   3    1.60    1.50
   2   0  -3    2.80    1.50
  -2   0   3    2.10    1.40
  -2   0   3    2.30    1.40
   4   0  -5    0.70    1.90
  -4   0   5    6.80    3.00
   4   0  -5    4.20    3.00
   4   0  -5    4.00    2.70
  -4   0   5    6.20    2.40
   4   0  -5    2.40    2.10
  -4   0   5    2.90    3.00
  -4   0   5    1.50    2.20
   4   0  -5    5.50    2.50
  -4   0   5    0.50    2.20
  -4   0   5    5.10    2.70
  -4   0   5   -0.20    2.00
   4   0  -5    1.90    2.60
   4   0  -5   -1.50    2.10
   6   0  -7   11.00    6.20
  -8   0   9   -1.30    5.30
   8   0  -9    2.70    5.30
   8   0  -9    7.00    6.20
   8   0  -9    6.80    5.10
   8   0  -9   -3.40    6.50
  -8   0   9    1.70    5.40
   8   0  -9    3.70    4.60
  10   0 -11   -4.10    8.70
  10   0 -11   -6.90    6.30
 -10   0  11   -7.40    5.60
 -10   0  11   -4.60    8.10
  10   0 -11   13.90    8.70
 -10   0  11   -9.20    6.50
  10   0 -11    7.30    8.30
 -10   0  11   14.30    6.20
 -12   0  13    5.90    9.80
 -12   0  13   -5.50    7.70
 -12   0  13   21.20    8.20
  12   0 -13   21.60   10.60
  12   0 -13   20.70   11.90
  12   0 -13   10.00    8.90
 -12   0  13   11.40    8.50
  14   0 -15  -25.60   14.50
  14   0 -15   -7.20   13.90
  14   0 -15   -7.40   15.50
 -14   0  15   -7.40   14.10
 -14   0  15    1.80   11.60
 -15   1  14  -18.50   15.20
  15   1 -14   11.30   15.80
 -15   1  14   32.80   15.10
  15  -1 -14  -13.10   11.40
  15  -1 -14  -32.70   14.60
 -15  -1  14    4.30   14.20
 -15  -1  14    8.30   15.90
 -15  -1  14    5.90   15.40
  13   1 -12  154.68   15.80
 -13   1  12  153.48   19.40
 -13   1  12  192.18   19.10
 -13   1  12  163.38   15.60
  13   1 -12  166.08   20.30
  13   1 -12  161.18   20.60
  13   1 -12  174.18   19.00
  13  -1 -12  165.68   16.20
  13  -1 -12  148.39   19.50
 -13  -1  12  143.99   13.30
  13  -1 -12  147.29   16.00
 -13  -1  12  183.98   19.20
 -13  -1  12  180.38   16.80
  11   1 -10   24.10    7.80
  11   1 -10    6.70   10.10
 -11   1  10   12.90    6.50
  11   1 -10   13.90    9.50
 -11   1  10   12.80    8.80
  11   1 -10   11.50    8.10
 -11   1  10   30.30   10.10
  11  -1 -10   16.70    9.60
 -11  -1  10    8.10    7.20
  11  -1 -10    6.20    9.70
 -11  -1  10    6.00    6.20
 -11  -1  10   16.60    9.30
  11  -1 -10   12.70    8.40
  -9   1   8    5.50    5.50
   9   1  -8   10.10    7.60
   9   1  -8   15.40    4.50
  -9   1   8    9.20    3.40
   9   1  -8   19.10    8.00
   9   1  -8    5.20    6.90
  -9   1   8    4.20    6.50
  -9  -1   8   12.70    6.80
   9  -1  -8   16.50    4.90
   9  -1  -8   16.20    7.70
   9  -1  -8    2.10    6.70
  -9  -1   8   10.50    5.60
   9  -1  -8  -13.30    6.80
  -9  -1   8   18.30    4.20
  -7   1   6  518.25   20.40
  -7   1   6  509.45   18.10
   7   1  -6  543.75   19.80
  -7   1   6  525.25   16.90
   7   1  -6  529.25   18.30
  -7   1   6  541.95   18.50
   7   1  -6  493.25   22.30
   7  -1  -6  529.95   18.50
   7  -1  -6  512.55   21.30
  -7  -1   6  549.45   20.70
  -7  -1   6  523.05   17.60
  -7  -1   6  529.35   17.50
  -7  -1   6  519.95   18.90
   7  -1  -6  567.54   20.50
  -7  -1   6  506.05   18.30
   7  -1  -6  498.55   21.20
   5   1  -4    7.40    3.00
  -5   1   4   12.80    4.40
  -5   1   4    9.40    2.00
  -5   1   4    8.90    3.70
   5   1  -4    7.80    2.10
   5   1  -4    8.00    3.70
   5   1  -4   13.90    4.10
   5   1  -4    8.80    2.80
  -5   1   4    8.20    3.60
  -5   1   4    9.80    1.80
  -5   1   4    9.10    2.70
  -5  -1   4    6.90    2.60
  -5  -1   4    6.00    3.70
   5  -1  -4    5.60    2.20
  -5  -1   4    9.50    2.60
  -5  -1   4    6.90    2.60
  -5  -1   4    4.80    3.80
  -5  -1   4    8.80    2.80
  -5  -1   4    6.40    2.00
   5  -1  -4    8.00    2.50
   5  -1  -4    8.30    2.90
   5  -1  -4    8.70    3.90
   5  -1  -4   10.90    2.90
  -3   1   2 1498.05   43.70
  -3   1   2 1513.75   43.70
   3   1  -2 1514.15   44.40
  -3   1   2 1548.05   45.80
   3   1  -2 1639.44   45.90
  -3   1   2 1450.45   45.50
  -3   1   2 1621.94   45.10
  -3   1   2 1611.04   45.90
   3   1  -2 1606.94   45.70
   3   1  -2 1559.04   45.40
  -3   1   2 1592.34   44.40
   3   1  -2 1574.54   44.00
   3   1  -2 1538.85   45.00
   3   1  -2 1609.24   45.80
  -3   1   2 1610.74   45.40
   3  -1  -2 1530.35   44.90
  -3  -1   2 1595.24   45.10
   3  -1  -2 1614.34   44.40
  -3  -1   2 1612.64   45.50
   3  -1  -2 1640.94   45.90
   3  -1  -2 1647.94   45.50
  -3  -1   2 1548.35   44.40
  -3  -1   2 1598.14   45.70
   3  -1  -2 1651.83   46.10
  -3  -1   2 1557.04   44.00
   3  -1  -2 1508.65   45.60
  -3  -1   2 1544.95   45.60
  -3  -1   2 1542.75   45.70
  -3  -1   2 1532.95   45.60
   1   1   0    0.80    1.00
   1   1   0   -0.80    0.50
   1   1   0   -0.40    0.70
  -1   1   0    0.40    0.80
   1   1   0    0.90    0.50
  -1   1   0    0.10    0.60
   1  -1   0    0.10    0.70
  -1  -1   0   -0.60    1.00
   1  -1   0    4.70    1.30
   1  -1   0    0.70    0.70
  -1  -1   0    1.10    1.00
   1  -1   0    0.10    0.60
  -1   1   2  168.28    6.00
   1  -1  -2  158.78    5.80
   1  -1  -2  167.58    6.20
  -3   1   4 2472.05   69.79
  -3   1   4 2300.47   69.89
   3   1  -4 2519.75   69.99
  -3   1   4 2487.65   70.49
   3   1  -4 2519.55   70.19
  -3   1   4 2470.05   69.19
  -3   1   4 2414.76   68.99
   3   1  -4 2427.16   69.49
  -3   1   4 2561.14   70.59
   3   1  -4 2510.55   69.39
  -3   1   4 2465.05   68.49
  -3   1   4 2415.76   69.79
   3   1  -4 2447.76   69.79
   3   1  -4 2426.26   69.19
   3   1  -4 2566.34   70.29
  -3   1   4 2462.15   69.09
   3  -1  -4 2503.55   70.09
  -3  -1   4 2379.66   69.99
  -3  -1   4 2170.28   69.49
  -3  -1   4 2478.05   69.29
  -3  -1   4 2252.87   69.59
  -3  -1   4 2484.75   69.59
   3  -1  -4 2526.95   70.49
  -3  -1   4 2521.15   69.29
   3  -1  -4 2579.34   70.69
   3  -1  -4 2498.05   69.29
   3  -1  -4 2463.25   68.49
  -3  -1   4 2364.36   69.99
  -5   1   6  152.98    8.20
   5   1  -6  148.19    7.70
  -5   1   6  149.59    7.10
  -5   1   6  136.39    6.80
   5   1  -6  145.69    7.80
   5   1  -6  147.69    8.20
  -5   1   6  150.68    7.80
  -5   1   6  154.48    7.80
  -5   1   6  148.29    8.30
   5   1  -6  155.58    8.50
   5   1  -6  143.89    7.50
   5   1  -6  145.49    7.20
   5   1  -6  144.09    8.60
  -5   1   6  119.09    6.50
   5  -1  -6  150.78    8.30
   5  -1  -6  152.38    7.70
   5  -1  -6  164.88    8.80
  -5  -1   6  142.69    7.20
  -5  -1   6  146.49    8.40
   5  -1  -6  143.29    7.00
  -5  -1   6  127.89    8.60
  -5  -1   6  139.19    7.20
   5  -1  -6  134.99    8.90
  -7   1   8   58.09    7.90
  -7   1   8   64.39    5.80
  -7   1   8   60.29    8.30
   7   1  -8   51.89    7.10
  -7   1   8   62.59    7.00
   7   1  -8   58.69    6.60
   7   1  -8   71.29    9.30
   7   1  -8   65.89    9.10
   7   1  -8   65.79    7.00
  -7  -1   8   53.49    7.80
   7  -1  -8   55.79    6.20
   7  -1  -8   53.69    7.60
   7  -1  -8   63.29    8.70
   7  -1  -8   48.70    6.80
  -7  -1   8   66.59    6.80
  -9   1  10   -5.90    5.50
  -9   1  10   -4.90    4.20
   9   1 -10   -2.10    6.20
   9   1 -10    2.00    5.50
   9   1 -10  -11.40    7.10
   9   1 -10    6.30    8.00
  -9   1  10    7.30    5.30
   9  -1 -10   -0.70    6.10
  -9  -1  10    5.10    5.70
   9  -1 -10   -5.50    5.10
  -9  -1  10   -6.90    6.60
   9  -1 -10    3.60    7.00
   9  -1 -10   -2.70    5.50
  11   1 -12   67.09   12.90
  11   1 -12   66.19   12.40
  11   1 -12   85.19   13.40
 -11   1  12   72.79   11.20
  11   1 -12   81.59   11.10
 -11   1  12   83.79   10.70
 -11   1  12   92.59   12.50
  11  -1 -12   86.79   10.70
  11  -1 -12   95.19   13.70
 -11  -1  12   85.19   10.50
 -11  -1  12   71.49   10.80
  11  -1 -12   74.09   14.20
 -11  -1  12   88.49   12.60
  11  -1 -12   75.99   12.30
 -13   1  14   53.69   12.50
  13   1 -14   71.49   16.20
  13   1 -14   68.09   15.10
 -13   1  14   60.39   12.10
 -13   1  14   73.99   14.50
 -13  -1  14   87.69   15.70
 -13  -1  14   82.79   11.90
 -13  -1  14   54.19   12.10
  13  -1 -14   64.39   13.10
  13  -1 -14   68.19   15.60
  14   2 -13    7.60   15.00
 -14   2  13   42.50   13.40
 -14   2  13   -3.40   12.00
 -14   2  13   18.70   15.00
  14   2 -13    3.90   11.20
 -14  -2  13  -14.30   15.10
  14  -2 -13   27.40   15.10
 -14  -2  13   14.70   14.10
 -14  -2  13   16.00   11.10
  12   2 -11  193.88   15.20
 -12   2  11  217.18   16.90
  12   2 -11  246.58   19.90
  12   2 -11  221.18   20.70
 -12   2  11  220.28   19.10
 -12   2  11  225.48   17.40
  12  -2 -11  209.68   17.70
 -12  -2  11  226.98   18.70
 -12  -2  11  240.68   19.50
  12  -2 -11  207.68   18.40
 -12  -2  11  240.88   16.80
  12  -2 -11  203.08   20.00
  12  -2 -11  195.08   15.60
 -10   2   9   28.60    7.40
  10   2  -9   25.00    8.10
  10   2  -9   24.20   10.40
 -10   2   9   17.70    7.20
  10   2  -9   34.10   10.10
  10  -2  -9   39.00    9.60
  10  -2  -9   18.80   10.00
  10  -2  -9   10.80    9.50
 -10  -2   9   21.40    8.50
 -10  -2   9   39.10    5.70
  10  -2  -9   33.00    6.20
 -10  -2   9   24.60    7.50
 -10  -2   9   34.10    6.90
   8   2  -7  136.29   10.50
  -8   2   7  146.79   10.60
   8   2  -7  151.18   10.70
  -8   2   7  147.29   10.00
  -8   2   7  138.59    6.90
   8   2  -7  159.18   12.50
   8   2  -7  141.89    7.90
  -8   2   7  139.69    8.30
  -8  -2   7  147.29   11.40
   8  -2  -7  135.29   12.40
  -8  -2   7  139.09    8.30
  -8  -2   7  142.19    8.80
   8  -2  -7  141.89   11.30
  -8  -2   7  138.29   10.10
   8  -2  -7  150.68   10.80
   8  -2  -7  147.99    8.40
  -6   2   5  160.28    6.70
  -6   2   5  169.68   10.00
  -6   2   5  168.78    6.70
  -6   2   5  174.98    9.10
   6   2  -5  171.58    9.10
   6   2  -5  162.48    7.30
   6   2  -5  187.48   10.00
  -6   2   5  161.68    7.30
   6   2  -5  168.48    9.60
   6  -2  -5  166.58   11.00
   6  -2  -5  165.48    7.20
  -6  -2   5  165.58    8.70
  -6  -2   5  149.09    7.10
  -6  -2   5  165.88    7.80
  -6  -2   5  152.88    7.50
   6  -2  -5  164.58    8.70
   6  -2  -5  177.18   10.80
  -6  -2   5  188.08   10.60
   4   2  -3  996.40   31.80
   4   2  -3 1052.69   32.80
  -4   2   3 1085.49   32.30
   4   2  -3 1055.49   32.30
  -4   2   3 1008.00   33.00
  -4   2   3 1009.70   32.70
  -4   2   3 1024.60   33.10
   4   2  -3 1092.79   30.70
  -4   2   3 1046.70   30.30
  -4   2   3 1058.19   32.20
  -4   2   3 1072.89   33.10
   4   2  -3 1042.00   32.90
  -4   2   3 1102.89   30.20
   4  -2  -3 1071.19   33.10
  -4  -2   3 1047.80   32.80
  -4  -2   3 1044.20   32.60
   4  -2  -3 1030.10   30.20
  -4  -2   3 1045.80   32.20
   4  -2  -3 1056.09   32.90
  -4  -2   3 1097.59   30.40
   4  -2  -3 1084.29   32.20
   4  -2  -3 1072.19   32.10
   4  -2  -3 1006.10   32.90
  -4  -2   3 1028.50   33.00
  -4  -2   3 1016.30   32.80
  -4  -2   3 1034.00   30.40
  -4  -2   3 1073.79   32.10
   4  -2  -3 1059.49   30.10
   2   2  -1 1693.63   49.40
  -2   2   1 1748.63   49.40
  -2   2   1 1744.73   48.30
  -2   2   1 1770.42   49.40
   2   2  -1 1722.73   48.40
   2   2  -1 1720.13   49.40
  -2   2   1 1696.73   49.10
   2   2  -1 1635.74   49.30
   2   2  -1 1699.43   48.80
  -2   2   1 1701.93   49.10
  -2   2   1 1609.84   49.30
  -2   2   1 1694.23   47.60
   2   2  -1 1747.93   49.50
  -2  -2   1 1637.64   49.20
  -2  -2   1 1754.32   48.40
  -2  -2   1 1766.32   48.90
  -2  -2   1 1692.03   49.50
   2  -2  -1 1704.93   47.70
  -2  -2   1 1606.14   49.20
  -2  -2   1 1594.94   49.30
   2  -2  -1 1751.62   49.60
   2  -2  -1 1720.13   48.30
   2  -2  -1 1720.93   49.30
   2  -2  -1 1743.23   49.10
   2  -2  -1 1782.92   49.30
   2  -2  -1 1694.03   49.40
   0   2   1   13.20    2.60
   0   2  -1   15.80    2.40
   0   2  -1   14.60    2.50
   0   2  -1   14.30    1.80
   0   2   1   18.20    2.60
   0   2   1   19.20    2.80
   0   2   1   14.00    2.00
   0   2   1   14.60    2.10
   0   2   1   16.90    2.30
   0   2  -1   14.00    1.90
   0   2   1   14.00    1.80
   0   2  -1   23.50    3.00
   0   2  -1   18.80    2.70
   0   2  -1   16.80    1.80
   0  -2   1   13.10    1.80
   0  -2   1   16.00    2.10
   0  -2   1   14.70    2.50
   0  -2  -1   14.20    1.90
   0  -2  -1   15.60    2.10
   0  -2  -1   15.50    2.10
   0  -2   1   16.70    2.60
   0  -2  -1   16.50    2.60
   0  -2  -1   13.50    2.10
   0  -2  -1   16.50    2.50
   0  -2   1   14.10    1.80
   0  -2   1   16.90    2.30
   0  -2  -1   14.00    2.70
   0  -2   1   14.40    2.50
  -2   2   3 9587.64  255.57
   2   2  -3 8767.52  255.17
   2   2  -3 9220.18  255.37
   2   2  -3 9390.06  254.67
  -2   2   3 9894.91  255.67
   2   2  -3 8158.28  254.57
  -2   2   3 9104.49  254.47
  -2   2   3 8423.96  255.07
  -2   2   3 8854.61  253.97
  -2   2   3 9943.41  255.47
   2  -2  -3 9701.33  255.27
   2  -2  -3 9999.00  255.67
   2  -2  -3 9389.76  254.17
  -2  -2   3 9421.76  255.37
  -2  -2   3 8713.03  255.17
  -2  -2   3 9357.36  255.47
  -2  -2   3 9116.49  254.97
  -2  -2   3 9233.98  254.57
   2  -2  -3 8698.63  254.27
   2  -2  -3 9819.32  255.77
   2  -2  -3 8474.85  255.07
  -2  -2   3 9622.74  255.57
  -4   2   5 2362.66   71.79
   4   2  -5 2610.44   73.09
   4   2  -5 2634.04   73.79
  -4   2   5 2513.65   73.39
  -4   2   5 2483.35   73.89
   4   2  -5 2681.13   75.39
   4   2  -5 2701.43   75.49
   4   2  -5 2613.94   74.99
  -4   2   5 2589.54   75.49
  -4   2   5 2593.74   74.79
   4  -2  -5 2645.04   75.69
   4  -2  -5 2549.65   73.69
  -4  -2   5 2625.54   74.79
  -4  -2   5 2615.54   74.89
  -4  -2   5 2544.35   72.99
  -4  -2   5 2636.64   76.59
  -4  -2   5 2676.83   73.89
   4  -2  -5 2554.14   75.09
   4  -2  -5 2477.35   71.79
   4  -2  -5 2596.24   75.69
  -4  -2   5 2629.14   73.79
   6   2  -7   49.00    5.50
  -6   2   7   47.90    7.50
   6   2  -7   51.09    5.50
  -6   2   7   44.00    5.00
   6   2  -7   49.99    5.20
  -6   2   7   47.40    4.40
  -6   2   7   56.09    5.60
   6   2  -7   45.50    8.50
  -6   2   7   67.39    6.90
   6  -2  -7   43.80    4.30
  -6  -2   7   55.59    6.40
   6  -2  -7   51.69    8.20
  -6  -2   7   65.89    6.70
  -6  -2   7   53.49    6.00
  -6  -2   7   60.19    9.90
   6  -2  -7   43.00    5.60
  -8   2   9 1028.30   33.10
  -8   2   9 1004.80   32.80
  -8   2   9 1072.69   37.80
   8   2  -9 1096.39   34.30
   8   2  -9 1034.50   35.50
   8   2  -9 1098.59   37.30
  -8   2   9 1055.79   35.70
   8   2  -9 1042.00   36.70
  -8  -2   9 1083.69   36.40
  -8  -2   9 1117.79   34.80
  -8  -2   9 1035.30   35.90
   8  -2  -9 1070.69   38.20
   8  -2  -9 1086.79   37.50
   8  -2  -9 1068.89   36.10
   8  -2  -9 1051.49   32.90
  10   2 -11  113.09   14.90
 -10   2  11  135.49   14.70
  10   2 -11  111.49   14.80
  10   2 -11   75.49   10.30
  10   2 -11   95.69   12.10
 -10   2  11   89.29   11.50
 -10  -2  11  100.39   10.70
  10  -2 -11   92.79   13.90
  10  -2 -11  124.89   14.80
 -10  -2  11  108.39   11.20
  10  -2 -11   98.19   12.00
 -10  -2  11  117.19   11.90
  10  -2 -11  101.09    9.70
 -12   2  13   20.60    9.70
 -12   2  13   47.50   11.00
 -12   2  13   38.00   10.00
  12   2 -13   47.50   13.80
  12   2 -13   47.50   13.60
  12   2 -13   30.90   12.00
  12  -2 -13   38.30   10.20
 -12  -2  13   57.79   12.70
 -12  -2  13   36.40   10.40
 -12  -2  13   41.40    9.90
  12  -2 -13   23.30   12.10
  12  -2 -13   47.40   11.30
  12  -2 -13   26.70   13.90
 -12  -2  13   57.89   12.60
 -14   2  15  -21.70   13.60
  14   2 -15   -0.70   15.70
 -14   2  15   11.10   13.90
 -14   2  15  -10.00   15.00
 -14  -2  15   -2.70   13.20
 -14  -2  15    2.70   11.00
 -14  -2  15   19.10   13.70
  14  -2 -15    3.80   14.60
 -13   3  12   26.20   13.90
  13   3 -12   10.00   14.10
 -13   3  12    8.30    9.80
 -13   3  12    2.40   11.90
  13   3 -12   -0.30   12.70
  13   3 -12   15.60   10.40
  13  -3 -12   -3.50   14.10
 -13  -3  12    0.80   14.00
  13  -3 -12  -12.10   12.30
  13  -3 -12   -2.30   13.20
 -13  -3  12   -4.90   11.40
 -13  -3  12   -2.10    9.20
  11   3 -10   74.69   11.50
  11   3 -10   74.99   14.20
 -11   3  10   69.69   10.80
  11   3 -10  103.29   12.80
 -11   3  10  110.39   15.50
  11  -3 -10   87.49   14.30
 -11  -3  10   78.99   13.10
  11  -3 -10   69.49    9.20
  11  -3 -10   63.49   13.30
 -11  -3  10   88.29   12.50
 -11  -3  10   72.59    9.50
  11  -3 -10   67.29   12.30
   9   3  -8  693.33   27.70
   9   3  -8  712.53   26.70
   9   3  -8  689.83   23.20
  -9   3   8  705.03   26.60
   9   3  -8  699.83   28.90
  -9   3   8  680.73   27.80
  -9  -3   8  683.63   28.30
  -9  -3   8  690.63   23.60
   9  -3  -8  690.83   27.00
  -9  -3   8  672.73   26.80
   9  -3  -8  700.63   28.90
   9  -3  -8  673.53   29.30
   9  -3  -8  699.33   22.70
  -7   3   6   19.30    5.90
  -7   3   6   16.90    3.20
   7   3  -6   21.00    5.80
   7   3  -6   16.90    3.70
   7   3  -6   12.50    7.40
  -7   3   6   20.80    6.30
   7  -3  -6   20.80    5.80
  -7  -3   6   19.70    5.60
   7  -3  -6   17.10    5.80
  -7  -3   6   18.00    4.30
   7  -3  -6   15.40    3.10
  -7  -3   6   11.10    6.30
  -7  -3   6   21.00    3.30
   5   3  -4  449.56   18.00
  -5   3   4  438.26   13.40
   5   3  -4  435.86   17.20
   5   3  -4  410.66   16.10
   5   3  -4  457.35   15.00
  -5   3   4  434.86   14.60
   5   3  -4  459.65   18.10
  -5   3   4  462.45   17.90
  -5   3   4  472.75   17.30
  -5  -3   4  443.06   13.60
   5  -3  -4  451.65   16.70
  -5  -3   4  431.86   13.60
  -5  -3   4  369.86   14.70
   5  -3  -4  459.85   18.10
  -5  -3   4  440.36   17.30
   5  -3  -4  467.95   18.20
   5  -3  -4  440.46   13.40
  -5  -3   4  475.65   16.50
   3   3  -2 2977.50   85.79
  -3   3   2 2941.91   84.99
   3   3  -2 2793.52   84.29
  -3   3   2 2992.20   85.49
  -3   3   2 3029.00   84.09
  -3   3   2 3043.20   85.79
   3   3  -2 2951.90   85.69
   3   3  -2 2957.80   84.09
  -3   3   2 3057.99   85.79
   3  -3  -2 3093.09   85.69
  -3  -3   2 2622.94   83.89
  -3  -3   2 3100.69   87.39
  -3  -3   2 3030.30   85.79
   3  -3  -2 2889.61   84.39
  -3  -3   2 3011.40   84.69
  -3  -3   2 3108.09   87.59
   3  -3  -2 3049.89   82.69
   3  -3  -2 2992.50   85.69
  -3  -3   2 3044.40   85.99
   3  -3  -2 3044.70   85.19
   3  -3  -2 2905.81   82.59
   3  -3  -2 2938.21   85.89
  -1   3   0   57.09    4.30
  -1   3   0   68.19    4.70
   1   3   0   60.49    4.70
   1   3   0   61.69    3.30
   1   3   0   65.19    5.50
   1   3   0   60.99    4.30
   1   3   0   66.49    4.70
   1   3   0   61.19    3.30
  -1   3   0   57.89    4.70
  -1   3   0   64.79    5.00
   1   3   0   56.99    5.30
  -1   3   0   61.49    4.00
   1   3   0   71.69    4.70
  -1   3   0   71.49    4.30
  -1   3   0   69.39    5.40
  -1  -3   0   73.09    5.50
   1  -3   0   57.39    4.50
   1  -3   0   67.29    4.50
   1  -3   0   53.79    5.20
   1  -3   0   69.29    5.00
  -1  -3   0   58.79    5.40
  -1  -3   0   52.49    4.00
   1  -3   0   63.59    5.20
   1  -3   0   68.19    4.40
  -1  -3   0   61.09    4.20
   1  -3   0   65.59    3.90
  -1  -3   0   58.59    4.30
  -1  -3   0   61.69    4.50
  -1   3   2  865.21   25.40
  -1   3   2  896.91   27.30
  -1   3   2  832.12   26.90
  -1   3   2  884.91   27.60
   1   3  -2  873.11   25.40
   1   3  -2  906.61   27.40
   1   3  -2  902.41   27.30
   1   3  -2  837.42   27.50
   1   3  -2  870.71   27.40
  -1   3   2  892.81   27.00
   1   3  -2  887.61   25.60
   1   3  -2  890.41   27.70
  -1   3   2  868.51   27.70
  -1   3   2  855.01   27.20
  -1   3   2  852.51   26.40
   1  -3  -2  872.31   27.40
   1  -3  -2  875.91   26.60
  -1  -3   2  885.91   27.60
   1  -3  -2  910.61   25.50
  -1  -3   2  889.01   27.30
   1  -3  -2  894.61   27.70
  -1  -3   2  824.52   25.50
   1  -3  -2  857.31   27.30
  -1  -3   2  882.71   25.40
   1  -3  -2  907.21   27.10
  -1  -3   2  884.51   27.60
  -1  -3   2  893.41   27.60
  -1  -3   2  871.11   27.10
   3   3  -4 2430.26   70.79
  -3   3   4 2395.36   70.59
   3   3  -4 2485.55   70.89
   3   3  -4 2347.57   68.19
   3   3  -4 2325.47   67.19
   3   3  -4 2358.86   70.29
  -3   3   4 2522.85   70.69
  -3   3   4 2427.66   69.29
   3   3  -4 2430.36   69.49
   3  -3  -4 2425.66   69.19
   3  -3  -4 2376.16   70.79
  -3  -3   4 2407.26   69.39
  -3  -3   4 2465.75   70.79
  -3  -3   4 2284.27   67.19
   3  -3  -4 2470.45   69.09
   3  -3  -4 2450.15   70.79
  -3  -3   4 2467.65   70.39
  -5   3   6   26.40    6.10
  -5   3   6   41.20    5.90
   5   3  -6   29.50    6.30
  -5   3   6   29.60    4.10
   5   3  -6   29.60    4.40
   5   3  -6   30.50    3.70
  -5  -3   6   28.40    3.40
  -5  -3   6   25.90    4.80
   5  -3  -6   26.00    7.20
  -5  -3   6   45.60    6.20
  -5  -3   6   29.70    4.50
   5  -3  -6   27.70    4.30
  -5  -3   6   22.60    4.40
  -7   3   8  166.48    8.90
  -7   3   8  192.68   13.60
   7   3  -8  165.68    9.40
  -7   3   8  196.68   12.30
   7   3  -8  185.38   13.40
   7   3  -8  165.28   12.00
   7   3  -8  162.48   12.80
   7  -3  -8  178.98   13.00
  -7  -3   8  182.28   12.50
  -7  -3   8  173.88   10.20
  -7  -3   8  171.58    8.80
   7  -3  -8  191.28   11.00
  -7  -3   8  171.58    9.70
   7  -3  -8  180.08   12.10
  -9   3  10  685.53   29.00
   9   3 -10  622.94   27.90
  -9   3  10  663.23   26.70
   9   3 -10  665.33   28.80
   9   3 -10  657.13   26.70
   9  -3 -10  651.83   26.30
   9  -3 -10  703.83   27.80
  -9  -3  10  644.84   26.00
  -9  -3  10  651.93   23.80
  -9  -3  10  686.03   27.90
   9  -3 -10  645.94   21.60
   9  -3 -10  694.53   29.80
  11   3 -12   22.60   12.10
  11   3 -12   27.50   12.40
  11   3 -12   17.80    8.80
 -11   3  12   26.90   10.90
  11   3 -12   41.20   11.10
 -11   3  12   24.10    9.60
 -11  -3  12   23.50    9.80
  11  -3 -12   26.30   10.70
 -11  -3  12   27.30   10.50
 -11  -3  12   10.00    7.70
  11  -3 -12   25.00   12.60
  11  -3 -12   31.40   12.80
 -13   3  14   44.90   14.00
  13   3 -14   54.79   15.80
 -13   3  14   40.00   14.40
  13   3 -14   33.70   12.90
  13   3 -14   52.29   18.60
  13  -3 -14   51.99   14.50
 -13  -3  14   53.29   15.00
  13  -3 -14   60.09   12.80
 -13  -3  14   15.50   12.80
  13  -3 -14   63.19   14.20
  14   4 -13  118.19   19.90
 -14   4  13   93.89   16.80
  14   4 -13   87.99   17.70
 -14   4  13   81.19   15.10
 -14   4  13   97.89   16.10
  14   4 -13  110.99   19.10
  14  -4 -13   85.49   21.40
  14  -4 -13   57.39   14.30
 -14  -4  13   54.89   17.00
  14  -4 -13   81.99   16.70
 -12   4  11   43.10   11.40
  12   4 -11   56.29   12.60
  12   4 -11   47.80   14.40
 -12  -4  11   34.40   13.50
 -12  -4  11   56.79   12.20
  12  -4 -11   35.00   13.20
  10   4  -9  693.53   29.80
  10   4  -9  692.43   24.80
  10   4  -9  705.23   29.40
 -10   4   9  747.23   31.80
  10   4  -9  737.93   31.60
 -10   4   9  703.23   29.00
  10  -4  -9  661.93   28.60
 -10  -4   9  720.83   28.80
  10  -4  -9  720.53   30.20
  10  -4  -9  699.83   30.60
 -10  -4   9  754.62   30.90
   8   4  -7  211.38   15.60
  -8   4   7  213.68    9.50
  -8   4   7  229.98   15.90
  -8   4   7  214.38   12.80
   8   4  -7  209.68   14.60
   8   4  -7  194.78   10.60
   8   4  -7  212.48   15.70
   8  -4  -7  211.38    7.40
  -8  -4   7  222.18   13.50
   8  -4  -7  222.28   16.00
   8  -4  -7  229.98   14.20
  -8  -4   7  195.48    8.80
   8  -4  -7  196.68   13.80
  -8  -4   7  215.28   13.70
   6   4  -5   -0.70    4.80
  -6   4   5   -1.00    3.20
   6   4  -5   -2.90    4.30
   6   4  -5    1.50    6.10
  -6   4   5   -2.00    4.10
  -6   4   5    1.20    4.30
   6   4  -5   -1.50    3.20
   6  -4  -5   -5.40    5.20
  -6  -4   5  -13.30    7.50
   6  -4  -5    0.30    4.40
  -6  -4   5   -1.00    1.30
  -6  -4   5    0.30    4.30
  -6  -4   5   -0.40    1.10
  -6  -4   5   -1.20    3.70
   6  -4  -5   -2.00    6.30
  -6  -4   5   -3.20    6.00
  -4   4   3  388.56   16.40
  -4   4   3  381.46   14.00
  -4   4   3  378.86   16.40
   4   4  -3  385.96   16.80
   4   4  -3  362.56   14.10
   4   4  -3  381.16   14.00
   4   4  -3  373.96   15.80
   4  -4  -3  368.76   11.50
   4  -4  -3  374.86   16.90
  -4  -4   3  378.86   14.50
   4  -4  -3  385.46   11.60
  -4  -4   3  398.26   16.70
   4  -4  -3  380.66   15.60
   4  -4  -3  386.76   15.30
  -4  -4   3  390.86   14.60
  -4  -4   3  395.06   16.70
   2   4  -1   92.49    3.80
  -2   4   1   96.59    6.30
  -2   4   1   92.49    6.50
   2   4  -1   88.79    3.80
  -2   4   1   96.49    7.50
   2   4  -1  102.19    6.50
   2   4  -1   92.99    6.30
   2   4  -1   90.29    6.70
   2   4  -1   92.19    6.70
  -2   4   1  100.89    7.20
   2  -4  -1   90.39    6.70
   2  -4  -1   93.59    6.80
  -2  -4   1   83.29    7.50
   2  -4  -1   88.19    6.40
   2  -4  -1  100.49    6.90
   2  -4  -1   90.39    6.20
  -2  -4   1   99.49    6.30
   2  -4  -1  101.99    4.90
  -2  -4   1   80.29    6.90
  -2  -4   1   84.39    6.50
   0   4   1 1194.88   36.00
   0   4   1 1155.68   34.60
   0   4   1 1178.48   36.10
   0   4  -1 1165.68   34.30
   0   4   1 1143.49   34.50
   0   4  -1 1167.98   36.10
   0   4  -1 1133.69   35.90
   0   4  -1 1178.58   35.20
   0   4   1 1117.89   35.20
   0   4   1 1150.88   35.40
   0   4   1 1140.29   34.40
   0   4  -1 1148.59   34.30
   0  -4  -1 1168.68   35.50
   0  -4   1 1189.78   36.20
   0  -4  -1 1171.48   36.60
   0  -4  -1 1161.68   35.30
   0  -4   1 1166.78   36.30
   0  -4   1 1113.09   34.20
   0  -4   1 1147.59   35.10
  -2   4   3   73.19    6.40
   2   4  -3   80.69    5.70
   2   4  -3   84.79    3.80
  -2   4   3   80.19    3.90
  -2   4   3   72.69    6.20
   2   4  -3   70.09    6.80
  -2   4   3   92.69    6.50
   2   4  -3   88.59    7.50
   2   4  -3   79.99    6.70
  -2  -4   3   76.99    4.60
   2  -4  -3   92.39    7.20
  -2  -4   3   75.19    3.80
  -2  -4   3   83.39    7.20
   2  -4  -3   77.99    3.80
  -2  -4   3   81.49    7.10
   4   4  -5    9.20    5.10
  -4   4   5    1.80    4.30
   4   4  -5   10.00    4.90
   4   4  -5   13.40    3.90
   4   4  -5    7.20    5.30
   4   4  -5    8.50    1.50
  -4   4   5   15.00    4.00
  -4  -4   5    9.30    3.30
   4  -4  -5   10.60    5.40
   4  -4  -5    5.80    4.70
  -4  -4   5   12.70    5.20
  -4  -4   5   11.30    1.70
   4  -4  -5   10.90    3.80
  -4  -4   5    9.50    4.70
   6   4  -7   84.89    9.00
  -6   4   7   78.99   10.20
   6   4  -7   85.79   10.70
   6   4  -7   69.19    7.00
  -6   4   7   90.89    7.10
  -6   4   7   70.19    9.60
   6  -4  -7   82.89   11.00
  -6  -4   7   85.19    5.00
  -6  -4   7   67.89    5.00
  -6  -4   7   81.59    8.70
  -6  -4   7   88.69    6.70
  -6  -4   7   96.09   10.00
   6  -4  -7   89.39   10.70
   6  -4  -7   87.89    8.40
   8   4  -9   64.09    9.40
   8   4  -9   51.89   10.10
  -8   4   9   56.89   10.60
  -8   4   9   49.50    8.30
   8   4  -9   64.19   11.30
  -8  -4   9   50.49    7.80
  -8  -4   9   55.89   10.00
   8  -4  -9   48.70    9.30
  -8  -4   9   65.39   10.70
   8  -4  -9   70.89   11.80
   8  -4  -9   61.59    9.50
  -8  -4   9   50.89    6.40
 -10   4  11    5.10    8.70
  10   4 -11   -0.20   10.80
 -10   4  11    5.40    7.60
  10   4 -11   20.00   10.10
  10   4 -11    4.20    7.80
  10   4 -11    7.10    8.80
  10  -4 -11   14.40   10.90
 -10  -4  11   -2.60    9.90
 -10  -4  11   -4.90    6.70
  10  -4 -11    7.60   11.00
  10  -4 -11   -0.10   10.60
 -10  -4  11   -5.00    7.70
 -12   4  13  -18.40   11.00
  12   4 -13    2.30   12.00
  12   4 -13   14.80   10.80
 -12   4  13   25.50   10.10
  12  -4 -13    2.50   10.50
 -12  -4  13  -14.40   10.30
  12  -4 -13    3.70   11.80
  12  -4 -13   -5.30   13.80
 -12  -4  13    1.30   12.20
 -12  -4  13    8.20    9.50
  13   5 -12   68.29   17.30
 -13   5  12   40.60   12.50
  13   5 -12   67.29   17.40
 -13  -5  12   44.50   15.30
  13  -5 -12   55.59   17.90
  13  -5 -12   37.70   14.20
 -13  -5  12   63.69   16.10
  13  -5 -12   65.79   16.80
 -13  -5  12   79.29   16.80
 -11   5  10  143.49   19.30
  11   5 -10  151.48   18.40
  11   5 -10  156.48   20.40
 -11   5  10  122.39   16.40
  11   5 -10  145.49   15.70
  11  -5 -10  177.18   17.80
 -11  -5  10  197.38   16.40
 -11  -5  10  167.98   16.00
  11  -5 -10  137.39   18.00
 -11  -5  10  139.39   15.20
  11  -5 -10  157.18   19.40
   9   5  -8  274.07   18.00
   9   5  -8  290.07   19.40
  -9   5   8  304.47   20.50
  -9   5   8  284.97   16.70
   9   5  -8  277.17   14.10
  -9  -5   8  308.07   16.50
   9  -5  -8  296.07   18.10
  -9  -5   8  296.57   17.40
  -9  -5   8  307.27   20.30
   9  -5  -8  314.07   20.70
   9  -5  -8  320.57   20.90
   7   5  -6  472.45   22.60
   7   5  -6  508.65   18.70
  -7   5   6  513.25   23.40
  -7   5   6  479.35   17.80
  -7   5   6  497.65   22.40
   7   5  -6  502.75   22.30
   7  -5  -6  485.85   23.10
   7  -5  -6  502.25   21.40
  -7  -5   6  485.75   22.90
   7  -5  -6  502.15   22.20
  -7  -5   6  500.95   23.30
  -7  -5   6  513.65   22.50
  -5   5   4  265.17   11.90
   5   5  -4  264.77   14.10
   5   5  -4  255.17   15.30
  -5   5   4  234.88   15.00
   5   5  -4  298.07   12.30
  -5   5   4  256.47   15.00
  -5  -5   4  265.87   14.10
   5  -5  -4  255.07   13.70
  -5  -5   4  262.27   14.00
   5  -5  -4  260.97   14.10
  -5  -5   4  288.77   12.70
   3   5  -2   52.99    6.60
   3   5  -2   34.40    5.60
   3   5  -2   34.70    7.50
  -3   5   2   34.60    7.30
  -3   5   2   34.30    6.00
   3   5  -2   35.50    6.40
  -3   5   2   27.70    5.20
  -3  -5   2   40.60    5.70
   3  -5  -2   36.10    3.70
   3  -5  -2   33.70    5.60
  -3  -5   2   32.60    6.30
  -3  -5   2   25.80    7.90
   3  -5  -2   30.60    5.90
   3  -5  -2   39.70    6.10
   1   5   0   72.59    6.70
  -1   5   0   83.29    6.50
  -1   5   0   65.59    6.00
  -1   5   0   68.09    7.10
   1   5   0   73.89   10.20
   1   5   0   70.29    6.40
  -1   5   0   73.79    7.50
  -1   5   0   77.89   10.20
   1   5   0   79.89    4.80
   1   5   0   70.39    7.50
  -1   5   0   81.09    6.90
   1  -5   0   90.69    6.90
   1  -5   0   85.89    7.50
   1  -5   0   58.69    6.40
   1  -5   0   83.79    6.00
  -1  -5   0   78.99    7.40
   1  -5   0   66.49    6.30
  -1  -5   0   82.39    7.50
  -1   5   2  350.16   14.40
  -1   5   2  321.57   13.40
   1   5  -2  337.17   14.00
   1   5  -2  351.86   14.50
   1   5  -2  329.27   11.70
  -1   5   2  323.07   12.10
   1  -5  -2  300.67   17.40
   1  -5  -2  330.77   14.10
  -1  -5   2  322.97   12.20
   1  -5  -2  324.27   13.60
  -1  -5   2  341.57   15.60
  -1  -5   2  353.46   15.60
  -1  -5   2  306.97   11.60
   3   5  -4   39.00    6.40
  -3   5   4   44.10    7.90
   3   5  -4   39.00    4.70
   3   5  -4   31.00    2.00
   3   5  -4   38.60    6.30
  -3   5   4   39.90    6.90
   3   5  -4   36.80    7.60
   3  -5  -4   27.40    2.20
   3  -5  -4   26.40    7.20
  -3  -5   4   41.70    7.60
   3  -5  -4   34.50    2.50
  -3  -5   4   47.10    4.90
   3  -5  -4   36.80    5.40
  -3  -5   4   37.90    7.50
   5   5  -6  275.77   12.00
   5   5  -6  282.37   15.00
   5   5  -6  286.37   13.80
  -5   5   6  301.77   16.40
  -5   5   6  298.77   15.00
   5   5  -6  284.57   15.10
  -5   5   6  303.37   13.00
  -5  -5   6  271.27   11.90
  -5  -5   6  271.67   16.10
   5  -5  -6  276.57   16.10
   5  -5  -6  303.47   13.60
  -5  -5   6  284.77   14.50
   5  -5  -6  265.47   16.00
   7   5  -8   51.89    9.10
  -7   5   8   55.79    7.00
   7   5  -8   60.89    9.10
  -7   5   8   46.10   10.50
  -7   5   8   56.69    8.90
   7   5  -8   51.49   11.00
   7  -5  -8   57.59    9.30
  -7  -5   8   55.59    9.20
   7  -5  -8   44.80    8.40
  -7  -5   8   58.09    7.90
  -7  -5   8   53.69   10.20
   7  -5  -8   60.59    9.60
   9   5 -10   -5.00    7.40
   9   5 -10    7.90   10.00
  -9   5  10    5.20    9.10
  -9   5  10   14.60    7.70
  -9   5  10    5.80   10.80
   9   5 -10    0.00    8.10
   9  -5 -10    5.80    8.10
  -9  -5  10   -2.30    7.70
  -9  -5  10    5.90    9.30
  -9  -5  10   11.40   10.30
   9  -5 -10   10.40   10.10
   9  -5 -10   12.50   11.00
  11   5 -12   52.79   17.80
  11   5 -12   40.70   13.80
 -11   5  12   62.29   12.60
 -11   5  12   40.70   12.60
  11   5 -12   53.19   13.10
  11  -5 -12   50.39   15.50
 -11  -5  12   43.00   13.10
  11  -5 -12   29.20   13.30
 -11  -5  12   34.60   11.80
 -11  -5  12   45.90   14.40
 -13   5  14   30.80   17.30
 -13   5  14   46.00   14.90
  13   5 -14   26.20   15.40
  13   5 -14   18.60   16.60
  13  -5 -14   -2.50   14.80
  13  -5 -14   13.80   12.80
 -13  -5  14   11.50   11.30
  13  -5 -14   26.10   18.40
 -13  -5  14   37.20   23.60
 -13  -5  14   52.69   17.70
  12   6 -11   33.70   15.90
 -12   6  11   28.80   13.80
 -12   6  11   27.70   12.10
  12  -6 -11   25.00   12.20
  12  -6 -11   40.30   16.50
 -12  -6  11   12.70   15.40
  12  -6 -11   51.79   13.80
 -12  -6  11   43.30   15.20
 -12  -6  11   29.80   12.00
 -10   6   9   13.90    9.80
  10   6  -9   33.40   16.90
  10   6  -9   18.20   10.10
 -10   6   9    2.10    7.90
  10   6  -9   13.00   12.30
 -10  -6   9   21.90   10.60
  10  -6  -9   26.10   11.20
 -10  -6   9   20.10   10.80
  10  -6  -9   14.80    9.70
 -10  -6   9   -5.80   10.90
  10  -6  -9   12.20   12.20
  -8   6   7   85.39   13.60
   8   6  -7   95.49   13.50
   8   6  -7   98.19   12.60
   8   6  -7   84.09   11.40
  -8   6   7   92.89   13.40
  -8  -6   7   94.39   12.50
   8  -6  -7   91.49   12.10
   8  -6  -7   92.59   13.50
  -8  -6   7   91.19   10.90
  -8  -6   7  113.89   13.80
   8  -6  -7   98.79   14.00
   6   6  -5  757.72   30.00
  -6   6   5  753.02   26.70
  -6   6   5  778.92   31.10
   6   6  -5  799.02   31.40
  -6   6   5  797.32   31.00
  -6  -6   5  806.32   27.80
   6  -6  -5  773.52   29.20
  -6  -6   5  749.13   30.00
   6  -6  -5  761.02   31.20
  -6  -6   5  769.52   31.10
   6  -6  -5  801.12   30.70
   4   6  -3   17.00    8.00
  -4   6   3   23.30    7.20
  -4   6   3   21.30    6.40
  -4   6   3   28.30    6.80
   4   6  -3   28.50    6.50
   4  -6  -3   23.70    7.00
  -4  -6   3   28.70    8.10
   4  -6  -3   36.80    6.30
  -4  -6   3   28.40    6.90
   4  -6  -3   19.70    3.00
  -4  -6   3   18.10    5.00
   4  -6  -3   17.00    8.10
   2   6  -1  779.12   28.00
  -2   6   1  778.42   29.10
  -2   6   1  759.02   28.20
   2   6  -1  749.92   23.50
  -2   6   1  805.72   27.10
   2   6  -1  758.22   28.50
   2  -6  -1  773.42   25.30
  -2  -6   1  806.82   29.60
   2  -6  -1  751.52   28.60
  -2  -6   1  813.32   26.50
   2  -6  -1  766.82   28.10
   2  -6  -1  813.52   27.20
   2  -6  -1  800.02   25.20
  -2  -6   1  781.82   28.40
   0   6   1  728.03   27.40
   0   6  -1  750.82   24.20
   0   6  -1  799.82   25.80
   0   6  -1  697.53   24.20
   0   6  -1  700.33   24.70
   0   6  -1  731.33   26.90
   0   6   1  753.72   24.80
   0   6   1  760.82   24.90
   0   6   1  729.13   26.90
   0   6  -1  741.33   27.50
   0   6   1  770.02   24.50
   0  -6   1  761.52   24.80
   0  -6   1  729.33   27.20
   0  -6  -1  737.33   28.20
   0  -6  -1  754.72   25.90
   0  -6   1  744.13   27.50
   2   6  -3  577.74   22.70
   2   6  -3  566.34   21.90
   2   6  -3  539.65   17.70
   2   6  -3  576.14   23.60
  -2   6   3  583.14   21.90
  -2   6   3  556.14   18.50
  -2   6   3  560.24   22.50
  -2   6   3  602.04   23.70
  -2  -6   3  565.24   23.40
   2  -6  -3  581.24   22.00
  -2  -6   3  569.84   23.50
   2  -6  -3  586.94   24.10
  -2  -6   3  582.84   19.50
   2  -6  -3  543.85   22.70
  -4   6   5  274.37   16.70
   4   6  -5  284.67   15.10
   4   6  -5  270.57   16.70
  -4   6   5  293.07   16.20
   4   6  -5  268.47   11.90
   4   6  -5  271.27   16.40
  -4   6   5  277.87   14.70
   4  -6  -5  284.67   15.80
  -4  -6   5  286.47   16.30
  -4  -6   5  256.97   16.60
  -4  -6   5  279.07   12.00
   4  -6  -5  309.27   16.50
  -6   6   7  634.14   27.10
  -6   6   7  581.54   22.70
  -6   6   7  565.34   24.80
   6   6  -7  605.54   26.70
   6   6  -7  578.94   25.40
   6   6  -7  589.44   23.50
   6  -6  -7  613.14   27.00
  -6  -6   7  566.74   21.10
   6  -6  -7  599.44   23.60
  -6  -6   7  589.94   26.00
   6  -6  -7  531.15   24.80
  -6  -6   7  591.14   26.60
   8   6  -9  128.19   17.20
   8   6  -9  129.69   14.10
   8   6  -9  136.69   17.70
  -8   6   9  144.59   17.60
  -8   6   9  131.99   12.30
  -8   6   9  132.19   13.30
  -8  -6   9  121.59   13.80
  -8  -6   9  159.28   17.50
  -8  -6   9  129.79   15.70
   8  -6  -9  123.39   13.70
   8  -6  -9  131.39   16.80
   8  -6  -9  128.09   14.10
  10   6 -11   71.09   15.10
 -10   6  11   75.69   12.30
 -10   6  11   87.59   15.80
  10   6 -11   85.19   16.60
  10   6 -11   60.19   11.20
 -10  -6  11   79.49   18.20
  10  -6 -11   49.40   11.90
 -10  -6  11   60.59   11.10
 -10  -6  11   84.49   13.10
 -12   6  13  137.09   20.30
  12   6 -13  131.09   19.50
 -12   6  13  116.29   18.40
  12   6 -13  132.49   20.80
 -12  -6  13   99.79   18.20
  12  -6 -13  118.89   21.10
  12  -6 -13  115.59   26.40
 -12  -6  13  117.19   20.20
  12  -6 -13  101.19   19.20
 -11   7  10    2.50   12.80
  11   7 -10    6.70   15.00
 -11   7  10    5.90   15.10
  11   7 -10   -2.80   14.30
  11  -7 -10  -18.70   13.60
  11  -7 -10   25.10   15.70
 -11  -7  10   -7.30   11.20
 -11  -7  10  -14.80   13.20
  11  -7 -10    7.00   14.80
   9   7  -8    1.80   12.50
   9   7  -8   24.00   13.20
  -9   7   8    4.60    9.60
   9   7  -8   28.80    9.50
  -9   7   8   24.90   10.00
  -9  -7   8   13.50   12.10
  -9  -7   8   14.60   10.10
  -9  -7   8   29.80    8.70
   9  -7  -8   37.60   12.10
   9  -7  -8   11.90   14.80
   9  -7  -8   32.10   13.60
  -7   7   6  203.78   14.30
   7   7  -6  201.78   19.30
   7   7  -6  213.18   15.70
   7   7  -6  212.48   16.00
  -7   7   6  194.68   15.80
  -7   7   6  168.78   15.20
  -7  -7   6  227.78   19.30
  -7  -7   6  227.88   18.40
  -7  -7   6  225.58   15.10
   7  -7  -6  217.88   17.50
   7  -7  -6  209.28   16.90
   7  -7  -6  201.68   16.00
   5   7  -4  134.79   12.60
  -5   7   4  118.79   14.10
  -5   7   4  120.19   11.00
   5   7  -4   99.99   13.90
  -5   7   4   98.69   12.30
   5   7  -4  106.49   12.20
   5  -7  -4  115.59   11.90
  -5  -7   4  118.59   11.10
  -5  -7   4  114.69   11.90
  -5  -7   4   99.49   14.10
   5  -7  -4  108.59   14.20
   5  -7  -4   88.99   12.70
  -3   7   2   75.09   10.10
  -3   7   2   81.49   10.60
  -3   7   2   81.89   10.40
   3   7  -2   91.19   10.90
   3   7  -2  129.39   13.80
  -3  -7   2   87.09    9.30
  -3  -7   2   87.59   10.50
   3  -7  -2   91.69   11.70
   3  -7  -2   69.49    6.50
   3  -7  -2   70.89   10.20
  -3  -7   2   88.99   11.50
   3  -7  -2   80.59   11.40
  -1   7   0 1982.90   61.89
  -1   7   0 2035.40   61.59
  -1   7   0 1915.41   58.39
   1   7   0 1756.62   57.09
   1   7   0 1939.21   61.99
   1   7   0 1916.61   60.99
   1   7   0 1932.31   56.89
   1   7   0 1958.10   60.09
  -1  -7   0 1964.50   59.39
  -1  -7   0 1907.61   62.29
   1  -7   0 1994.10   58.49
   1  -7   0 1919.11   62.09
  -1  -7   0 1971.30   61.09
   1  -7   0 2002.80   59.09
   1  -7   0 1944.61   61.19
  -1   7   2 1208.48   41.70
   1   7  -2 1272.37   37.20
  -1   7   2 1178.68   37.80
   1   7  -2 1232.88   40.60
  -1   7   2 1214.08   42.20
   1   7  -2 1249.47   42.10
  -1   7   2 1221.38   39.40
   1   7  -2 1248.98   41.90
   1  -7  -2 1191.48   40.50
   1  -7  -2 1182.08   42.60
  -1  -7   2 1203.48   38.00
   1  -7  -2 1219.08   40.60
  -1  -7   2 1212.48   42.40
  -1  -7   2 1235.98   41.60
   3   7  -4  322.97   17.70
   3   7  -4  299.37   17.10
   3   7  -4  300.97   13.80
   3   7  -4  328.77   17.80
  -3   7   4  303.27   17.00
  -3   7   4  329.37   17.00
  -3   7   4  343.27   17.30
  -3  -7   4  283.87   16.60
   3  -7  -4  331.27   16.50
   3  -7  -4  316.87   19.10
   3  -7  -4  315.97   11.30
  -3  -7   4  305.37   13.30
   3  -7  -4  328.77   17.40
  -3  -7   4  300.67   17.00
  -5   7   6 1513.05   49.80
   5   7  -6 1566.84   52.89
  -5   7   6 1513.35   52.19
   5   7  -6 1649.04   53.89
  -5   7   6 1521.25   52.19
   5   7  -6 1522.85   50.39
  -5  -7   6 1566.94   52.89
  -5  -7   6 1557.54   53.29
   5  -7  -6 1570.74   52.89
  -5  -7   6 1439.76   46.70
   5  -7  -6 1603.34   53.69
   5  -7  -6 1534.35   49.99
  -7   7   8  523.65   23.00
   7   7  -8  575.34   28.90
   7   7  -8  558.24   25.50
   7   7  -8  567.84   29.10
  -7   7   8  592.94   28.50
  -7   7   8  635.24   29.20
   7  -7  -8  578.84   28.90
  -7  -7   8  599.04   27.90
  -7  -7   8  543.75   27.00
   7  -7  -8  631.24   29.20
   7  -7  -8  546.05   24.80
   9   7 -10    3.90   15.10
  -9   7  10    6.40   11.10
   9   7 -10   -5.80    9.00
   9   7 -10    6.90   10.00
  -9  -7  10    4.60    8.70
   9  -7 -10   29.60   12.90
  -9  -7  10    6.00   13.10
   9  -7 -10    8.30   10.10
  11   7 -12  139.19   20.00
 -11   7  12  107.29   19.30
 -11   7  12  133.29   19.10
  11   7 -12  118.89   17.20
 -11  -7  12  146.29   21.10
 -11  -7  12  156.98   19.70
  11  -7 -12  133.89   20.70
  11  -7 -12  118.29   20.80
  10   8  -9    6.50   15.80
 -10   8   9  -13.00   13.20
 -10   8   9  -12.30   14.50
  10   8  -9  -10.60   14.50
  10  -8  -9   12.70   15.60
  10  -8  -9    1.60   15.20
  10  -8  -9    7.90   14.30
 -10  -8   9   14.90   15.40
 -10  -8   9   10.90   14.20
  -8   8   7   12.80    9.00
  -8   8   7   16.00   13.20
   8   8  -7   32.80   10.70
   8  -8  -7   27.60   13.80
  -8  -8   7   12.30   11.70
   8  -8  -7   20.70   13.10
  -8  -8   7   14.70    9.50
  -8  -8   7   33.30   15.30
   8  -8  -7   17.60   12.10
  -6   8   5  161.78   15.00
  -6   8   5  149.99   17.60
  -6   8   5  201.28   19.60
   6   8  -5  145.09   17.80
   6   8  -5  167.58   17.00
   6   8  -5  162.38   16.00
   6  -8  -5  152.28   16.90
  -6  -8   5  161.18   14.20
  -6  -8   5  181.78   19.00
  -6  -8   5  167.28   18.30
   6  -8  -5  160.38   15.50
   6  -8  -5  161.88   16.70
  -4   8   3   30.50   11.10
  -4   8   3    3.50    9.40
   4   8  -3   14.90    7.80
   4   8  -3   38.90    9.30
   4   8  -3   16.20    9.80
  -4   8   3   34.00   10.00
  -4  -8   3   25.30   11.20
   4  -8  -3   26.20    9.70
  -4  -8   3   22.10    9.50
   4  -8  -3   44.00    9.50
   4  -8  -3   24.10    9.10
  -4  -8   3   16.70   10.50
  -2   8   1  169.48   12.70
  -2   8   1  142.29   14.30
  -2   8   1  174.78   16.10
   2   8  -1  140.09    8.00
   2   8  -1  156.08   15.20
   2   8  -1  131.09   12.90
   2   8  -1  144.29   13.50
  -2  -8   1  158.18   16.00
  -2  -8   1  165.78   15.70
   2  -8  -1  149.69   10.40
  -2  -8   1  146.19   12.70
   2  -8  -1  137.09   13.10
   2  -8  -1  139.99   15.10
   2  -8  -1  164.88   13.30
   0   8  -1  777.92   26.70
   0   8   1  751.42   28.20
   0   8   1  788.42   30.50
   0   8  -1  787.52   30.70
   0   8  -1  782.02   31.40
   0   8   1  777.12   26.90
   0   8  -1  732.63   28.30
   0   8   1  763.02   31.30
   0  -8   1  786.22   31.60
   0  -8   1  792.52   27.70
   0  -8  -1  785.02   29.00
   0  -8  -1  778.62   32.10
   0  -8  -1  760.92   30.50
   0  -8   1  791.62   32.00
   2   8  -3   44.20   10.90
   2   8  -3   42.80    9.60
   2   8  -3   25.10   10.20
  -2   8   3   51.39   11.30
  -2   8   3   47.00    8.60
  -2   8   3   33.80    8.40
   2   8  -3   43.20    5.50
  -2  -8   3   38.80    6.80
  -2  -8   3   43.50   10.90
   2  -8  -3   40.10    9.70
   2  -8  -3   62.79    7.50
   2  -8  -3   45.60    9.60
   2  -8  -3   47.10    9.50
  -2  -8   3   43.80   11.20
  -4   8   5  195.08   15.50
   4   8  -5  185.48   15.40
   4   8  -5  191.18   16.80
   4   8  -5  207.28   17.10
  -4   8   5  174.48   15.40
  -4   8   5  183.58   16.70
   4  -8  -5  179.18   16.40
  -4  -8   5  188.98   17.50
  -4  -8   5  215.48   18.80
   4  -8  -5  173.68   15.30
   4  -8  -5  206.58   18.70
   6   8  -7  369.16   24.80
   6   8  -7  381.96   23.90
  -6   8   7  370.26   20.90
   6   8  -7  333.07   20.90
  -6   8   7  374.16   24.30
  -6   8   7  368.76   23.50
   6  -8  -7  340.87   22.60
  -6  -8   7  377.96   23.20
   6  -8  -7  363.76   24.30
   6  -8  -7  357.56   20.50
  -6  -8   7  405.46   25.30
   8   8  -9    2.40   13.00
  -8   8   9    8.80   13.00
   8   8  -9   -1.90   13.60
   8   8  -9  -13.00    9.70
  -8   8   9   11.10    8.70
  -8   8   9   10.90   15.40
   8  -8  -9   24.90   11.00
   8  -8  -9   13.20   10.60
  -8  -8   9    8.10   13.70
  -8  -8   9    5.30   10.50
  10   8 -11   20.30   12.60
 -10   8  11   -9.50   11.40
 -10   8  11    7.80   15.10
  10   8 -11   40.70   17.50
 -10  -8  11    1.40   14.20
  10  -8 -11    9.30   16.30
  10  -8 -11   26.00   17.10
 -10  -8  11   49.30   17.30
   9   9  -8   12.70   16.20
  -9   9   8  -13.70   15.70
   9   9  -8    2.50   16.20
  -9   9   8  -12.00   14.00
   9  -9  -8  -12.60   13.70
   9  -9  -8   -7.70   15.80
  -9  -9   8   -8.60   15.90
  -9  -9   8    3.10   15.60
   9  -9  -8    5.90   14.80
  -7   9   6   85.59   16.40
   7   9  -6  100.09   15.60
   7   9  -6  145.39   20.10
   7   9  -6  143.39   18.80
  -7   9   6  123.89   17.60
  -7   9   6  104.89   13.60
   7  -9  -6   91.99   14.80
   7  -9  -6  148.49   19.70
   7  -9  -6  154.28   19.90
  -7  -9   6   91.49   16.50
  -7  -9   6  114.19   18.10
  -5   9   4   77.89   14.20
  -5   9   4   77.99   11.70
   5   9  -4   84.79   13.80
   5   9  -4   86.79   14.00
  -5   9   4   89.19   16.40
   5   9  -4   76.89   14.90
  -5  -9   4   75.99   13.20
   5  -9  -4  100.39   19.00
  -5  -9   4   83.39   15.40
  -5  -9   4   61.59   10.30
   5  -9  -4   89.29   14.50
   5  -9  -4   61.09   12.90
  -3   9   2   -5.60   10.90
  -3   9   2   -2.50    9.00
   3   9  -2   -1.00    9.30
   3   9  -2    2.50   11.40
   3   9  -2   -4.60   10.30
  -3   9   2   -2.30    8.80
   3  -9  -2   19.70   10.90
  -3  -9   2    6.80   11.70
  -3  -9   2   10.30   12.00
   3  -9  -2   -8.10    8.20
  -3  -9   2    2.00    7.70
   3  -9  -2    5.50    8.40
   1   9   0  178.98   15.30
  -1   9   0  151.78   16.20
   1   9   0  169.28   17.90
  -1   9   0  143.39   18.20
  -1   9   0  150.18   13.80
   1   9   0  154.08   15.50
  -1  -9   0  169.88   18.20
  -1  -9   0  196.98   14.90
  -1  -9   0  171.28   17.60
   1  -9   0  138.89   17.40
   1  -9   0  155.88   14.00
   1  -9   0  181.58   14.70
   1  -9   0  192.28   17.80
   1   9  -2  113.69   14.00
   1   9  -2  133.79   17.10
  -1   9   2  136.29   16.20
   1   9  -2  144.19   17.10
  -1   9   2  103.99   13.80
  -1   9   2  130.39   17.70
   1  -9  -2  119.69   15.80
   1  -9  -2  113.79   12.60
   1  -9  -2  139.79   14.10
   1  -9  -2  132.79   17.90
  -1  -9   2  151.28   17.20
  -1  -9   2  145.89   17.90
  -3   9   4    2.30    9.40
   3   9  -4    2.20   11.20
  -3   9   4    2.40   10.60
   3   9  -4    6.80    9.90
  -3   9   4    5.70    9.30
   3   9  -4   -3.00    8.20
   3  -9  -4    6.70    8.90
  -3  -9   4   -4.50    8.60
  -3  -9   4   -1.70   11.00
   3  -9  -4   12.50   10.40
   3  -9  -4   12.60   10.00
  -5   9   6  120.69   15.90
  -5   9   6  118.69   16.30
   5   9  -6  147.49   17.00
  -5   9   6  156.78   18.20
   5   9  -6  138.79   21.50
   5   9  -6  141.49   17.00
   5  -9  -6  110.19   14.70
   5  -9  -6  124.29   20.70
   5  -9  -6  135.99   17.90
  -5  -9   6  144.29   19.50
  -5  -9   6  158.38   19.20
  -7   9   8   16.00   15.10
   7   9  -8   59.89   13.40
   7   9  -8   12.40   15.40
   7   9  -8   22.90   11.30
  -7   9   8   10.20   12.10
   7  -9  -8   41.60   17.50
   7  -9  -8   44.30   13.10
  -7  -9   8   57.19   12.00
  -7  -9   8   24.70   15.10
   7  -9  -8   16.80   14.70
   9   9 -10   30.80   17.30
   9   9 -10  -38.50   16.10
  -9   9  10  -15.00   16.20
  -9   9  10   18.00   16.30
   9  -9 -10   -5.20   15.70
  -9  -9  10   18.30   12.60
  -9  -9  10   -4.60   15.50
   9  -9 -10    8.40   16.40
  -8  10   7   71.59   19.70
   8  10  -7   52.69   17.00
   8  10  -7   35.30   14.40
  -8  10   7   55.79   18.40
   8 -10  -7   77.99   16.50
   8 -10  -7   55.09   16.90
  -8 -10   7   51.49   17.80
  -8 -10   7   77.69   15.50
   6  10  -5  170.18   23.30
  -6  10   5  139.49   20.80
   6  10  -5  100.09   18.50
   6  10  -5   98.29   15.00
  -6  10   5  123.39   17.30
  -6  10   5  109.39   15.80
   6 -10  -5  130.59   19.20
   6 -10  -5  114.99   19.20
  -6 -10   5  134.59   19.30
   6 -10  -5   90.89   18.50
  -6 -10   5  120.09   16.80
  -4  10   3  105.69   14.90
   4  10  -3  140.89   19.20
  -4  10   3  108.49   15.10
  -4  10   3  119.99   18.40
   4  10  -3  151.28   20.40
   4  10  -3  152.68   21.20
   4 -10  -3   94.89   16.40
   4 -10  -3  104.79   14.70
   4 -10  -3   89.49   16.90
  -4 -10   3  116.89   17.70
  -2  10   1   32.90   12.10
  -2  10   1   37.60   11.50
   2  10  -1   27.10   10.60
   2  10  -1   41.70   14.70
  -2  10   1   55.09   13.20
   2  10  -1   67.39   15.10
  -2 -10   1   48.30   10.60
  -2 -10   1   39.70   14.80
  -2 -10   1   46.00   11.60
   2 -10  -1   47.30   10.20
   2 -10  -1   26.70   13.80
   2 -10  -1   21.00   13.50
   0  10  -1   13.90    8.90
   0  10   1  -16.80   11.30
   0  10  -1  -12.10   12.50
   0  10   1   11.50   10.10
   0  10   1    6.70    8.20
   0 -10   1   12.30   11.20
   0 -10  -1   14.50   13.40
   0 -10  -1   -8.50   10.20
   0 -10   1   -5.70   12.70
   0 -10  -1   -9.30   12.80
   0 -10  -1   12.20    9.90
  -2  10   3   12.80   11.40
  -2  10   3   -6.50    9.90
   2  10  -3   12.10   13.10
   2  10  -3   -7.40   10.60
  -2  10   3    3.10   11.60
   2  10  -3    0.40   13.00
   2 -10  -3   -3.90   10.00
   2 -10  -3   -3.20   12.90
  -2 -10   3   17.70   16.30
  -2 -10   3   11.70   13.10
   2 -10  -3   -5.90   11.80
   4  10  -5   17.80   12.90
   4  10  -5    2.30   10.70
  -4  10   5  -17.40   13.70
   4  10  -5   -2.20   13.80
  -4  10   5  -19.70   11.60
  -4  10   5   -2.80   12.00
   4 -10  -5    5.20   12.90
  -4 -10   5   15.00   13.70
  -4 -10   5    2.60   14.70
   4 -10  -5  -13.60   12.20
   4 -10  -5    9.40   13.90
   6  10  -7   18.50   16.40
  -6  10   7   40.90   15.40
  -6  10   7   17.80   15.80
   6  10  -7   19.10   16.60
  -6  10   7  -10.30   13.60
   6  10  -7    7.10   14.70
   6 -10  -7    3.40   11.60
  -6 -10   7   34.40   16.80
   6 -10  -7   -6.20   14.70
  -6 -10   7   14.90   15.50
   6 -10  -7   12.70   15.40
   5  11  -4   33.60   15.60
  -5  11   4   18.60   29.70
   5  11  -4   37.20   18.00
  -5  11   4   55.69   18.00
   5  11  -4   40.30   17.40
   5 -11  -4   15.90   18.90
  -5 -11   4   54.59   18.40
   5 -11  -4    0.20   15.50
   5 -11  -4   11.10   12.90
  -5 -11   4   37.80   13.70
   3  11  -2   50.29   16.80
  -3  11   2   61.49   18.80
  -3  11   2   99.69   16.60
   3  11  -2  103.79   18.60
   3  11  -2   50.89   14.20
  -3 -11   2   76.29   18.40
   3 -11  -2   60.89   17.10
  -3 -11   2   60.59   14.90
   3 -11  -2   51.99   17.10
   1  11   0    1.90   14.40
  -1  11   0    0.70   15.20
  -1  11   0    2.00   13.60
   1  11   0   31.50   15.00
  -1 -11   0    5.20   15.80
   1 -11   0  -16.70   14.00
  -1 -11   0    3.50   15.70
   1 -11   0   17.40   15.70
   1  11  -2   -4.40   10.10
  -1  11   2   12.50   11.60
   1  11  -2   13.20   14.90
  -1  11   2   18.90   14.20
  -1 -11   2   22.60   15.80
  -1 -11   2    0.10   14.50
   1 -11  -2   24.40   17.30
  -1 -11   2   -2.20   16.10
   1 -11  -2   11.80   16.60
   1 -11  -2   -0.90   11.80
   3  11  -4    2.30   16.90
   3  11  -4   19.60   16.50
  -3  11   4   13.20   13.60
   3  11  -4   29.00   16.10
  -3  11   4   -8.30   16.40
  -3 -11   4   36.80   16.50
   3 -11  -4   50.59   14.50
  -3 -11   4    1.20   17.30
   3 -11  -4   24.70   17.20
  -3 -11   4   14.30   15.70
   3 -11  -4   -1.50   16.10
  14   0 -12   -8.90   13.60
 -14   0  12   21.60   12.20
 -14   0  12   -6.40   13.00
  14   0 -12   14.30   12.40
  12   0 -10  125.49   15.30
 -12   0  10  168.28   14.40
  12   0 -10  150.78   18.00
  12   0 -10  182.18   17.80
 -12   0  10  147.09   12.30
 -12   0  10  178.68   15.60
 -10   0   8 1223.38   41.60
 -10   0   8 1230.58   38.40
  10   0  -8 1255.87   42.80
  10   0  -8 1193.48   42.40
  10   0  -8 1239.48   41.00
 -10   0   8 1251.57   43.30
  10   0  -8 1223.28   37.60
   8   0  -6  196.48   10.60
   8   0  -6  169.48    8.00
  -8   0   6  180.68    8.50
  -8   0   6  180.58   11.30
  -8   0   6  180.18   12.20
   8   0  -6  180.28   12.30
   8   0  -6  166.48   12.10
  -8   0   6  176.08    9.20
  -6   0   4   35.80    3.70
  -6   0   4   39.60    3.50
  -6   0   4   45.50    5.20
  -6   0   4   45.00    5.20
   6   0  -4   42.70    4.90
   6   0  -4   41.80    5.00
   6   0  -4   46.30    3.60
  -6   0   4   40.40    3.70
   6   0  -4   37.70    4.90
  -6   0   4   50.69    6.20
   6   0  -4   40.30    5.80
   4   0  -2 1814.62   51.99
  -4   0   2 1729.03   50.09
  -4   0   2 1771.12   50.09
   4   0  -2 1864.01   51.69
  -4   0   2 1817.82   51.69
  -4   0   2 1614.74   51.19
   4   0  -2 1720.53   51.49
  -4   0   2 1843.12   52.39
  -4   0   2 1834.42   52.29
  -4   0   2 1793.42   51.89
   4   0  -2 1800.32   52.09
   4   0  -2 1786.22   50.09
  -4   0   2 1819.92   52.09
  -2   0   0   20.20    1.90
   2   0   0   20.30    1.80
   0   0  -2    0.30    0.60
   0   0  -2   -0.10    0.70
  -2   0   4 1155.78   34.20
   2   0  -4 1159.88   33.70
  -2   0   4 1195.18   33.70
  -2   0   4 1172.18   34.20
  -2   0   4 1180.18   33.80
  -2   0   4 1165.48   33.90
   2   0  -4 1176.68   34.20
  -2   0   4 1153.58   34.20
   2   0  -4 1164.98   34.20
   2   0  -4 1184.18   33.80
   2   0  -4 1133.59   34.10
   2   0  -4 1181.98   33.90
  -2   0   4 1146.59   34.40
   2   0  -4 1181.48   34.50
  -4   0   6 3371.06   96.99
   4   0  -6 3417.86   96.59
   4   0  -6 3458.15   97.09
   4   0  -6 3423.86   96.49
  -4   0   6 3440.86   96.49
   4   0  -6 3411.26   96.29
   4   0  -6 3409.06   97.09
   4   0  -6 3277.67   96.19
   4   0  -6 3471.25   96.29
  -4   0   6 3386.46   96.19
  -4   0   6 3324.77   96.19
  -4   0   6 3448.95   96.29
  -4   0   6 3439.06   97.19
  -4   0   6 3349.47   96.49
   6   0  -8 7905.61  218.38
   6   0  -8 7847.42  219.38
   6   0  -8 7938.21  218.38
   6   0  -8 7929.41  219.78
   6   0  -8 7677.93  218.98
   6   0  -8 7917.81  218.68
   6   0  -8 7478.05  217.88
   8   0 -10   74.29    9.00
  -8   0  10   71.39    9.00
  -8   0  10   70.89    8.70
   8   0 -10   81.19   10.50
   8   0 -10   82.09    8.30
   8   0 -10   87.79   10.00
  10   0 -12 1043.70   38.80
 -10   0  12 1069.19   38.60
 -10   0  12 1062.89   35.80
  10   0 -12 1062.39   39.70
  10   0 -12 1038.30   38.30
 -10   0  12 1023.20   36.30
  10   0 -12 1046.30   37.00
 -12   0  14  365.46   22.60
  12   0 -14  313.67   22.80
  12   0 -14  342.17   23.50
  12   0 -14  396.86   24.50
 -12   0  14  372.36   23.60
 -12   0  14  334.17   18.00
 -12   0  14  335.27   20.70
 -14   0  16  -22.30   12.50
  14   0 -16    4.60   15.50
 -14   0  16  -30.50   14.50
  14   0 -16  -14.40   14.90
  14   0 -16   23.90   18.80
 -14   0  16    7.80   12.20
  15   1 -13   15.20   15.70
 -15   1  13  -12.70   15.20
  15   1 -13  -13.30   15.60
 -15   1  13   -1.30   13.20
 -15  -1  13    9.30   12.70
  15  -1 -13   23.60   12.10
 -15  -1  13    9.00   14.60
  15  -1 -13    4.30   15.30
 -15  -1  13   13.30   15.50
 -13   1  11  198.98   20.40
 -13   1  11  190.58   15.50
 -13   1  11  186.38   18.80
  13   1 -11  229.98   21.40
  13   1 -11  190.48   19.80
  13   1 -11  179.78   14.50
  13   1 -11  190.18   20.80
 -13  -1  11  188.68   16.60
  13  -1 -11  192.68   16.70
  13  -1 -11  249.48   20.90
  13  -1 -11  201.08   20.50
 -13  -1  11  193.78   19.30
  11   1  -9   19.70    9.90
  11   1  -9    8.60    6.70
 -11   1   9   13.30    7.40
  11   1  -9   15.10    9.90
 -11   1   9   18.40    7.20
  11   1  -9    6.30    8.60
 -11   1   9    4.80    8.20
  11  -1  -9   29.70    8.80
 -11  -1   9    7.30    7.10
  11  -1  -9    3.50    9.40
 -11  -1   9   16.50    6.80
  11  -1  -9   -7.60    9.00
  -9   1   7   34.80    4.40
  -9   1   7   36.00    7.70
   9   1  -7   39.80    7.20
   9   1  -7   35.00    7.90
  -9   1   7   42.10    5.80
  -9   1   7   30.00    8.50
   9   1  -7   56.99    9.40
   9   1  -7   30.50    5.30
  -9  -1   7   45.90    8.30
  -9  -1   7   39.30    5.20
   9  -1  -7   35.10    8.20
  -9  -1   7   30.80    4.40
   9  -1  -7   29.60    5.70
   9  -1  -7   37.60    8.50
  -7   1   5 1445.66   42.70
   7   1  -5 1582.54   46.70
  -7   1   5 1577.74   47.20
   7   1  -5 1551.74   44.60
  -7   1   5 1386.76   49.10
  -7   1   5 1551.34   44.80
  -7   1   5 1492.25   44.70
  -7   1   5 1433.36   44.70
  -7  -1   5 1483.25   43.30
  -7  -1   5 1502.65   44.70
  -7  -1   5 1588.84   47.40
   7  -1  -5 1361.96   49.30
   7  -1  -5 1418.96   49.40
  -7  -1   5 1572.14   45.90
   7  -1  -5 1548.35   46.80
   7  -1  -5 1501.65   44.90
  -7  -1   5 1432.86   43.30
  -5   1   3   -1.50    3.40
   5   1  -3    3.90    2.60
  -5   1   3    0.40    2.00
   5   1  -3    3.70    3.50
   5   1  -3    2.80    2.70
   5   1  -3   10.50    2.80
   5   1  -3   -1.20    3.00
  -5   1   3    3.40    1.20
  -5   1   3    4.40    1.20
  -5   1   3    0.30    2.30
   5   1  -3    5.60    2.40
  -5   1   3    0.10    2.40
  -5  -1   3   -2.80    3.60
   5  -1  -3    3.50    2.00
  -5  -1   3    3.90    1.60
   5  -1  -3    0.50    2.40
   5  -1  -3   -0.10    2.70
  -5  -1   3   -0.30    2.90
  -5  -1   3    1.60    2.40
   5  -1  -3    4.00    3.00
   5  -1  -3   13.10    3.30
  -5  -1   3    1.60    2.60
   5  -1  -3   -3.00    3.20
  -5  -1   3   -1.20    3.50
   3   1  -1 4292.37  117.29
   3   1  -1 4081.29  116.49
  -3   1   1 4387.26  117.49
  -3   1   1 4198.08  116.19
  -3   1   1 4330.97  116.59
   3   1  -1 4221.18  117.19
  -3   1   1 4027.60  116.99
  -3   1   1 4349.26  117.49
   3   1  -1 4102.89  117.09
   3   1  -1 4037.90  115.99
  -3   1   1 3980.20  117.09
   3  -1  -1 4030.80  117.09
  -3  -1   1 4114.79  117.19
  -3  -1   1 4253.27  117.29
   3  -1  -1 4213.48  117.29
  -3  -1   1 4188.48  117.29
  -3  -1   1 3948.71  116.99
  -3  -1   1 4155.88  116.49
   3  -1  -1 4433.76  117.49
  -3  -1   1 4131.69  116.09
  -3  -1   1 4251.87  117.29
   3  -1  -1 4415.16  117.29
   3  -1  -1 4214.58  116.49
   3  -1  -1 4185.28  116.29
   1   1   1 1515.15   43.10
   1   1   1 1379.36   42.80
  -1   1  -1 1632.54   43.40
  -1   1  -1 1647.54   43.00
   1   1   1 1642.24   43.30
  -1   1  -1 1275.17   42.60
   1  -1   1 1675.63   43.10
   1  -1   1 1392.36   42.70
  -1  -1  -1 1605.84   43.00
  -1  -1  -1 1323.07   42.50
  -1   1   3 4663.53  135.39
   1   1  -3 4825.12  135.19
  -1   1   3 5114.09  135.89
   1   1  -3 5126.49  135.59
   1   1  -3 4758.72  135.69
   1   1  -3 4710.43  134.79
  -1   1   3 4680.13  134.49
  -1   1   3 4925.81  135.89
   1   1  -3 5193.68  135.59
  -1   1   3 4534.85  135.19
  -1   1   3 5032.30  135.69
   1   1  -3 4919.21  135.79
  -1   1   3 5054.59  135.69
   1  -1  -3 4610.74  134.49
  -1  -1   3 5108.89  135.59
   1  -1  -3 4542.85  135.19
   1  -1  -3 5178.88  135.99
  -1  -1   3 4729.13  135.69
   1  -1  -3 4726.83  135.39
  -1  -1   3 5006.40  135.19
  -1  -1   3 5025.10  135.59
  -1  -1   3 4995.60  134.89
   1  -1  -3 5135.19  135.99
  -1  -1   3 4615.34  135.59
  -3   1   5  690.33   20.50
  -3   1   5  688.63   22.50
   3   1  -5  691.33   21.90
  -3   1   5  697.03   21.90
  -3   1   5  686.43   21.30
  -3   1   5  681.43   21.80
  -3   1   5  641.74   21.10
   3   1  -5  698.73   22.10
  -3   1   5  692.23   21.70
   3   1  -5  685.63   21.30
  -3   1   5  683.63   20.70
   3   1  -5  693.83   21.50
  -3   1   5  644.34   22.20
   3   1  -5  712.03   21.90
   3   1  -5  685.53   21.40
   3   1  -5  710.93   21.50
   3  -1  -5  674.53   22.20
  -3  -1   5  668.63   21.80
   3  -1  -5  682.53   20.80
  -3  -1   5  724.33   22.00
  -3  -1   5  656.23   21.30
  -3  -1   5  680.33   21.30
  -3  -1   5  667.13   21.70
  -3  -1   5  690.53   21.20
  -3  -1   5  579.54   21.00
   3  -1  -5  697.13   22.50
   3  -1  -5  694.43   20.50
   3  -1  -5  690.83   21.80
   5   1  -7 3623.34  102.99
   5   1  -7 3629.74  102.79
  -5   1   7 3645.14  102.69
  -5   1   7 3570.34  101.79
   5   1  -7 3690.63  102.79
   5   1  -7 3667.53  102.99
   5   1  -7 3660.23  102.49
  -5   1   7 3586.34  101.69
  -5   1   7 3091.29  100.79
   5   1  -7 3623.44  102.19
   5   1  -7 3671.43  102.59
  -5   1   7 3576.04  101.79
  -5  -1   7 3375.36  103.39
   5  -1  -7 3703.73  103.19
   5  -1  -7 3669.63  101.29
   5  -1  -7 3591.64  103.59
   5  -1  -7 3616.64  103.79
   5  -1  -7 3667.03  101.99
  -5  -1   7 3566.04  102.39
   7   1  -9  445.96   21.80
  -7   1   9  499.55   17.50
   7   1  -9  467.45   19.90
   7   1  -9  478.95   18.60
  -7   1   9  476.95   20.20
   7   1  -9  484.65   18.20
   7   1  -9  474.55   18.90
   7   1  -9  473.55   19.90
   7  -1  -9  440.46   20.20
   7  -1  -9  476.25   17.50
   7  -1  -9  467.45   20.70
   7  -1  -9  474.55   19.40
   7  -1  -9  499.05   18.70
  -9   1  11  133.19   13.30
   9   1 -11  136.69   13.00
   9   1 -11  110.39   13.10
   9   1 -11  142.09   11.60
   9   1 -11  114.69   11.10
   9   1 -11  118.29   13.30
  -9   1  11  120.89   11.20
  -9  -1  11  132.39   10.40
  -9  -1  11  147.29   12.80
   9  -1 -11  127.79   11.30
   9  -1 -11  140.99   11.70
   9  -1 -11  119.89   12.50
   9  -1 -11  119.89   14.20
  -9  -1  11  133.59   11.70
  11   1 -13  326.37   21.00
  11   1 -13  334.77   19.50
  11   1 -13  301.47   18.40
 -11   1  13  337.07   19.00
 -11   1  13  349.17   19.60
  11   1 -13  386.66   22.20
 -11   1  13  341.77   16.60
 -11  -1  13  350.96   18.40
 -11  -1  13  342.57   21.10
  11  -1 -13  331.07   20.90
 -11  -1  13  357.26   21.60
  11  -1 -13  354.06   19.80
  11  -1 -13  316.37   19.10
  11  -1 -13  364.36   23.40
  13   1 -15   20.90   15.20
 -13   1  15   22.10   14.00
  13   1 -15  -17.80   14.80
 -13   1  15   26.20   11.20
  13  -1 -15   32.80   14.30
 -13  -1  15   40.40   13.80
 -13  -1  15   27.40   15.50
  13  -1 -15   33.80   14.40
 -13  -1  15    4.60   11.20
 -13  -1  15   48.30   11.50
 -14   2  12  159.08   18.40
  14   2 -12  149.59   20.70
  14   2 -12  200.38   22.90
 -14   2  12  200.18   18.30
 -14   2  12  191.88   17.40
  14  -2 -12  182.98   22.00
 -14  -2  12  204.18   19.00
  14  -2 -12  188.58   25.90
 -14  -2  12  196.48   22.10
 -12   2  10  677.53   30.20
  12   2 -10  687.83   31.70
 -12   2  10  676.63   30.80
  12   2 -10  649.74   26.90
 -12   2  10  675.33   27.40
  12   2 -10  681.13   30.60
  12  -2 -10  645.64   30.00
  12  -2 -10  667.93   31.40
  12  -2 -10  649.64   26.50
 -12  -2  10  726.73   31.40
 -12  -2  10  648.34   26.40
 -12  -2  10  694.03   30.10
  10   2  -8  431.76   20.50
 -10   2   8  444.36   19.00
 -10   2   8  426.36   20.70
  10   2  -8  458.15   19.30
 -10   2   8  460.75   21.80
  10   2  -8  465.35   21.50
  10  -2  -8  443.66   21.90
  10  -2  -8  443.66   17.90
 -10  -2   8  459.65   20.60
 -10  -2   8  456.65   16.40
 -10  -2   8  458.15   21.20
  10  -2  -8  466.85   22.90
  10  -2  -8  447.56   21.80
  -8   2   6 2172.38   64.19
   8   2  -6 2329.97   67.79
  -8   2   6 2264.57   69.99
  -8   2   6 2412.96   67.99
  -8   2   6 2215.08   66.19
   8   2  -6 2220.18   69.59
   8   2  -6 2263.97   65.19
   8   2  -6 2338.67   69.89
   8  -2  -6 2353.36   69.39
   8  -2  -6 2288.67   66.39
  -8  -2   6 2282.77   69.99
  -8  -2   6 2299.67   69.49
   8  -2  -6 2278.87   69.99
   8  -2  -6 2200.18   70.09
  -8  -2   6 2345.57   67.09
  -6   2   4 2713.93   77.69
   6   2  -4 2598.74   73.49
  -6   2   4 2387.06   74.09
   6   2  -4 2657.23   75.89
  -6   2   4 2681.73   75.99
   6   2  -4 2690.73   77.29
  -6   2   4 2491.65   72.79
   6   2  -4 2750.52   77.49
  -6   2   4 2469.55   72.79
  -6  -2   4 2560.34   73.49
  -6  -2   4 2687.83   76.79
   6  -2  -4 2700.13   74.49
   6  -2  -4 2653.43   77.39
  -6  -2   4 2677.63   74.59
  -6  -2   4 2737.53   77.49
   6  -2  -4 2704.03   77.79
   6  -2  -4 2645.54   76.69
  -6  -2   4 2378.26   74.29
   4   2  -2  763.52   22.30
  -4   2   2  731.63   24.60
   4   2  -2  788.02   25.00
  -4   2   2  758.72   24.90
  -4   2   2  749.33   24.30
   4   2  -2  776.62   24.90
   4   2  -2  756.62   22.20
  -4   2   2  778.02   24.20
   4   2  -2  782.42   24.30
   4   2  -2  724.83   24.50
  -4   2   2  777.82   24.90
   4   2  -2  767.92   24.30
   4  -2  -2  779.12   24.60
  -4  -2   2  819.62   22.90
  -4  -2   2  724.03   24.70
   4  -2  -2  785.42   21.90
   4  -2  -2  782.82   24.80
  -4  -2   2  761.52   22.40
   4  -2  -2  764.82   24.10
  -4  -2   2  756.52   24.70
   4  -2  -2  751.72   24.70
  -4  -2   2  769.62   24.40
   4  -2  -2  769.42   22.70
  -4  -2   2  749.73   24.80
  -4  -2   2  746.13   24.20
   4  -2  -2  728.83   24.70
  -4  -2   2  740.03   24.70
  -2   2   0 4613.24  123.29
   2   2   0 4581.64  123.29
   2   2   0 4288.17  121.99
  -2   2   0 4302.67  122.59
   2   2   0 4389.26  123.09
  -2   2   0 4769.32  123.49
  -2   2   0 4377.76  122.09
   2   2   0 4025.90  123.09
  -2   2   0 4304.57  121.99
   2   2   0 4658.03  123.19
  -2   2   0 4380.36  123.09
  -2   2   0 4214.68  122.99
   2   2   0 4156.68  121.29
   2   2   0 4475.85  123.39
  -2  -2   0 4479.15  123.19
  -2  -2   0 4431.36  121.99
  -2  -2   0 4377.46  123.09
   2  -2   0 4152.98  121.99
  -2  -2   0 4424.66  123.39
   2  -2   0 4484.35  123.29
  -2  -2   0 4295.47  121.39
   2  -2   0 4608.34  122.09
  -2  -2   0 4297.87  123.19
   2  -2   0 4341.07  123.09
   2  -2   0 4328.07  123.09
   2  -2   0 4414.56  123.09
  -2  -2   0 4448.46  122.99
   2  -2   0 4697.33  122.89
   0   2  -2 2874.21   77.99
   0   2   2 2827.62   76.89
   0   2   2 2648.14   77.99
   0   2   2 2859.31   77.89
   0   2   2 2769.32   78.09
   0   2  -2 2750.22   77.29
   0   2  -2 2700.73   77.59
   0   2   2 2746.53   76.99
   0   2  -2 2689.53   77.99
   0   2  -2 2528.35   75.99
   0   2   2 2813.82   78.29
   0   2  -2 2866.61   78.19
   0   2   2 2767.32   77.59
   0   2  -2 2835.12   78.09
   0  -2  -2 2791.62   76.89
   0  -2   2 2819.32   77.89
   0  -2   2 2766.42   77.59
   0  -2  -2 2881.61   78.39
   0  -2   2 2763.62   77.29
   0  -2   2 2671.93   75.99
   0  -2  -2 2708.73   77.99
   0  -2  -2 2830.82   77.79
   0  -2  -2 2774.82   76.99
   0  -2  -2 2845.32   77.69
   0  -2  -2 2772.12   78.09
   0  -2   2 2634.04   77.89
   0  -2   2 2771.52   78.19
   0  -2   2 2588.04   77.89
   0  -2   2 2791.32   77.89
  -2   2   4   88.69    5.10
   2   2  -4   79.99    4.60
   2   2  -4   86.39    5.80
  -2   2   4   75.39    4.80
   2   2  -4   75.69    4.10
  -2   2   4   81.49    5.00
  -2   2   4   79.69    5.20
   2   2  -4   78.79    5.70
   2   2  -4   79.89    5.20
  -2   2   4   81.89    5.80
  -2   2   4   73.89    3.80
  -2   2   4   81.29    3.00
  -2  -2   4   79.49    5.00
   2  -2  -4   75.29    4.80
  -2  -2   4   84.49    3.80
   2  -2  -4   84.59    5.50
   2  -2  -4   91.79    5.50
  -2  -2   4   80.79    5.60
  -2  -2   4   83.99    5.70
  -2  -2   4   83.49    4.10
   2  -2  -4   64.89    5.60
   2  -2  -4   79.79    3.90
   2  -2  -4   69.69    4.60
  -2  -2   4   82.19    5.70
  -2  -2   4   81.49    4.90
  -2  -2   4   76.69    3.60
  -2  -2   4   81.49    5.70
  -4   2   6   30.60    4.00
   4   2  -6   26.90    3.80
   4   2  -6   35.10    4.70
  -4   2   6   28.80    3.90
  -4   2   6   32.40    2.80
   4   2  -6   35.80    5.10
   4   2  -6   25.70    5.00
  -4   2   6   26.70    2.60
  -4   2   6   30.40    4.80
   4   2  -6   29.30    4.20
  -4  -2   6   31.70    4.40
   4  -2  -6   28.30    4.90
   4  -2  -6   29.80    3.80
   4  -2  -6   28.80    4.50
  -4  -2   6   29.00    3.90
  -4  -2   6   34.20    3.90
  -4  -2   6   28.60    3.70
  -4  -2   6   33.80    5.10
   4  -2  -6   34.10    4.80
  -4  -2   6   28.40    4.60
  -4  -2   6   31.80    4.40
  -6   2   8  847.92   26.60
   6   2  -8  833.22   29.70
  -6   2   8  720.83   24.90
   6   2  -8  832.22   27.10
   6   2  -8  788.42   29.30
   6   2  -8  849.52   26.90
   6   2  -8  896.51   28.60
  -6   2   8  815.62   29.00
   6  -2  -8  849.61   27.00
  -6  -2   8  829.62   27.30
   6  -2  -8  741.33   30.40
   6  -2  -8  788.62   29.00
   6  -2  -8  859.31   25.30
  -6  -2   8  835.92   27.90
   6  -2  -8  820.62   29.40
  -8   2  10   22.20    5.60
   8   2 -10   10.00    8.00
   8   2 -10   21.30    7.20
  -8   2  10   14.90    4.80
  -8   2  10   21.20    8.20
  -8   2  10    7.70    6.40
   8   2 -10   13.70    6.20
   8  -2 -10   14.90    4.40
   8  -2 -10   21.90    8.10
  -8  -2  10   16.70    6.50
   8  -2 -10    9.00    6.30
  -8  -2  10   13.40    6.20
  -8  -2  10   10.70    5.70
   8  -2 -10    9.50    6.60
  10   2 -12   72.69   10.80
 -10   2  12   78.89   11.10
  10   2 -12   80.49   12.80
  10   2 -12   82.29   11.40
 -10   2  12   71.99    9.30
  10   2 -12   66.29    9.60
 -10   2  12   81.09   11.20
  10  -2 -12   69.99   11.20
  10  -2 -12   90.69   14.20
 -10  -2  12   72.29   11.50
 -10  -2  12   73.69   11.60
  10  -2 -12   85.39    9.60
  10  -2 -12   74.79   10.80
 -10  -2  12   79.19   10.50
 -12   2  14  105.39   13.80
 -12   2  14   94.59   15.10
  12   2 -14   96.59   16.20
  12   2 -14   69.69   15.40
  12   2 -14  112.99   15.70
 -12  -2  14  110.89   15.20
 -12  -2  14   90.29   12.60
 -12  -2  14   88.89   14.80
  12  -2 -14   78.39   19.40
  12  -2 -14   91.49   14.20
  12  -2 -14   92.69   15.60
 -12  -2  14  104.79   14.40
 -14   2  16   -4.80   15.50
 -14   2  16    5.60   13.90
  14   2 -16   14.60   15.60
 -14   2  16    8.50   13.00
  14   2 -16  -20.30   15.70
 -14  -2  16   -7.50   11.80
 -14  -2  16   19.20   14.80
  14  -2 -16   31.00   16.00
 -14  -2  16   23.80   15.80
  15   3 -13   37.10   16.90
  15   3 -13  -15.00   17.00
 -15   3  13   36.80   15.80
 -15   3  13   17.20   17.40
 -15  -3  13   14.80   17.00
 -15  -3  13    5.30   15.90
  15  -3 -13    6.00   16.40
  15  -3 -13   40.90   17.30
 -13   3  11   71.39   16.00
  13   3 -11   94.79   16.20
  13   3 -11   59.29   13.10
 -13   3  11   76.89   13.30
  13   3 -11   74.89   18.60
 -13  -3  11   53.49    9.80
 -13  -3  11   90.89   15.40
  13  -3 -11   73.89   12.90
 -13  -3  11   75.89   23.00
  13  -3 -11   80.89   16.00
  11   3  -9  477.05   25.50
  11   3  -9  452.05   22.40
 -11   3   9  470.75   21.60
 -11   3   9  462.25   22.90
  11   3  -9  421.86   22.30
 -11  -3   9  460.85   23.20
  11  -3  -9  478.55   25.90
 -11  -3   9  452.55   22.70
  11  -3  -9  436.56   23.10
  11  -3  -9  460.55   18.30
  11  -3  -9  452.45   24.90
  -9   3   7  693.33   27.60
  -9   3   7  708.03   26.10
   9   3  -7  658.73   28.00
   9   3  -7  699.03   26.10
   9   3  -7  688.23   27.50
   9   3  -7  669.03   22.20
   9  -3  -7  701.33   28.60
  -9  -3   7  678.23   26.80
   9  -3  -7  675.33   26.90
   9  -3  -7  695.93   22.60
   9  -3  -7  687.93   28.90
  -9  -3   7  692.33   28.10
  -9  -3   7  684.23   23.20
   7   3  -5  709.73   26.20
   7   3  -5  664.53   21.30
   7   3  -5  721.93   24.50
  -7   3   5  712.93   27.00
  -7   3   5  620.54   21.00
  -7   3   5  700.13   26.30
  -7   3   5  659.83   20.50
   7   3  -5  680.23   26.10
  -7  -3   5  609.74   21.20
   7  -3  -5  652.03   25.50
   7  -3  -5  669.33   26.00
  -7  -3   5  723.23   25.50
  -7  -3   5  703.03   21.50
   7  -3  -5  682.33   25.40
   7  -3  -5  695.23   21.40
  -7  -3   5  699.03   25.50
  -5   3   3 2054.19   59.29
   5   3  -3 2129.79   62.99
   5   3  -3 2050.99   62.19
   5   3  -3 2084.79   59.59
  -5   3   3 2129.69   62.19
  -5   3   3 2058.89   59.09
  -5   3   3 2149.28   63.19
   5   3  -3 2166.68   63.09
   5  -3  -3 2166.08   63.09
   5  -3  -3 2175.08   62.39
  -5  -3   3 1990.10   58.59
   5  -3  -3 2160.08   59.29
  -5  -3   3 2109.49   61.89
  -5  -3   3 1990.00   59.59
   5  -3  -3 2169.88   63.19
  -5  -3   3 2123.59   63.09
  -5  -3   3 1949.60   58.49
  -3   3   1 3581.44  100.59
  -3   3   1 3615.84  100.59
  -3   3   1 3514.85   98.79
   3   3  -1 3545.55   98.79
   3   3  -1 3582.04  100.69
  -3   3   1 3556.74   99.99
  -3   3   1 3464.55  102.09
   3   3  -1 3517.75   99.79
  -3   3   1 3354.66   99.99
   3   3  -1 3612.74  100.59
  -3   3   1 3403.66   98.09
   3   3  -1 3577.74  100.39
  -3  -3   1 3524.55  100.79
   3  -3  -1 3571.44  100.29
   3  -3  -1 3500.45  100.39
   3  -3  -1 3577.24  100.09
  -3  -3   1 3524.15  100.39
   3  -3  -1 3661.53  102.09
  -3  -3   1 3554.94  102.09
  -3  -3   1 3587.24  100.39
  -3  -3   1 3529.35   99.89
   3  -3  -1 3429.36   98.09
  -3  -3   1 3449.75  100.69
  -3  -3   1 3318.77   96.69
   3  -3  -1 3543.45  100.69
  -1   3  -1  398.26   13.80
   1   3   1  398.36   12.60
  -1   3  -1  384.56   14.20
   1   3   1  401.46   13.70
   1   3   1  395.76   14.30
  -1   3  -1  389.96   14.30
  -1   3  -1  397.86   12.70
   1   3   1  395.56   13.50
   1   3   1  371.26   13.80
   1   3   1  388.76   14.40
  -1   3  -1  397.56   13.50
  -1   3  -1  390.66   14.00
   1   3   1  344.87   13.10
  -1  -3  -1  404.36   14.10
  -1  -3  -1  385.86   13.40
   1  -3   1  366.56   13.30
  -1  -3  -1  397.86   12.60
  -1  -3  -1  370.36   13.50
   1  -3   1  400.96   14.10
  -1  -3  -1  399.36   13.50
   1  -3   1  392.36   13.20
   1  -3   1  392.96   13.20
   1  -3   1  403.96   12.80
   1  -3   1  381.66   14.30
   1  -3   1  399.16   14.10
  -1  -3  -1  428.56   14.80
  -1  -3  -1  381.46   14.10
  -1  -3  -1  397.66   13.50
   1  -3   1  387.96   13.70
  -1   3   3  286.47   10.00
   1   3  -3  281.87    8.80
   1   3  -3  291.97    9.70
  -1   3   3  285.37   11.30
  -1   3   3  296.67   11.20
   1   3  -3  281.77   11.40
   1   3  -3  282.57   11.00
  -1   3   3  284.27   11.70
  -1   3   3  278.77   11.10
   1   3  -3  275.87   11.30
   1   3  -3  280.97   11.30
   1   3  -3  272.17   11.60
  -1   3   3  272.07   11.60
  -1   3   3  283.17    9.30
   1  -3  -3  282.77   11.10
   1  -3  -3  283.27   10.90
  -1  -3   3  284.97   10.50
   1  -3  -3  292.97   11.50
  -1  -3   3  285.77   11.20
   1  -3  -3  288.97   11.20
  -1  -3   3  284.87   11.70
  -1  -3   3  293.47   11.20
   1  -3  -3  280.27   11.60
  -1  -3   3  286.87   11.70
  -1  -3   3  282.57   11.00
   1  -3  -3  281.57    9.90
   1  -3  -3  289.77    9.20
  -3   3   5  325.27   12.40
   3   3  -5  317.87   12.50
   3   3  -5  314.37   13.20
   3   3  -5  324.87   13.70
  -3   3   5  341.37   13.70
   3   3  -5  311.87   10.70
  -3   3   5  292.97   11.20
   3   3  -5  311.57   12.90
  -3  -3   5  332.77   12.90
  -3  -3   5  317.07   12.60
   3  -3  -5  329.07   13.50
  -3  -3   5  325.17   10.90
  -3  -3   5  325.87   10.90
   3  -3  -5  316.97   12.30
   3  -3  -5  313.77   11.50
   3  -3  -5  305.97   13.60
  -3  -3   5  320.67   10.70
   3  -3  -5  307.37   13.30
  -3  -3   5  322.97   13.70
  -5   3   7  306.67   14.10
  -5   3   7  322.27    9.40
   5   3  -7  311.47   13.30
   5   3  -7  312.37   14.60
   5   3  -7  313.77   11.50
  -5   3   7  325.37   12.70
  -5   3   7  316.37   15.60
  -5   3   7  317.67   12.70
   5  -3  -7  280.07   14.60
   5  -3  -7  314.57   12.40
  -5  -3   7  288.17   12.50
  -5  -3   7  301.67   15.10
  -5  -3   7  267.97   11.20
  -5  -3   7  299.27   11.80
   5  -3  -7  291.67   15.60
  -5  -3   7  325.67   13.90
   7   3  -9   23.60    8.20
  -7   3   9   10.60    5.10
   7   3  -9    8.70    5.40
   7   3  -9   24.80    8.00
  -7   3   9   13.60    4.70
   7   3  -9   17.10    4.50
   7   3  -9   20.50    7.30
  -7   3   9   21.40    7.50
  -7   3   9   22.40    2.90
   7  -3  -9   11.20    4.90
  -7  -3   9   25.30    5.30
  -7  -3   9   31.10    8.00
  -7  -3   9   21.00    6.60
   7  -3  -9   25.10    8.10
   7  -3  -9    3.30    6.90
   9   3 -11   80.09   12.20
   9   3 -11   73.29   11.30
  -9   3  11   76.09    9.40
   9   3 -11   85.69   11.70
  -9   3  11   77.49   10.90
   9   3 -11   79.09   10.10
  -9   3  11   71.49   11.10
   9  -3 -11   71.19   10.50
   9  -3 -11   78.39   12.90
  -9  -3  11   82.79   10.20
   9  -3 -11   82.09   11.20
  -9  -3  11   83.89   11.30
  11   3 -13   15.10   12.00
 -11   3  13    2.20    9.20
  11   3 -13    8.00   12.10
  11   3 -13   17.40   11.00
  11   3 -13   14.30   10.00
 -11   3  13    8.80    7.60
 -11   3  13   11.70    8.80
  11  -3 -13    8.90   13.40
  11  -3 -13   15.40    9.20
 -11  -3  13   11.30    8.10
 -11  -3  13   20.30    9.70
 -11  -3  13   19.60   10.70
  11  -3 -13   17.80   10.40
  13   3 -15   28.90   15.60
  13   3 -15   55.89   15.80
  13   3 -15   50.09   16.00
 -13   3  15   42.70   13.80
 -13   3  15   27.90   14.60
 -13  -3  15   56.39   15.20
  13  -3 -15   28.90   15.20
  13  -3 -15   38.80   15.70
  13  -3 -15   35.60   16.70
 -13  -3  15   21.10   13.30
 -13  -3  15   21.60   11.10
  14   4 -12    3.60   14.40
 -14   4  12    8.70   14.90
  14   4 -12   20.50   13.20
 -14   4  12    1.90   12.20
 -14   4  12   14.20   16.40
  14   4 -12    9.50   16.30
 -14  -4  12   10.70   15.50
  14  -4 -12   -5.30   19.00
  14  -4 -12  -13.30   15.20
 -12   4  10   22.10    9.20
 -12   4  10   32.70   10.70
  12   4 -10   37.00   11.20
  12   4 -10   48.00   14.90
  12   4 -10   25.30   11.20
  12  -4 -10   37.20   12.80
  12  -4 -10   22.10   14.10
 -12  -4  10   27.70   12.30
  12  -4 -10   16.30   13.30
 -12  -4  10   22.70   11.10
  10   4  -8  224.68   11.20
  10   4  -8  248.18   18.60
 -10   4   8  227.48   16.00
  10   4  -8  211.38   15.90
  10   4  -8  238.08   16.60
 -10   4   8  207.68   15.80
 -10  -4   8  239.78   16.30
 -10  -4   8  223.18   17.40
  10  -4  -8  233.08   17.00
  10  -4  -8  206.58   16.20
  10  -4  -8  218.48   16.00
  -8   4   6  216.68   13.90
   8   4  -6  199.38   13.50
   8   4  -6  200.58    9.60
   8   4  -6  217.08   14.00
  -8   4   6  187.58   14.70
   8   4  -6  204.88   15.20
  -8   4   6  184.78    8.50
  -8  -4   6  201.68    8.50
  -8  -4   6  215.28   13.20
   8  -4  -6  204.68   15.20
   8  -4  -6  197.38    8.10
  -8  -4   6  228.28   15.20
   8  -4  -6  221.78   15.60
   8  -4  -6  211.88   14.10
  -8  -4   6  201.98   12.00
  -6   4   4   77.59    7.80
  -6   4   4  105.99   10.50
  -6   4   4   75.49    5.50
   6   4  -4   82.89    8.20
   6   4  -4   82.89    6.10
   6   4  -4   75.79   10.10
   6   4  -4   79.89    9.50
   6  -4  -4   74.69    4.30
  -6  -4   4   88.79    6.60
  -6  -4   4   76.09    9.80
   6  -4  -4   74.09    8.10
   6  -4  -4   71.99   10.00
  -6  -4   4   90.99    7.70
   4   4  -2 1785.72   52.79
  -4   4   2 1800.12   52.79
   4   4  -2 1810.42   55.19
  -4   4   2 1827.52   55.29
  -4   4   2 1843.62   55.09
   4   4  -2 1804.62   55.69
   4   4  -2 1824.72   55.09
  -4  -4   2 1861.61   55.19
   4  -4  -2 1831.52   54.69
   4  -4  -2 1787.12   54.69
   4  -4  -2 1797.22   55.29
  -4  -4   2 1828.52   55.69
   4  -4  -2 1817.92   51.39
  -4  -4   2 1779.02   54.29
  -4  -4   2 1749.62   52.79
   2   4   0  102.99    7.00
  -2   4   0   97.29    6.40
  -2   4   0  102.59    6.70
  -2   4   0   95.19    6.80
   2   4   0   98.49    4.40
   2   4   0  106.49    6.40
   2   4   0   91.79    6.70
  -2   4   0  101.09    6.40
   2   4   0   94.79    4.40
   2   4   0   98.79    6.80
  -2  -4   0  106.59    6.70
   2  -4   0   99.39    6.30
   2  -4   0   97.89    6.80
   2  -4   0   99.19    5.60
   2  -4   0   99.29    6.90
   2  -4   0   94.09    6.60
   2  -4   0   92.79    6.40
  -2  -4   0   94.59    7.00
  -2  -4   0   94.29    7.20
  -2  -4   0  102.19    6.90
   2  -4   0   96.19    6.30
   0   4  -2    3.70    3.60
   0   4  -2    8.40    2.20
   0   4   2    3.20    2.60
   0   4   2    6.50    3.10
   0   4  -2    2.70    2.50
   0   4   2    3.60    2.40
   0   4   2   -2.60    3.30
   0   4   2    5.80    2.90
   0   4   2    1.70    2.50
   0   4  -2    6.60    2.60
   0   4  -2    3.20    2.90
   0   4   2    0.50    3.90
   0  -4   2    3.30    3.60
   0  -4  -2    3.00    2.70
   0  -4  -2    7.20    3.50
   0  -4  -2    3.90    2.30
   0  -4   2    3.10    2.00
   0  -4   2    3.40    2.70
   0  -4   2    0.30    2.40
   0  -4   2    9.70    3.90
   0  -4  -2    5.30    4.10
  -2   4   4 1212.78   37.50
  -2   4   4 1186.78   36.10
  -2   4   4 1160.48   34.10
   2   4  -4 1191.68   34.80
  -2   4   4 1246.58   38.20
   2   4  -4 1184.58   34.60
   2   4  -4 1208.28   38.60
   2   4  -4 1235.28   37.70
  -2   4   4 1190.98   37.60
   2   4  -4 1230.98   38.30
  -2  -4   4 1183.78   34.80
  -2  -4   4 1201.98   38.50
   2  -4  -4 1194.68   37.80
   2  -4  -4 1241.48   38.60
   2  -4  -4 1207.28   38.40
   2  -4  -4 1213.28   34.10
   2  -4  -4 1216.18   36.30
  -2  -4   4 1165.28   34.70
  -2  -4   4 1225.78   37.90
  -4   4   6   -4.20    3.40
  -4   4   6    4.90    4.30
   4   4  -6    2.30    4.20
   4   4  -6    9.40    6.40
  -4   4   6    4.00    5.90
   4   4  -6    4.20    2.30
   4   4  -6   -2.90    4.30
  -4   4   6   -3.30    5.60
  -4  -4   6   -6.60    5.30
   4  -4  -6    7.40    6.00
  -4  -4   6    7.00    2.80
   4  -4  -6    3.70    3.10
   4  -4  -6    0.60    5.80
  -4  -4   6    1.20    2.10
  -4  -4   6    1.20    2.90
  -4  -4   6    6.70    4.70
   6   4  -8    1.40    7.20
   6   4  -8    4.10    3.20
   6   4  -8    2.90    5.20
  -6   4   8    6.90    6.80
  -6   4   8   -2.20    4.70
   6   4  -8    4.30    5.20
  -6   4   8    9.60    4.60
   6  -4  -8  -11.50    4.30
  -6  -4   8   -2.00    3.30
   6  -4  -8    3.10    5.10
  -6  -4   8    8.80    5.80
  -6  -4   8   -1.80    6.60
   6  -4  -8    6.30    7.60
  -8   4  10  134.69   13.90
  -8   4  10  144.79   10.50
   8   4 -10  124.59   12.50
   8   4 -10  135.49   12.80
  -8   4  10  126.49   12.50
   8   4 -10  116.19   14.00
   8  -4 -10  128.19   15.40
  -8  -4  10  118.49   14.20
   8  -4 -10  125.29   12.30
  -8  -4  10  118.59   11.60
  -8  -4  10  132.99    8.70
  -8  -4  10  158.18   13.80
   8  -4 -10  127.89   11.60
  10   4 -12   16.30    9.50
 -10   4  12   24.80    8.20
  10   4 -12   25.50   11.00
 -10   4  12   19.70    9.50
  10   4 -12   24.10    8.70
 -10   4  12   27.10    8.80
  10  -4 -12   24.60   12.00
 -10  -4  12   14.10   10.10
  10  -4 -12    5.40    9.10
 -10  -4  12   16.70    8.50
 -10  -4  12   27.40    9.10
  10  -4 -12   27.50   10.00
  12   4 -14   10.50   13.00
  12   4 -14   24.30   14.80
 -12   4  14   26.70   13.80
 -12   4  14   -3.70   11.70
  12  -4 -14   -9.90   13.20
  12  -4 -14  -11.30   10.40
  12  -4 -14    2.70   11.50
 -12  -4  14   -1.20   12.60
 -13   5  11    8.20   11.10
  13   5 -11   29.80   16.10
  13   5 -11   27.20   16.00
  13   5 -11   24.50   14.30
 -13   5  11   15.70   12.90
  13  -5 -11  -10.10   13.60
 -13  -5  11   43.60   15.00
 -13  -5  11   -9.00   12.10
  13  -5 -11   -6.30   14.60
  13  -5 -11   17.70   16.40
 -13  -5  11    7.10   14.90
  11   5  -9   82.29   14.40
 -11   5   9  110.69   14.10
  11   5  -9   95.69   13.90
  11   5  -9  101.59   14.10
 -11   5   9   88.79   13.30
 -11  -5   9  115.99   14.10
  11  -5  -9   91.39   15.90
  11  -5  -9   97.09   16.30
 -11  -5   9  124.09   14.80
 -11  -5   9  104.49   14.50
  11  -5  -9  103.19   15.00
   9   5  -7  225.88   12.00
   9   5  -7  246.98   16.70
   9   5  -7  245.58   17.90
   9   5  -7  244.68   18.60
  -9   5   7  250.17   19.00
  -9   5   7  239.98   15.10
   9  -5  -7  241.28   17.00
   9  -5  -7  263.77   19.00
   9  -5  -7  225.68   16.00
  -9  -5   7  251.07   15.90
  -9  -5   7  241.98   18.50
  -9  -5   7  231.08   15.60
   7   5  -5  188.88    9.60
  -7   5   5  173.88   12.00
   7   5  -5  182.28   14.50
  -7   5   5  170.88   14.60
   7   5  -5  189.28   14.90
  -7   5   5  179.58    9.30
  -7  -5   5  176.48   14.40
   7  -5  -5  178.28   11.90
   7  -5  -5  177.48   12.80
   7  -5  -5  197.08   14.50
   7  -5  -5  141.49   13.40
  -7  -5   5  164.28   14.20
  -7  -5   5  172.38   13.10
   5   5  -3   70.69    6.30
  -5   5   3   58.49    7.90
   5   5  -3   68.39    9.20
  -5   5   3   66.79    6.60
  -5   5   3   64.29    9.10
   5   5  -3   67.39    8.50
  -5  -5   3   71.99    9.80
  -5  -5   3   66.99    9.60
   5  -5  -3   71.09    8.60
   5  -5  -3   70.49    4.40
   5  -5  -3   66.39    8.90
   5  -5  -3   67.89    9.30
  -5  -5   3   83.09    8.20
   5  -5  -3   65.39    8.10
   3   5  -1 1169.58   36.40
  -3   5   1 1157.68   37.10
   3   5  -1 1112.69   37.90
  -3   5   1 1161.98   36.40
   3   5  -1 1189.98   37.60
  -3   5   1 1134.19   38.30
   3  -5  -1 1173.28   38.40
  -3  -5   1 1141.59   38.30
   3  -5  -1 1182.68   38.00
  -3  -5   1 1158.48   37.90
   3  -5  -1 1133.89   36.60
   3  -5  -1 1120.39   34.40
  -3  -5   1 1193.38   36.60
  -1   5  -1  304.37   11.80
   1   5   1  316.17   13.80
  -1   5  -1  318.07   13.80
   1   5   1  295.27   11.10
  -1   5  -1  303.17   12.50
   1   5   1  312.17   12.60
   1  -5   1  293.67   12.90
   1  -5   1  303.67   14.40
   1  -5   1  294.87   11.70
   1  -5   1  295.27   12.10
  -1  -5  -1  297.77   13.00
   1  -5   1  289.57   12.60
  -1  -5  -1  303.97   13.10
   1  -5   1  326.07   14.00
  -1  -5  -1  256.17   16.60
  -1   5   3 1292.67   38.30
  -1   5   3 1330.27   40.30
   1   5  -3 1313.07   38.30
  -1   5   3 1373.46   41.60
   1   5  -3 1327.57   41.60
   1   5  -3 1323.47   40.80
   1  -5  -3 1316.07   39.80
  -1  -5   3 1239.48   41.80
  -1  -5   3 1141.59   37.90
  -1  -5   3 1375.76   41.80
   1  -5  -3 1311.57   41.30
   1  -5  -3 1236.68   41.60
  -1  -5   3 1279.37   37.90
  -3   5   5 1664.93   52.39
   3   5  -5 1636.44   52.49
   3   5  -5 1664.63   52.69
   3   5  -5 1667.73   53.99
   3   5  -5 1630.04   47.30
  -3   5   5 1777.62   58.29
  -3   5   5 1586.94   54.29
   3   5  -5 1593.44   48.70
   3  -5  -5 1725.23   50.19
  -3  -5   5 1696.13   52.89
  -3  -5   5 1701.03   48.30
  -3  -5   5 1580.14   47.30
   3  -5  -5 1734.53   53.09
   3  -5  -5 1691.73   52.79
  -3  -5   5 1717.33   53.09
   5   5  -7   19.10    6.70
   5   5  -7   26.70    8.20
  -5   5   7   23.50    5.80
  -5   5   7   14.00    7.50
   5   5  -7   18.70    2.40
  -5   5   7   20.70    6.10
   5   5  -7   23.20    8.20
  -5  -5   7   17.50    5.60
  -5  -5   7   17.90    7.90
   5  -5  -7   18.90    5.40
   5  -5  -7   25.50    8.20
  -5  -5   7   17.70    4.70
   5  -5  -7   15.70    7.80
  -5  -5   7   25.40    4.30
   7   5  -9  691.53   26.90
   7   5  -9  671.33   29.70
   7   5  -9  701.23   28.40
  -7   5   9  733.33   30.40
  -7   5   9  710.43   28.20
   7  -5  -9  708.13   26.60
  -7  -5   9  713.53   24.60
  -7  -5   9  694.43   28.30
   7  -5  -9  719.23   29.90
   7  -5  -9  689.73   29.20
  -7  -5   9  686.43   21.90
  -7  -5   9  715.33   28.80
  -9   5  11  459.35   20.80
   9   5 -11  503.15   22.80
   9   5 -11  453.95   24.40
   9   5 -11  513.05   25.70
  -9   5  11  497.55   25.10
  -9   5  11  504.35   25.00
  -9  -5  11  516.35   24.60
   9  -5 -11  467.65   21.70
  -9  -5  11  506.35   26.10
  -9  -5  11  476.55   21.60
   9  -5 -11  490.25   27.20
   9  -5 -11  462.35   26.10
  11   5 -13   26.20   13.40
  11   5 -13   18.90   11.10
  11   5 -13    6.30   10.80
 -11   5  13   21.60   11.50
 -11   5  13    2.50   13.30
 -11  -5  13   28.40   11.30
 -11  -5  13   25.50   14.30
  11  -5 -13    7.50   10.70
 -11  -5  13   18.50   12.60
  11  -5 -13    9.00   13.90
  11  -5 -13    1.70   13.50
  13   5 -15   40.10   17.90
 -13   5  15   41.40   15.60
 -13   5  15   35.60   17.90
  13   5 -15    3.10   15.80
 -13  -5  15   12.40   15.50
 -13  -5  15   28.70   17.70
  13  -5 -15   -2.60   18.70
  13  -5 -15   38.30   17.80
 -12   6  10   15.80   14.40
  12   6 -10   15.40   15.50
  12   6 -10   -5.80   13.80
  12  -6 -10   27.50   11.70
  12  -6 -10   47.80   14.80
 -12  -6  10  -29.90   13.70
 -12  -6  10   31.30   13.80
 -12  -6  10    8.10   14.60
  12  -6 -10   -0.90   10.50
  10   6  -8   49.30   13.40
  10   6  -8   17.60   12.30
 -10   6   8   39.00   11.90
 -10   6   8   15.70   12.90
 -10  -6   8   53.59   10.80
 -10  -6   8   51.39   13.90
  10  -6  -8   46.00   12.50
  10  -6  -8   50.49   11.20
  10  -6  -8   52.09   13.60
 -10  -6   8   47.20   11.00
   8   6  -6   50.99    7.90
  -8   6   6   46.60   10.80
   8   6  -6   39.80    9.40
   8   6  -6   45.30   11.40
  -8   6   6   43.10   11.80
  -8  -6   6   53.99   11.40
   8  -6  -6   54.99   11.20
  -8  -6   6   41.20    9.70
  -8  -6   6   45.00    9.70
   8  -6  -6   34.30   11.90
   8  -6  -6   51.09    9.40
   6   6  -4    4.50    6.10
  -6   6   4    0.50    5.90
   6   6  -4    4.80    8.20
  -6   6   4    4.20    7.70
   6   6  -4   -4.00    5.70
  -6  -6   4   14.70    6.70
   6  -6  -4   12.20    7.30
  -6  -6   4   -3.60    5.90
   6  -6  -4    6.50    8.30
   6  -6  -4   13.00    7.80
   4   6  -2  336.87   17.10
  -4   6   2  331.07   14.90
  -4   6   2  338.77   16.90
   4   6  -2  352.96   15.80
  -4   6   2  335.97   17.70
   4   6  -2  331.27   16.80
   4  -6  -2  318.67   17.70
   4  -6  -2  333.37   12.10
   4  -6  -2  342.57   15.90
  -4  -6   2  345.67   15.00
  -4  -6   2  336.87   17.30
   4  -6  -2  313.67   16.20
  -4  -6   2  339.77   18.20
  -2   6   0  204.88   12.90
  -2   6   0  246.98   12.20
   2   6   0  218.08   13.10
   2   6   0  237.48    9.10
   2   6   0  229.28   13.20
   2   6   0  247.58   13.00
  -2   6   0  234.08   13.20
   2  -6   0  236.88   10.70
  -2  -6   0  234.38   13.50
  -2  -6   0  235.48   12.00
   2  -6   0  249.97   14.60
  -2  -6   0  221.08   13.20
   2  -6   0  235.58   11.70
   2  -6   0  228.28   13.80
   0   6  -2  115.79    9.40
   0   6   2  133.19    7.80
   0   6   2  122.99   11.10
   0   6  -2  132.29   10.00
   0   6  -2  129.89    7.70
   0   6   2  140.79    8.50
   0   6  -2  134.39   10.30
   0   6   2  130.39    9.90
   0  -6   2  133.29    7.40
   0  -6  -2  137.69   10.20
   0  -6   2  118.09    8.10
   0  -6  -2  133.79   11.90
   0  -6   2  121.29   11.00
   0  -6  -2  156.38   10.10
   0  -6   2  133.69   10.10
   2   6  -4 1664.23   52.49
  -2   6   4 1633.04   47.90
   2   6  -4 1670.13   53.19
   2   6  -4 1643.74   52.19
  -2   6   4 1674.73   52.39
   2   6  -4 1635.14   47.80
  -2   6   4 1647.84   52.79
  -2  -6   4 1701.23   53.19
   2  -6  -4 1690.43   53.89
   2  -6  -4 1692.73   50.69
  -2  -6   4 1675.03   53.19
   2  -6  -4 1653.23   52.49
  -2  -6   4 1631.54   48.30
  -2  -6   4 1604.74   47.70
   4   6  -6  303.57   16.80
  -4   6   6  332.47   16.80
  -4   6   6  333.47   18.50
   4   6  -6  341.97   17.00
  -4   6   6  333.07   17.80
   4   6  -6  349.87   18.50
  -4  -6   6  320.17   16.50
   4  -6  -6  338.77   18.70
  -4  -6   6  332.57   12.70
   4  -6  -6  322.97   18.00
  -4  -6   6  328.77   18.70
   4  -6  -6  337.47   15.10
   6   6  -8  100.39   11.80
  -6   6   8  108.39   11.60
  -6   6   8  126.89   14.80
   6   6  -8  112.39   13.30
   6   6  -8  109.49   13.70
  -6   6   8  113.29   11.80
   6  -6  -8  108.29   11.80
  -6  -6   8  103.59   14.50
  -6  -6   8  103.99    8.60
   6  -6  -8  105.09   11.30
   6  -6  -8   97.99   14.20
  -6  -6   8  135.39   13.80
   8   6 -10  487.75   26.40
  -8   6  10  469.65   21.10
  -8   6  10  479.55   26.50
   8   6 -10  498.05   26.80
   8   6 -10  441.76   22.80
  -8   6  10  467.55   25.00
   8  -6 -10  493.75   26.40
  -8  -6  10  467.45   22.70
   8  -6 -10  516.15   27.10
  -8  -6  10  450.55   22.00
  -8  -6  10  486.65   26.20
   8  -6 -10  473.45   22.70
  10   6 -12    2.40   10.90
 -10   6  12    5.50   10.00
  10   6 -12   -9.80    9.30
  10   6 -12   13.10   10.00
  10  -6 -12    8.90   14.10
 -10  -6  12   18.20   12.40
  10  -6 -12   -6.80   11.40
  10  -6 -12    9.30   13.60
 -10  -6  12   33.30   13.50
  12   6 -14   31.30   16.60
 -12   6  14   47.10   17.60
 -12   6  14    7.70   14.90
  12   6 -14   39.60   17.10
  12  -6 -14  -18.50   15.60
  12  -6 -14   -9.90   16.80
 -12  -6  14  -19.40   14.60
 -12  -6  14    7.70   17.50
 -11   7   9   -4.00   10.60
 -11   7   9   -5.80   12.50
  11   7  -9  -24.40   13.70
  11   7  -9    7.00   14.00
 -11  -7   9  -13.20   14.30
  11  -7  -9   -7.50   13.90
  11  -7  -9  -19.90   13.60
  11  -7  -9  -18.70   13.20
 -11  -7   9  -29.80   12.90
 -11  -7   9    7.10   12.00
  -9   7   7  -15.40   11.80
   9   7  -7    0.20   12.10
  -9   7   7   29.50   12.20
   9   7  -7    3.20    9.10
   9   7  -7   -5.50    8.70
  -9  -7   7   -3.20    8.80
  -9  -7   7    4.70   12.00
   9  -7  -7   -1.50   10.90
   9  -7  -7  -10.20    7.90
   9  -7  -7   -3.90   12.00
  -9  -7   7   15.60   10.20
  -7   7   5  151.98   16.60
   7   7  -5  119.89   13.20
   7   7  -5  126.39   17.10
   7   7  -5  130.59   13.00
  -7   7   5  129.49   13.50
  -7  -7   5  117.59   15.30
  -7  -7   5   96.19   13.00
   7  -7  -5  123.69   15.30
   7  -7  -5  115.19   15.20
  -7  -7   5  145.79   16.60
   7  -7  -5  115.99   13.10
  -5   7   3   -6.90    6.00
  -5   7   3   -6.10    7.50
   5   7  -3   -5.20    8.00
  -5   7   3    0.80    8.80
   5   7  -3   -9.70    6.80
   5   7  -3    3.70    6.90
  -5  -7   3    6.80    7.10
  -5  -7   3  -11.60    8.00
   5  -7  -3   -8.10    5.60
  -5  -7   3   -5.80    8.50
   5  -7  -3   -1.10    3.10
   5  -7  -3   -0.50    6.30
   5  -7  -3   -9.80    7.20
   3   7  -1   -6.60    7.80
  -3   7   1   -4.30    6.10
   3   7  -1    4.80    6.70
  -3   7   1    7.50    7.60
   3   7  -1    2.60    7.10
   3   7  -1    1.60    1.60
  -3   7   1   -7.70    7.90
   3  -7  -1  -12.40    5.00
   3  -7  -1   10.80    6.40
   3  -7  -1   -5.30    4.30
  -3  -7   1   -2.10    7.50
  -3  -7   1    2.30    8.20
   3  -7  -1   -8.20    7.70
  -1   7  -1   17.00    6.60
  -1   7  -1   35.10    7.80
  -1   7  -1   15.20    5.70
   1   7   1   12.90    4.10
   1   7   1   21.70    8.30
   1   7   1   25.70    6.70
   1   7   1   15.80    5.50
   1  -7   1   19.20    6.60
   1  -7   1   20.50    8.30
  -1  -7  -1   11.60    6.60
  -1  -7  -1   24.90    7.00
   1  -7   1   28.10    8.60
  -1  -7  -1   26.00    7.90
   1  -7   1   19.60    5.20
   1   7  -3    7.00    6.20
   1   7  -3   -2.20    4.10
  -1   7   3    6.90    7.20
  -1   7   3    9.40    6.70
  -1   7   3   11.00    6.80
   1   7  -3    5.40    5.20
   1   7  -3   16.70    8.10
  -1   7   3   -0.30    3.90
   1   7  -3   12.00    5.40
  -1  -7   3   -2.00    7.20
  -1  -7   3    6.70    4.00
  -1  -7   3    8.30    8.40
   1  -7  -3   -2.10    6.30
   1  -7  -3    7.00    6.60
   1  -7  -3    6.40    6.20
   3   7  -5  407.26   20.50
   3   7  -5  385.16   21.20
   3   7  -5  412.36   20.50
  -3   7   5  425.06   20.10
  -3   7   5  413.46   19.80
   3   7  -5  369.46   12.50
  -3   7   5  405.56   19.70
   3  -7  -5  374.46   12.80
   3  -7  -5  421.16   18.60
   3  -7  -5  397.96   20.40
  -3  -7   5  418.86   21.00
  -3  -7   5  400.56   14.70
  -3  -7   5  424.76   22.00
   3  -7  -5  421.66   20.30
  -5   7   7   26.60    9.90
   5   7  -7   29.10   10.10
   5   7  -7   14.30   10.30
   5   7  -7   21.70    9.90
  -5   7   7   20.10    8.10
  -5   7   7   27.40   10.40
   5  -7  -7   13.90    7.30
  -5  -7   7    6.40    7.50
  -5  -7   7    4.20    8.90
   5  -7  -7   14.30    9.30
   5  -7  -7   25.10   10.60
   7   7  -9  176.18   19.70
   7   7  -9  166.78   15.70
  -7   7   9  167.78   15.20
  -7   7   9  230.98   19.40
  -7   7   9  165.78   16.00
   7   7  -9  211.78   16.70
   7  -7  -9  188.18   15.00
  -7  -7   9  198.78   16.60
  -7  -7   9  201.88   17.60
   7  -7  -9  194.48   19.20
   7  -7  -9  207.68   19.70
  -9   7  11   71.29   15.50
   9   7 -11   85.69   16.90
  -9   7  11   43.80   11.40
   9   7 -11   36.30   10.80
  -9   7  11   32.60   11.80
   9   7 -11   54.09   15.50
   9  -7 -11   43.70   11.80
   9  -7 -11   46.60   15.50
  -9  -7  11   65.49   15.50
   9  -7 -11   83.19   13.60
  -9  -7  11   63.29   14.30
  11   7 -13   -5.20   15.70
 -11   7  13   16.70   15.60
  11   7 -13   38.50   17.80
 -11   7  13   14.80   13.00
 -11  -7  13   34.90   17.70
  11  -7 -13    8.10   12.40
  11  -7 -13    1.20   16.60
 -11  -7  13  -23.00   13.50
  10   8  -8    6.80   10.70
 -10   8   8   13.40   13.90
 -10   8   8    0.50   10.80
  10   8  -8  -11.00   14.60
  10  -8  -8    2.20   15.10
  10  -8  -8    8.80   14.30
 -10  -8   8   19.00   14.60
  10  -8  -8   10.90   14.50
 -10  -8   8  -14.50   13.90
  -8   8   6   48.60   11.70
  -8   8   6   47.20   13.80
   8   8  -6   47.50   11.30
   8   8  -6   59.49   12.40
   8   8  -6   60.99   17.80
  -8   8   6   51.19   16.10
   8  -8  -6   43.40   15.50
   8  -8  -6   94.19   15.00
  -8  -8   6   53.79   17.60
  -8  -8   6   50.09   10.30
  -8  -8   6   90.59   18.10
   6   8  -4   46.70   12.10
  -6   8   4   55.59   11.10
  -6   8   4   41.90    8.80
  -6   8   4   47.10   11.70
   6   8  -4   51.39   13.10
   6   8  -4   51.19   11.50
   6  -8  -4   69.39   11.70
  -6  -8   4   69.49   13.20
   6  -8  -4   35.20    9.80
  -6  -8   4   45.60    9.80
   6  -8  -4   58.99   12.40
  -6  -8   4   39.00   12.80
  -4   8   2    1.40    7.80
   4   8  -2   14.10    9.00
   4   8  -2    8.60    9.10
  -4   8   2   18.70    9.00
   4   8  -2    9.50    7.90
  -4   8   2   -6.50    9.60
  -4  -8   2   -2.20    9.70
   4  -8  -2   -0.20    9.20
   4  -8  -2   -0.10    7.10
   4  -8  -2   13.70    4.90
  -4  -8   2   13.50    8.30
   4  -8  -2    7.00    7.50
  -4  -8   2   13.20    9.60
   2   8   0   79.69   11.10
   2   8   0   63.29    9.90
  -2   8   0   80.19   10.10
   2   8   0   70.09    6.60
  -2   8   0   80.39   10.70
   2   8   0   79.29   11.70
  -2   8   0   82.59   12.90
   2  -8   0   67.69   10.40
  -2  -8   0  105.69   13.90
  -2  -8   0   72.79   10.90
  -2  -8   0   76.79   10.40
   2  -8   0   82.69   12.10
   2  -8   0   74.99   10.10
   0   8   2   30.30    9.50
   0   8  -2   14.60    6.90
   0   8  -2   10.60    7.60
   0   8   2   15.40    6.40
   0   8  -2    4.30    5.50
   0   8   2    4.40    6.90
   0  -8   2   20.30    5.30
   0  -8   2   27.20    9.40
   0  -8   2   18.50    7.80
   0  -8   2    3.10    9.10
   0  -8  -2   18.70    7.30
   0  -8  -2   25.20    7.70
   0  -8  -2   14.00    8.30
  -2   8   4  104.39   13.70
   2   8  -4   89.69   13.30
  -2   8   4  107.59   14.20
  -2   8   4  100.09   13.80
   2   8  -4   96.99   12.20
   2   8  -4   95.29    7.00
   2   8  -4  101.49   13.60
   2  -8  -4  109.09    8.00
   2  -8  -4   89.69   11.60
   2  -8  -4   93.89   13.10
   2  -8  -4  121.69   15.50
  -2  -8   4  109.49   13.80
  -2  -8   4  112.59   14.30
  -4   8   6   62.39   12.90
  -4   8   6   41.50   11.20
   4   8  -6   39.20   11.00
   4   8  -6   50.39   10.30
  -4   8   6   59.79   11.30
   4   8  -6   54.59    9.90
  -4  -8   6   66.39   13.10
   4  -8  -6   43.60   12.80
  -4  -8   6   60.59   13.00
   4  -8  -6   41.90   10.70
   4  -8  -6   40.20    9.70
   6   8  -8   11.70   12.30
  -6   8   8    7.60    8.80
  -6   8   8    4.90    8.80
   6   8  -8    8.40   11.70
   6   8  -8   16.20   10.30
  -6   8   8   31.20   12.10
   6  -8  -8   28.70   12.50
   6  -8  -8   15.90    9.70
  -6  -8   8   12.70   10.80
  -6  -8   8    4.00    8.90
   6  -8  -8   17.80   11.60
  -8   8  10   -8.50   13.00
   8   8 -10   29.10   11.50
  -8   8  10   14.70   10.80
   8   8 -10   22.20   15.10
  -8   8  10   -8.50    9.60
   8   8 -10   23.60   13.80
   8  -8 -10    2.00   13.80
  -8  -8  10   25.30   14.80
   8  -8 -10    8.90   13.90
   8  -8 -10   20.50   11.00
 -10   8  12   28.80   13.30
  10   8 -12    8.00   12.60
 -10   8  12   20.00   12.30
  10   8 -12   45.90   17.70
 -10  -8  12   18.30   15.40
  10  -8 -12   31.30   17.30
 -10  -8  12   38.90   13.70
  10  -8 -12   -1.50   17.00
  -9   9   7   47.30   13.30
   9   9  -7   65.89   17.90
  -9   9   7   53.09   16.30
   9   9  -7   37.50   13.30
  -9  -9   7   57.49   16.60
   9  -9  -7   51.69   16.40
   9  -9  -7   34.30   13.00
   9  -9  -7   46.70   16.60
  -9  -9   7   73.79   17.60
  -7   9   5  198.28   17.30
   7   9  -5  215.48   18.10
  -7   9   5  245.18   23.30
  -7   9   5  231.58   19.40
   7   9  -5  239.38   24.20
   7  -9  -5  243.38   19.20
   7  -9  -5  240.38   22.10
   7  -9  -5  223.18   21.30
  -7  -9   5  256.47   22.90
  -7  -9   5  237.48   19.40
  -5   9   3   21.50    9.50
   5   9  -3   10.30   14.60
   5   9  -3   36.30   12.70
  -5   9   3   23.40   12.00
  -5   9   3   11.80   14.80
   5   9  -3   37.40   11.70
   5  -9  -3   38.40   10.70
  -5  -9   3    7.60   12.20
   5  -9  -3   36.20   12.80
  -5  -9   3   38.80    9.90
   5  -9  -3   22.10   12.30
  -5  -9   3   16.30   12.80
   3   9  -1   17.20   11.10
   3   9  -1  -13.10   10.10
   3   9  -1   22.00   12.20
  -3   9   1   13.10    9.40
  -3   9   1    0.20    8.60
  -3   9   1   -9.20    8.90
  -3  -9   1   11.20    9.00
  -3  -9   1    1.60   11.20
   3  -9  -1    1.30    8.20
  -3  -9   1   -1.90   11.00
   3  -9  -1   15.10    8.90
   3  -9  -1   13.00    8.30
   3  -9  -1    9.60   10.90
  -1   9  -1   54.89    9.50
   1   9   1   48.00   12.30
  -1   9  -1   24.50    8.80
   1   9   1   41.40    8.50
  -1   9  -1   50.49   10.80
   1   9   1   37.20    9.80
  -1  -9  -1   57.69   11.30
   1  -9   1   51.79   10.20
   1  -9   1   31.90   12.00
  -1  -9  -1   30.60   11.10
   1  -9   1   49.10    9.70
   1  -9   1   33.30   12.20
  -1  -9  -1   35.80   10.30
  -1   9   3   42.50    9.50
  -1   9   3   39.10   10.30
   1   9  -3   42.90   10.50
   1   9  -3   32.40   10.20
  -1   9   3   39.10    9.60
   1   9  -3   35.10   11.70
  -1  -9   3   47.50   13.30
   1  -9  -3   40.70   10.70
  -1  -9   3   25.10   10.70
   1  -9  -3   55.39   11.60
  -1  -9   3   38.40   12.30
   1  -9  -3   23.10   12.50
   3   9  -5   94.99   14.80
  -3   9   5  100.19   16.00
  -3   9   5   73.39   12.70
   3   9  -5   83.09   13.50
  -3   9   5   59.19   11.70
   3   9  -5   74.89   12.70
  -3  -9   5   80.59   13.90
   3  -9  -5   80.09   12.70
  -3  -9   5   51.69   14.70
   3  -9  -5   61.09   14.20
   3  -9  -5   54.99   11.70
  -5   9   7   15.70   12.00
   5   9  -7   23.50   12.60
  -5   9   7   -3.80   12.10
   5   9  -7    0.00   13.20
   5   9  -7    2.30    9.00
  -5   9   7   -0.40   13.90
   5  -9  -7   38.00   13.00
  -5  -9   7    5.20    9.00
   5  -9  -7   10.30   10.00
  -5  -9   7   14.80   13.90
   5  -9  -7  -14.10   11.40
   7   9  -9   23.70   14.90
  -7   9   9   28.90   13.10
   7   9  -9   -5.40   11.40
   7   9  -9   18.80   13.10
  -7   9   9   17.20   15.20
  -7   9   9   30.10   15.90
   7  -9  -9   17.70   15.60
   7  -9  -9   35.70   15.50
  -7  -9   9   14.60   14.70
  -7  -9   9   14.90   13.70
  -8  10   6   16.00   16.70
   8  10  -6  -10.10   16.00
   8  10  -6   41.70   18.30
  -8  10   6   -1.90   12.10
  -8 -10   6   21.10   13.30
  -8 -10   6   29.20   17.30
   8 -10  -6   26.10   16.70
   8 -10  -6   15.80   16.80
   8 -10  -6    0.00   14.80
  -6  10   4   57.49   17.00
   6  10  -4   64.89   15.20
   6  10  -4   53.69   16.90
  -6  10   4   42.20   15.10
  -6  10   4   65.89   13.80
   6  10  -4   39.70   14.70
  -6 -10   4   31.40   16.00
   6 -10  -4   74.09   17.00
   6 -10  -4   39.40   15.50
  -6 -10   4   58.59   16.30
   6 -10  -4   54.19   14.60
  -4  10   2   64.29   13.40
  -4  10   2   49.90   12.80
   4  10  -2   68.59   14.00
   4  10  -2   59.59   13.10
  -4  10   2   60.19   12.80
   4  10  -2   74.89   15.50
  -4 -10   2   43.00   15.30
  -4 -10   2   70.89   17.10
   4 -10  -2   73.79   16.20
   4 -10  -2   72.29   15.30
   4 -10  -2   75.49   13.50
  -2  10   0   10.60   11.90
   2  10   0   19.40   13.20
   2  10   0  -12.60    9.50
   2  10   0   16.70   13.60
  -2  10   0    4.40   13.40
  -2  10   0   -6.70   10.10
  -2 -10   0    3.60   12.90
  -2 -10   0   13.70   13.10
   2 -10   0   11.90    9.70
   2 -10   0    6.20   13.20
   2 -10   0   14.10   13.30
  -2 -10   0   -8.90    8.50
   0  10  -2   11.80   15.40
   0  10  -2  -10.20   11.50
   0  10   2   11.20    9.30
   0  10   2    6.60   12.70
   0  10   2  -15.40   12.00
   0 -10   2   20.80   10.50
   0 -10  -2  -16.30   13.00
   0 -10  -2   11.90    9.50
   0 -10   2    5.60   10.00
   0 -10  -2   11.70   13.50
   2  10  -4  100.49   16.60
  -2  10   4  117.69   18.20
  -2  10   4   87.09   13.10
   2  10  -4   96.99   14.50
   2  10  -4   92.49   17.00
  -2  10   4   76.79   12.20
   2 -10  -4  101.39   15.80
  -2 -10   4   80.99   16.30
   2 -10  -4   91.99   16.40
  -2 -10   4   85.49   18.70
  -2 -10   4  107.89   15.60
   2 -10  -4   78.79   16.50
  -4  10   6   21.40   12.90
  -4  10   6   -5.80   15.00
  -4  10   6    5.60   12.30
   4  10  -6    3.30   14.60
   4  10  -6  -16.60   14.10
   4 -10  -6  -13.80   11.90
  -4 -10   6    2.70   15.10
  -4 -10   6   -3.60   13.00
   4 -10  -6   12.70   14.20
   4 -10  -6   -2.50   10.70
   6  10  -8    8.80   12.20
   6  10  -8   13.30   11.90
  -6  10   8   -3.20   14.10
  -6  10   8  -29.40   14.60
  -6  10   8  -28.90   10.60
   6 -10  -8  -18.80   14.80
   6 -10  -8   -3.60   15.60
  -6 -10   8  -18.50   14.10
  -6 -10   8   -2.80   16.60
   5  11  -3   23.60   16.60
  -5  11   3   58.39   18.10
   5  11  -3   12.00   17.70
  -5  11   3    4.00   17.60
   5  11  -3   22.90   14.80
   5 -11  -3    9.20   12.70
   5 -11  -3   33.90   16.60
  -5 -11   3    6.00   13.20
  -5 -11   3   56.89   18.30
  -3  11   1   82.89   15.40
   3  11  -1   31.60   13.80
   3  11  -1   50.79   17.00
   3  11  -1   42.60   13.50
  -3  11   1   38.60   17.30
   3 -11  -1   46.90   17.00
  -3 -11   1   73.59   18.70
   3 -11  -1   64.49   17.40
  -3 -11   1   30.60   16.60
  -1  11  -1   44.00   16.50
   1  11   1   23.30   15.40
  -1  11  -1   -1.40   13.20
   1  11   1   73.79   16.20
  -1 -11  -1   28.90   16.40
   1 -11   1   23.80   15.40
   1 -11   1   14.80   15.70
   1  11  -3  -23.30   14.50
  -1  11   3   32.90   15.50
  -1  11   3   24.80   15.50
   1  11  -3   -0.10   15.90
  -1 -11   3   21.50   15.60
  -1 -11   3   -9.00   14.90
  -1 -11   3    8.70   16.20
   1 -11  -3   15.10   14.50
   1 -11  -3   43.00   14.80
   1 -11  -3   21.30   16.60
  -3  11   5    4.30   16.40
  -3  11   5    3.40   13.90
   3  11  -5   12.90   16.50
   3  11  -5   -4.90   16.30
  -3 -11   5   16.40   16.30
   3 -11  -5  -12.30   16.10
  -3 -11   5   20.30   13.00
  -3 -11   5  -17.00   15.10
   3 -11  -5   30.70   17.20
   3 -11  -5    7.50   15.90
  14   0 -11    4.00   13.40
  14   0 -11   -7.00   11.50
 -14   0  11  -12.80   10.80
 -14   0  11    5.10   12.90
 -12   0   9    4.40    9.80
  12   0  -9  -11.90    9.90
  12   0  -9   -5.60    8.90
 -12   0   9    4.10    8.10
  12   0  -9  -12.40   10.00
 -12   0   9   -3.30    6.70
  10   0  -7    4.70    6.40
  10   0  -7    0.20    6.10
 -10   0   7    3.30    3.70
  10   0  -7    2.60    7.60
  10   0  -7    3.90    3.60
 -10   0   7   -3.00    7.30
 -10   0   7    3.20    6.10
   8   0  -5    5.80    4.60
   8   0  -5   -2.70    4.50
  -8   0   5    3.10    3.40
   8   0  -5    7.80    5.90
  -8   0   5    4.70    3.00
  -8   0   5    2.00    5.80
  -8   0   5   -5.70    3.30
   8   0  -5    0.50    2.80
   6   0  -3   -3.40    3.90
   6   0  -3   -2.50    3.00
   6   0  -3    0.30    1.90
  -6   0   3    2.00    3.70
  -6   0   3   -0.10    3.60
  -6   0   3    0.10    1.90
   6   0  -3   -6.60    3.50
  -6   0   3   -1.90    1.90
  -6   0   3   -3.90    3.00
   6   0  -3   -3.20    3.60
  -6   0   3   -1.40    1.80
  -4   0   1   13.20    2.90
   4   0  -1    4.60    1.50
   4   0  -1    5.70    2.60
   4   0  -1    0.70    2.30
  -4   0   1    9.30    2.60
  -4   0   1    5.60    2.60
  -4   0   1    4.70    1.40
   4   0  -1    4.40    2.70
   4   0  -1    8.90    1.60
   4   0  -1   11.50    3.00
  -4   0   1    4.70    2.20
  -4   0   1    4.20    1.50
  -4   0   1   10.00    2.80
   4   0  -1    6.60    2.30
   2   0   1    2.00    1.30
   2   0   1    1.60    1.10
  -2   0  -1    0.50    1.50
   2   0   1    0.20    1.20
   2   0   1   -1.60    1.00
   2   0   1    0.40    1.30
  -2   0  -1   -1.20    1.50
  -2   0  -1    2.80    1.70
  -2   0  -1   -0.10    1.10
  -2   0  -1    1.60    1.30
  -2   0  -1    1.30    1.30
  -2   0  -1    2.20    1.10
   2   0   1    1.40    1.10
   2   0   1    0.90    1.50
   0   0  -3   -0.70    1.60
   0   0   3    0.80    1.50
   0   0   3    1.50    0.60
   0   0  -3    0.20    0.90
   0   0   3    0.50    1.10
   0   0   3    1.20    1.40
   0   0  -3   -1.10    1.00
   0   0  -3   -0.30    1.10
   0   0   3    2.00    1.20
   0   0  -3    0.10    0.50
   0   0   3   -1.50    1.30
   0   0   3   -1.00    1.00
   0   0  -3    1.70    1.60
   0   0   3   -1.00    0.90
   2   0  -5    1.30    2.10
  -2   0   5   -5.50    2.20
  -2   0   5    2.30    1.80
  -2   0   5    0.40    1.90
  -2   0   5   -1.80    2.00
  -2   0   5    1.30    1.60
   2   0  -5    3.90    1.90
   2   0  -5    3.00    1.80
   2   0  -5    3.10    1.80
  -2   0   5    3.00    1.80
   2   0  -5    0.70    1.40
   2   0  -5    1.60    2.30
  -2   0   5    3.50    2.50
  -2   0   5    2.40    1.50
   4   0  -7   -3.10    2.60
  -4   0   7   -2.40    2.50
  -4   0   7    1.00    3.20
   4   0  -7   -0.40    2.20
   4   0  -7    1.10    2.50
  -4   0   7   -7.00    2.90
   4   0  -7    2.00    2.30
  -4   0   7    4.00    3.50
   4   0  -7    1.90    3.00
   4   0  -7   -1.90    2.60
   6   0  -9   -0.10    4.50
   6   0  -9   -1.00    4.40
   6   0  -9   11.90    4.30
   6   0  -9    3.10    4.30
   6   0  -9    5.80    5.50
   6   0  -9   -5.10    3.70
   6   0  -9    0.50    4.70
   8   0 -11    3.10    6.00
   8   0 -11   -7.70    6.40
  -8   0  11  -10.00    5.40
   8   0 -11    0.10    7.40
   8   0 -11   -2.00    6.60
   8   0 -11    2.00    7.40
  -8   0  11   -5.50    5.50
   8   0 -11    8.10    7.10
  10   0 -13    6.80    9.80
  10   0 -13   10.70    9.70
 -10   0  13    7.20    7.70
  10   0 -13   20.00   10.00
  10   0 -13   11.10    9.40
 -10   0  13   18.60    8.70
 -10   0  13    2.00    6.80
 -12   0  15    0.00    8.10
 -12   0  15   -9.10    8.40
 -12   0  15   12.50   11.20
  12   0 -15   -3.90   11.70
  12   0 -15   16.30   10.80
  12   0 -15   -2.30   12.50
 -12   0  15   13.50   12.50
 -14   0  17    0.10   12.90
  14   0 -17   18.50   16.30
  14   0 -17   24.70   12.70
 -14   0  17  -16.60   11.10
 -14   0  17  -16.30   13.20
 -15   1  12   35.40   16.10
  15   1 -12   59.79   14.20
  15   1 -12   70.19   16.50
  15   1 -12   44.40   17.30
 -15   1  12   39.50   15.10
 -15  -1  12   76.89   14.50
  15  -1 -12   87.19   17.90
  15  -1 -12   39.80   13.40
 -15  -1  12   86.89   17.10
  13   1 -10   27.20   12.50
 -13   1  10    6.20    8.20
  13   1 -10   25.90   13.30
 -13   1  10   22.40    8.50
  13   1 -10   31.00   13.70
  13   1 -10   18.60   11.80
 -13   1  10   31.00   12.70
 -13  -1  10   13.50    9.20
  13  -1 -10   23.80   12.00
 -13  -1  10   21.80   11.80
  13  -1 -10   23.40   10.40
  13  -1 -10   12.30   12.10
  11   1  -8   66.69   10.80
 -11   1   8   70.49   11.80
  11   1  -8   61.89    7.40
  11   1  -8   47.80   11.30
  11   1  -8   73.69   11.70
 -11   1   8   74.59   11.00
 -11   1   8   74.59   10.10
  11  -1  -8   59.19    9.60
  11  -1  -8   66.29   10.10
 -11  -1   8   60.29    9.20
  11  -1  -8   53.09   11.30
 -11  -1   8   72.29   11.40
   9   1  -6   44.70    9.20
   9   1  -6   63.49    9.10
  -9   1   6   55.49    4.20
   9   1  -6   59.49    9.60
   9   1  -6   51.79    6.20
  -9   1   6   64.39    6.40
  -9   1   6   62.69    8.70
  -9   1   6   54.49    8.70
   9  -1  -6   63.89    9.40
  -9  -1   6   60.29    7.70
   9  -1  -6   64.69    7.50
  -9  -1   6   69.39    9.60
   9  -1  -6   62.99    8.60
  -9  -1   6   52.89    5.10
  -7   1   4  356.76   11.20
   7   1  -4  387.76   13.70
  -7   1   4  366.76   13.60
  -7   1   4  367.16   16.20
   7   1  -4  381.56   15.80
  -7   1   4  358.96   11.40
  -7   1   4  385.96   16.10
   7  -1  -4  354.56   14.20
  -7  -1   4  357.76   13.50
  -7  -1   4  392.96   16.00
  -7  -1   4  383.46   15.90
  -7  -1   4  372.16   12.00
   7  -1  -4  388.26   16.30
  -7  -1   4  358.86   12.00
   7  -1  -4  363.06   13.20
   5   1  -2  609.74   20.30
  -5   1   2  584.24   20.60
   5   1  -2  617.84   19.00
   5   1  -2  620.64   20.70
   5   1  -2  598.64   19.30
  -5   1   2  620.64   20.70
  -5   1   2  576.24   19.20
  -5   1   2  617.64   19.00
   5   1  -2  597.44   20.40
   5   1  -2  558.64   20.30
  -5  -1   2  598.34   17.00
  -5  -1   2  555.44   19.60
   5  -1  -2  617.74   19.50
   5  -1  -2  593.44   20.30
  -5  -1   2  579.34   20.30
   5  -1  -2  616.04   20.70
  -5  -1   2  625.14   17.00
  -5  -1   2  613.94   20.50
   5  -1  -2  571.34   18.60
   5  -1  -2  593.74   20.50
  -5  -1   2  611.24   19.30
  -3   1   0  269.77   10.70
  -3   1   0  302.17   10.30
   3   1   0  305.77   10.10
   3   1   0  275.07   10.70
  -3   1   0  298.67   10.10
   3   1   0  298.67   10.30
  -3   1   0  300.57   10.70
  -3   1   0  300.07   11.20
   3   1   0  293.17   10.80
  -3   1   0  295.97   10.80
   3   1   0  305.87   10.80
  -3   1   0  281.57   10.50
  -3  -1   0  288.67   10.80
   3  -1   0  309.67   10.40
  -3  -1   0  284.87   10.50
   3  -1   0  308.47   10.20
   3  -1   0  290.07   10.80
  -3  -1   0  304.07   11.20
   3  -1   0  305.67   10.80
  -3  -1   0  316.17   11.00
   3  -1   0  303.37    8.70
   3  -1   0  304.57    8.80
   3  -1   0  305.57   10.90
  -3  -1   0  305.17   10.10
  -3  -1   0  313.57   10.30
  -3  -1   0  287.57   10.70
   1   1   2 1013.90   29.30
   1   1   2 1003.60   29.00
  -1   1  -2 1024.00   29.40
  -1   1  -2  955.20   28.60
   1   1   2  983.90   28.80
   1   1   2  979.50   28.80
   1   1   2 1006.90   29.30
  -1   1  -2 1000.50   29.40
  -1   1  -2 1014.90   29.10
  -1   1  -2  990.70   28.50
   1   1   2  994.40   29.50
  -1   1  -2 1009.30   29.50
   1   1   2  973.80   29.70
   1   1   2 1029.80   28.50
  -1   1  -2 1004.60   29.40
   1  -1   2  999.60   29.30
  -1  -1  -2 1002.60   28.40
  -1  -1  -2 1016.80   29.70
  -1  -1  -2  961.90   29.40
   1  -1   2 1007.40   28.50
   1  -1   2  993.80   29.00
  -1  -1  -2 1014.90   28.90
  -1  -1  -2 1031.70   29.30
   1  -1   2 1004.30   28.60
   1  -1   2 1016.00   29.50
   1  -1   2 1002.10   29.40
  -1  -1  -2 1014.50   29.10
   1  -1   2 1009.90   29.40
  -1  -1  -2 1019.70   29.30
  -1   1   4 3005.90   82.79
  -1   1   4 2889.11   80.29
  -1   1   4 2865.51   82.39
   1   1  -4 2938.01   81.19
  -1   1   4 2762.22   81.39
  -1   1   4 2929.41   82.39
   1   1  -4 2963.00   82.19
   1   1  -4 3070.29   82.59
   1   1  -4 2931.61   82.59
   1   1  -4 2956.50   82.09
  -1   1   4 3022.00   82.79
  -1   1   4 2883.41   81.69
   1  -1  -4 3035.50   82.89
   1  -1  -4 2826.12   80.29
   1  -1  -4 2812.72   82.19
  -1  -1   4 2805.82   82.49
  -1  -1   4 2892.01   82.39
   1  -1  -4 2869.41   81.69
  -1  -1   4 2797.72   82.39
  -1  -1   4 2845.32   82.29
  -1  -1   4 2919.11   81.09
  -1  -1   4 2906.01   81.09
   1  -1  -4 3030.00   82.79
   1  -1  -4 2824.72   81.39
  -1  -1   4 3001.80   82.19
   1  -1  -4 3038.10   82.59
  -1  -1   4 2968.50   81.19
  -1  -1   4 2977.80   82.19
   3   1  -6 3522.95   98.29
   3   1  -6 3492.45   97.69
   3   1  -6 3538.05   97.69
  -3   1   6 3537.05   98.69
  -3   1   6 3475.45   98.09
  -3   1   6 3460.85   97.29
   3   1  -6 3519.55   98.59
   3   1  -6 3536.95   98.29
  -3   1   6 3390.26   97.89
  -3   1   6 3416.36   98.89
  -3   1   6 3503.15   99.39
  -3   1   6 3384.66   96.89
   3   1  -6 3576.34   98.39
  -3   1   6 3491.15   98.19
   3   1  -6 3491.15   98.59
  -3   1   6 3454.65   98.59
  -3  -1   6 3197.28   97.39
   3  -1  -6 3466.25   98.99
  -3  -1   6 3451.55   98.49
   3  -1  -6 3588.24   98.79
  -3  -1   6 3494.85   98.29
  -3  -1   6 3524.45   98.29
  -3  -1   6 3464.35   98.09
  -3  -1   6 3388.76   98.49
   3  -1  -6 3467.15   97.99
  -3  -1   6 3523.35   98.29
  -3  -1   6 3178.78   97.39
   3  -1  -6 3564.84   99.29
   3  -1  -6 3441.26   96.89
   5   1  -8  226.58   11.10
   5   1  -8  211.08   10.30
   5   1  -8  223.28   10.70
  -5   1   8  221.28   10.00
  -5   1   8  205.28    9.50
  -5   1   8  209.58   10.70
   5   1  -8  199.38   10.50
   5   1  -8  217.98   10.30
   5   1  -8  218.48   10.40
  -5   1   8  210.68    9.50
   5   1  -8  204.78   10.60
   5  -1  -8  213.78    9.40
   5  -1  -8  210.58   10.70
   5  -1  -8  209.48   11.90
   5  -1  -8  199.08    9.30
   5  -1  -8  212.28   12.00
   7   1 -10 1442.06   46.60
   7   1 -10 1463.05   46.80
   7   1 -10 1424.56   47.20
  -7   1  10 1511.75   45.40
   7   1 -10 1425.46   46.10
   7   1 -10 1462.05   46.90
  -7   1  10 1462.45   46.50
   7  -1 -10 1489.75   44.80
   7  -1 -10 1491.45   47.10
   7  -1 -10 1450.15   47.80
   7  -1 -10 1392.06   47.40
   7  -1 -10 1517.65   45.80
   9   1 -12  735.93   27.70
  -9   1  12  773.62   30.20
  -9   1  12  744.53   28.00
   9   1 -12  704.23   28.90
   9   1 -12  704.13   27.50
   9   1 -12  712.03   28.00
   9   1 -12  711.73   29.10
   9   1 -12  707.53   28.40
  -9   1  12  743.43   26.90
   9  -1 -12  673.53   28.40
  -9  -1  12  718.23   28.00
  -9  -1  12  741.23   28.80
   9  -1 -12  700.13   29.10
   9  -1 -12  702.83   30.30
   9  -1 -12  704.93   28.40
  11   1 -14   19.60    9.60
  11   1 -14   30.90   12.00
  11   1 -14   26.00   12.00
 -11   1  14   29.00    9.10
  11   1 -14   53.99   12.40
 -11   1  14   26.50   11.20
 -11   1  14   23.20    9.80
  11  -1 -14   34.30   10.60
  11  -1 -14   48.20   11.70
  11  -1 -14   18.60    9.00
 -11  -1  14   45.30   11.40
 -11  -1  14   45.50    9.90
 -11  -1  14   23.40   10.20
  11  -1 -14   36.70   12.30
 -13   1  16   76.99   15.80
  13   1 -16   98.69   16.50
  13   1 -16   95.99   15.40
 -13   1  16   99.09   17.70
 -13   1  16   95.09   14.50
  13  -1 -16   69.19   16.60
 -13  -1  16   90.29   13.60
  13  -1 -16  103.89   19.60
  13  -1 -16   75.49   17.20
 -13  -1  16   69.29   16.00
 -13  -1  16   84.49   13.20
 -13  -1  16   88.89   14.70
  14   2 -11    7.60   14.70
 -14   2  11    0.70   10.30
  14   2 -11   28.50   14.40
 -14   2  11    2.50   10.00
 -14  -2  11   27.70   13.70
  14  -2 -11    1.90   10.10
 -14  -2  11    7.30   10.60
  12   2  -9   20.20    8.60
 -12   2   9    3.50    7.20
 -12   2   9   20.00   11.00
  12   2  -9    2.00    8.40
 -12   2   9   11.30    7.00
  12   2  -9    3.10   10.50
 -12  -2   9   12.80   10.50
  12  -2  -9   24.10   11.70
  12  -2  -9   12.70    8.70
  12  -2  -9   17.50    8.30
 -12  -2   9   19.30    9.90
 -12  -2   9    9.20    8.00
  10   2  -7  188.38   15.70
 -10   2   7  192.28   15.90
 -10   2   7  193.48   15.10
  10   2  -7  199.98   15.70
  10   2  -7  209.38   14.40
 -10   2   7  192.38   12.90
  10  -2  -7  198.38   15.10
 -10  -2   7  187.18    8.60
 -10  -2   7  184.18   13.30
 -10  -2   7  206.98   15.00
  10  -2  -7  198.68   11.80
 -10  -2   7  174.08   13.20
  10  -2  -7  209.08   16.00
  -8   2   5 1062.59   33.10
   8   2  -5  962.00   34.30
  -8   2   5 1006.70   31.90
  -8   2   5  978.50   34.30
  -8   2   5  922.81   27.40
   8   2  -5 1011.30   34.30
   8   2  -5  993.20   31.70
  -8   2   5  981.40   34.00
  -8   2   5  946.41   27.40
  -8  -2   5 1005.80   34.50
   8  -2  -5  999.40   34.60
   8  -2  -5  991.40   31.00
   8  -2  -5  982.30   33.80
  -8  -2   5  945.91   28.80
  -8  -2   5  993.60   34.00
  -8  -2   5  888.71   29.00
   8  -2  -5 1024.10   34.80
  -8  -2   5  980.30   31.30
   6   2  -3  387.06   11.90
   6   2  -3  373.96   13.50
  -6   2   3  411.06   16.30
  -6   2   3  400.66   14.90
  -6   2   3  352.06   13.40
   6   2  -3  415.86   16.50
   6   2  -3  388.46   14.80
   6   2  -3  392.36   15.80
  -6  -2   3  383.36   15.90
   6  -2  -3  422.06   16.70
  -6  -2   3  372.96   11.90
  -6  -2   3  363.16   14.80
  -6  -2   3  437.36   16.80
   6  -2  -3  382.56   14.70
   6  -2  -3  391.06   16.50
   6  -2  -3  401.86   15.50
  -6  -2   3  388.96   13.70
   6  -2  -3  381.26   13.70
   4   2  -1  102.49    6.40
  -4   2   1  107.49    6.30
   4   2  -1  110.39    4.10
   4   2  -1  102.49    6.40
   4   2  -1  115.49    6.50
   4   2  -1  110.59    6.80
   4   2  -1  109.39    4.80
  -4   2   1  104.29    6.50
  -4   2   1  112.49    7.00
  -4   2   1  116.29    7.10
  -4   2   1  110.09    5.40
   4   2  -1  114.29    6.30
  -4   2   1  115.89    7.00
   4  -2  -1  114.09    6.40
  -4  -2   1  110.99    6.70
  -4  -2   1  114.19    4.90
  -4  -2   1  103.29    6.80
   4  -2  -1  103.39    5.40
   4  -2  -1  115.49    4.00
  -4  -2   1   97.89    6.30
  -4  -2   1  109.79    6.60
   4  -2  -1  111.59    6.80
  -4  -2   1  105.69    4.10
   4  -2  -1  110.39    6.80
   4  -2  -1  106.99    6.50
  -4  -2   1  107.69    6.60
  -4  -2   1  114.49    6.50
   4  -2  -1  110.99    6.20
   2   2   1 2836.82   80.29
  -2   2  -1 2834.42   79.49
  -2   2  -1 2837.22   79.19
   2   2   1 2981.20   79.79
   2   2   1 2887.11   80.19
  -2   2  -1 2930.41   80.49
  -2   2  -1 2927.31   80.29
   2   2   1 2817.92   78.99
   2   2   1 2592.14   80.19
   2   2   1 2812.22   80.29
  -2   2  -1 2890.71   80.29
  -2   2  -1 2868.71   79.39
  -2   2  -1 2676.13   79.69
   2   2   1 2757.62   78.89
   2  -2   1 2889.31   80.49
  -2  -2  -1 2656.03   79.89
  -2  -2  -1 2948.80   80.49
  -2  -2  -1 2769.32   80.19
   2  -2   1 2741.73   79.99
  -2  -2  -1 2867.81   79.59
   2  -2   1 2822.92   79.89
   2  -2   1 2758.72   79.49
   2  -2   1 2973.30   79.49
   2  -2   1 2784.12   80.19
   2  -2   1 2726.63   79.09
  -2  -2  -1 2911.91   80.59
  -2  -2  -1 2827.82   78.99
  -2  -2  -1 2825.62   78.89
   0   2  -3  802.92   24.50
   0   2  -3  786.52   23.50
   0   2  -3  778.62   24.30
   0   2   3  794.72   24.20
   0   2   3  772.92   24.10
   0   2  -3  802.72   24.50
   0   2   3  807.92   23.30
   0   2   3  792.22   24.20
   0   2   3  793.22   24.80
   0   2  -3  789.62   23.80
   0   2   3  806.42   24.50
   0  -2   3  783.82   24.30
   0  -2  -3  750.32   23.90
   0  -2  -3  803.52   22.60
   0  -2  -3  801.32   24.30
   0  -2  -3  804.92   24.30
   0  -2  -3  805.32   22.60
   0  -2   3  794.62   24.50
   0  -2  -3  774.02   24.30
   0  -2   3  811.62   24.40
   0  -2   3  759.22   24.40
   0  -2   3  686.33   24.00
   0  -2   3  818.72   23.60
   0  -2  -3  783.62   24.90
   0  -2  -3  769.12   23.20
   0  -2   3  803.22   23.80
  -2   2   5  770.62   23.60
  -2   2   5  745.83   21.50
  -2   2   5  735.83   24.30
   2   2  -5  744.23   24.10
   2   2  -5  748.63   24.20
  -2   2   5  724.43   23.80
   2   2  -5  748.03   22.80
   2   2  -5  732.43   23.80
  -2   2   5  736.43   23.50
  -2   2   5  738.43   23.90
   2   2  -5  749.13   23.60
   2   2  -5  709.43   22.60
  -2   2   5  697.93   24.20
  -2  -2   5  769.32   23.00
   2  -2  -5  739.73   23.50
   2  -2  -5  743.13   24.30
   2  -2  -5  754.92   23.40
   2  -2  -5  714.03   23.60
   2  -2  -5  759.32   24.40
  -2  -2   5  740.13   23.50
  -2  -2   5  741.23   24.20
  -2  -2   5  711.63   23.80
  -2  -2   5  724.63   23.90
  -2  -2   5  743.13   23.90
   2  -2  -5  740.53   21.50
   2  -2  -5  745.43   21.50
  -2  -2   5  727.33   22.60
   4   2  -7  107.79    7.80
  -4   2   7  104.99    5.00
  -4   2   7  106.19    6.90
  -4   2   7   89.39    5.60
   4   2  -7  101.59    7.90
   4   2  -7  104.29    6.30
   4   2  -7   98.89    6.30
  -4   2   7  110.89    6.70
   4   2  -7  101.99    6.30
  -4   2   7  104.59    4.90
   4  -2  -7  104.99    8.40
   4  -2  -7  107.09    7.60
  -4  -2   7  108.59    7.10
  -4  -2   7   95.09    6.30
   4  -2  -7   99.69    6.60
  -4  -2   7  105.89    7.70
   4  -2  -7  106.69    5.80
   4  -2  -7   92.49    6.80
  -4  -2   7  101.59    6.30
  -4  -2   7  105.99    7.10
   6   2  -9   18.20    5.20
  -6   2   9   15.80    4.70
  -6   2   9    8.50    3.10
   6   2  -9    5.50    6.00
   6   2  -9   10.80    6.40
   6   2  -9   11.60    6.80
  -6   2   9    5.90    4.40
   6   2  -9    9.90    4.20
  -6   2   9    6.10    3.50
   6  -2  -9    6.10    4.70
  -6  -2   9   19.30    6.30
   6  -2  -9    7.80    6.50
  -6  -2   9   15.50    4.10
   6  -2  -9    2.80    6.00
   6  -2  -9   11.50    4.20
  -8   2  11 1208.38   39.90
  -8   2  11 1150.58   40.70
  -8   2  11 1163.98   36.00
   8   2 -11 1149.89   40.30
   8   2 -11 1167.88   40.00
   8   2 -11 1179.28   39.60
   8   2 -11 1120.49   38.90
   8   2 -11 1152.68   38.50
  -8  -2  11 1193.18   39.50
   8  -2 -11 1131.19   40.70
   8  -2 -11 1132.29   41.00
   8  -2 -11 1123.79   38.60
   8  -2 -11 1175.18   40.60
  -8  -2  11 1205.28   39.80
 -10   2  13   22.10    9.00
 -10   2  13   17.40    7.20
  10   2 -13    2.90    9.40
 -10   2  13   20.40   10.60
  10   2 -13   -0.30    9.50
  10   2 -13   14.40    9.50
  10   2 -13    4.70   10.30
 -10   2  13   11.80    6.60
  10  -2 -13   -4.30   10.80
 -10  -2  13   21.40    9.30
  10  -2 -13    2.50    9.70
 -10  -2  13   12.00    8.50
  10  -2 -13   19.60   10.40
 -10  -2  13    6.50    8.30
 -12   2  15   56.69   10.80
  12   2 -15   58.09   15.20
 -12   2  15   53.49   12.60
  12   2 -15   65.79   13.10
  12   2 -15   79.99   15.70
 -12  -2  15   47.90   13.10
  12  -2 -15   43.10   12.60
 -12  -2  15   49.99   11.00
  12  -2 -15   46.50   15.80
 -12  -2  15   51.39   13.20
  12  -2 -15   21.60   13.20
 -12  -2  15   58.19   11.10
 -15   3  12    1.40   16.50
 -15   3  12    1.10   11.30
  15   3 -12    9.60   15.40
  15   3 -12  -20.40   16.60
  15  -3 -12   10.40   15.30
 -15  -3  12   -7.90   16.80
 -15  -3  12    8.80   16.10
  13   3 -10   77.59   16.00
  13   3 -10   76.49   12.90
 -13   3  10  112.39   15.50
 -13   3  10   72.09   18.50
 -13   3  10   70.19   12.60
 -13  -3  10   65.79   24.50
  13  -3 -10   78.29   19.00
 -13  -3  10   69.59   14.20
 -13  -3  10   75.39   10.80
  13  -3 -10   96.89   15.60
  11   3  -8   59.09   12.30
 -11   3   8   48.20   11.80
  11   3  -8   37.30    9.00
  11   3  -8   44.10    9.80
 -11   3   8   55.59    9.10
 -11   3   8   55.99   11.50
 -11  -3   8   50.89   10.60
  11  -3  -8   56.49   12.30
 -11  -3   8   47.20    9.40
  11  -3  -8   58.49    7.40
  11  -3  -8   47.90   12.50
 -11  -3   8   33.50    9.30
  11  -3  -8   50.29   11.30
   9   3  -6   -3.70    7.00
  -9   3   6    8.60    5.20
  -9   3   6   -4.30    5.40
   9   3  -6   -3.70    3.00
   9   3  -6   -1.50    7.40
  -9   3   6    3.80    5.70
   9   3  -6   -5.70    7.50
   9  -3  -6    9.80    7.20
   9  -3  -6    1.10    7.50
  -9  -3   6    4.40    6.60
  -9  -3   6   -7.70    7.30
   9  -3  -6    6.70    6.30
  -9  -3   6    7.40    4.00
   9  -3  -6   -1.70    3.90
   7   3  -4  599.04   21.80
  -7   3   4  593.74   23.40
   7   3  -4  596.24   23.30
  -7   3   4  617.44   21.90
  -7   3   4  567.04   16.90
  -7   3   4  490.45   18.60
   7   3  -4  562.84   17.90
  -7   3   4  554.04   16.90
   7   3  -4  582.04   22.50
  -7  -3   4  564.94   17.90
  -7  -3   4  596.44   23.40
  -7  -3   4  596.14   18.70
   7  -3  -4  604.64   19.10
   7  -3  -4  554.84   22.50
   7  -3  -4  588.14   22.70
   7  -3  -4  615.64   23.50
  -5   3   2  368.86   15.40
   5   3  -2  380.86   15.30
   5   3  -2  356.26   12.00
  -5   3   2  365.66   14.40
   5   3  -2  344.67   14.80
   5   3  -2  347.07   11.50
  -5   3   2  340.57   12.30
  -5   3   2  341.47   11.80
   5   3  -2  394.86   15.70
  -5  -3   2  365.06   12.10
   5  -3  -2  362.56   12.60
   5  -3  -2  401.16   15.40
   5  -3  -2  382.26   15.40
  -5  -3   2  344.97   11.60
  -5  -3   2  380.76   15.40
   5  -3  -2  398.06   13.60
  -5  -3   2  393.66   15.10
   5  -3  -2  361.06   15.00
  -3   3   0   75.59    4.90
  -3   3   0   83.49    6.50
   3   3   0   70.49    4.60
   3   3   0   69.19    5.50
  -3   3   0   63.79    5.30
   3   3   0   73.19    6.10
   3   3   0   69.59    5.80
  -3   3   0   74.89    6.30
   3   3   0   74.99    3.50
  -3   3   0   80.89    5.30
  -3   3   0   74.49    4.50
   3   3   0   79.79    6.10
   3  -3   0   50.49    6.20
   3  -3   0   75.69    4.40
  -3  -3   0   67.09    5.50
   3  -3   0   77.59    5.40
  -3  -3   0   74.89    6.00
   3  -3   0   79.99    5.50
  -3  -3   0   77.09    6.00
  -3  -3   0   66.59    4.50
  -3  -3   0   74.49    3.60
   3  -3   0   79.79    5.40
  -3  -3   0   75.89    5.60
  -1   3  -2  931.51   27.40
   1   3   2  931.51   29.70
  -1   3  -2  982.40   29.30
   1   3   2  977.30   29.00
   1   3   2  973.00   28.30
   1   3   2  923.71   29.50
  -1   3  -2  953.30   29.80
   1   3   2  964.00   28.80
  -1   3  -2  981.30   29.00
  -1   3  -2  970.20   29.10
  -1   3  -2  923.41   29.60
   1   3   2  955.60   29.70
   1  -3   2  939.31   28.90
  -1  -3  -2  984.40   28.40
  -1  -3  -2  889.61   28.40
   1  -3   2  853.61   28.60
  -1  -3  -2  971.00   28.40
  -1  -3  -2  907.11   29.60
   1  -3   2  941.81   29.60
   1  -3   2  956.10   29.00
   1  -3   2  898.21   29.50
  -1  -3  -2  979.20   29.90
  -1  -3  -2  916.91   28.30
   1  -3   2  951.10   27.50
  -1  -3  -2  946.51   29.60
   1  -3   2  957.50   29.10
  -1  -3  -2  951.10   28.90
   1  -3   2  945.71   29.10
  -1   3   4  419.26   15.70
  -1   3   4  422.46   15.90
   1   3  -4  446.66   15.90
   1   3  -4  444.16   16.10
  -1   3   4  439.56   15.60
  -1   3   4  433.06   13.80
   1   3  -4  436.36   15.10
   1   3  -4  433.66   16.20
  -1   3   4  436.26   17.60
  -1   3   4  435.46   15.70
   1   3  -4  433.66   14.40
  -1  -3   4  432.46   16.10
   1  -3  -4  443.06   15.90
   1  -3  -4  427.16   13.50
  -1  -3   4  444.86   15.70
   1  -3  -4  439.96   16.00
  -1  -3   4  466.25   17.50
  -1  -3   4  431.76   16.20
  -1  -3   4  439.86   15.20
   1  -3  -4  430.26   16.10
   1  -3  -4  433.46   13.80
   1  -3  -4  426.26   15.80
   3   3  -6  166.18    9.20
   3   3  -6  175.38    8.90
  -3   3   6  177.88    9.80
  -3   3   6  153.18    7.00
  -3   3   6  159.98    5.30
   3   3  -6  159.08    9.00
   3   3  -6  168.58    7.40
   3   3  -6  151.98    8.40
  -3   3   6  158.18    5.30
  -3   3   6  171.58    8.60
   3  -3  -6  156.68   10.10
  -3  -3   6  168.78    9.70
  -3  -3   6  163.38    6.50
  -3  -3   6  168.18    6.70
  -3  -3   6  169.78    8.50
   3  -3  -6  166.28    7.10
  -3  -3   6  145.49    7.10
   3  -3  -6  152.08    9.80
   3  -3  -6  162.38    9.40
  -5   3   8  379.46   11.40
  -5   3   8  388.66   15.10
  -5   3   8  357.06   13.90
  -5   3   8  370.56   15.90
   5   3  -8  382.06   15.40
   5   3  -8  355.16   17.10
   5   3  -8  364.26   13.80
   5   3  -8  340.87   16.80
  -5  -3   8  371.66   13.80
  -5  -3   8  367.26   14.20
   5  -3  -8  355.06   17.50
   5  -3  -8  370.96   16.90
  -5  -3   8  350.06   16.00
   5  -3  -8  365.96   13.70
   5  -3  -8  342.27   17.20
  -5  -3   8  390.36   16.00
  -5  -3   8  362.56   14.00
  -7   3  10  118.59    9.20
   7   3 -10  119.49   10.70
  -7   3  10  135.49   11.80
  -7   3  10  121.39    6.20
   7   3 -10  118.79   12.00
   7   3 -10  119.39   13.00
  -7   3  10  139.79   11.30
   7   3 -10  124.29    9.10
   7  -3 -10  136.09   13.70
  -7  -3  10  130.19    9.60
   7  -3 -10  126.09   11.40
   7  -3 -10  112.69   10.30
  -7  -3  10  137.59   11.20
   7  -3 -10  131.89    8.90
  -7  -3  10  123.79   10.30
  -9   3  12    3.10    6.70
  -9   3  12    5.40    8.30
   9   3 -12   11.50    9.80
  -9   3  12   -3.70    9.20
   9   3 -12   15.30    9.00
   9   3 -12    0.30    9.10
  -9  -3  12   10.20    6.80
  -9  -3  12   -1.50    8.20
  -9  -3  12   -1.20    8.20
   9  -3 -12   -3.30   10.30
   9  -3 -12   -7.20    7.20
  -9  -3  12    7.80    6.90
   9  -3 -12   -9.40    9.10
  11   3 -14  108.99   14.70
 -11   3  14   87.79   13.50
 -11   3  14  120.79   16.10
  11   3 -14   99.39   16.20
  11   3 -14  135.49   16.70
 -11   3  14  103.39   13.10
  11  -3 -14  117.79   16.80
 -11  -3  14  114.99   16.20
  11  -3 -14  130.49   17.90
 -11  -3  14  114.89   15.20
 -11  -3  14  119.89   14.80
  11  -3 -14  148.29   19.80
 -11  -3  14  114.59   14.50
  13   3 -16   30.30   15.60
  13   3 -16   21.20   14.80
 -13   3  16   27.90   16.00
 -13   3  16   -0.80   13.50
  13  -3 -16    6.70   15.50
 -13  -3  16   46.70   15.30
 -13  -3  16   14.30   14.70
  13  -3 -16   22.20   15.60
 -13  -3  16   31.00   15.70
  13  -3 -16    5.60   12.00
 -14   4  11   24.80   14.20
  14   4 -11   15.30   16.30
 -14   4  11    6.40   15.70
  14   4 -11   33.20   14.90
 -14   4  11   37.60   15.70
  14   4 -11    8.30   15.60
  14  -4 -11   16.50   15.80
 -14  -4  11   28.30   15.80
  14  -4 -11   44.00   17.00
  12   4  -9   37.80   11.20
 -12   4   9   66.59   14.00
 -12   4   9   32.80   10.50
  12   4  -9   52.69   13.10
  12   4  -9   32.30   13.80
 -12   4   9   51.39   14.80
  12  -4  -9   44.70   14.50
 -12  -4   9   54.09   12.40
  12  -4  -9   30.00   14.60
  12  -4  -9   46.70   13.20
 -12  -4   9   54.49   13.70
  10   4  -7  979.80   37.50
  10   4  -7  900.11   29.20
 -10   4   7  940.31   34.80
 -10   4   7 1031.30   38.30
  10   4  -7  984.20   35.30
  10   4  -7  938.81   36.30
  10  -4  -7  997.30   36.30
 -10  -4   7  976.20   36.40
  10  -4  -7  882.81   29.60
  10  -4  -7  950.20   36.40
 -10  -4   7  946.41   35.50
  10  -4  -7  950.30   37.80
   8   4  -5  755.52   23.80
   8   4  -5  741.63   29.80
   8   4  -5  786.52   28.90
  -8   4   5  762.72   28.40
  -8   4   5  750.92   30.00
   8   4  -5  752.82   30.00
   8  -4  -5  767.02   28.90
   8  -4  -5  772.42   23.80
   8  -4  -5  749.82   30.00
  -8  -4   5  787.82   30.10
   8  -4  -5  770.92   30.10
  -8  -4   5  751.02   23.20
  -8  -4   5  774.92   28.40
   6   4  -3 1788.12   51.99
  -6   4   3 1820.92   55.49
   6   4  -3 1832.82   56.49
   6   4  -3 1825.52   56.29
  -6   4   3 1838.72   51.69
  -6   4   3 1834.22   56.69
   6   4  -3 1888.51   56.19
  -6   4   3 1773.02   51.89
  -6  -4   3 1531.45   51.69
  -6  -4   3 1805.72   56.49
  -6  -4   3 1771.12   49.80
   6  -4  -3 1832.12   56.49
   6  -4  -3 1840.12   56.29
   6  -4  -3 1879.51   55.99
  -6  -4   3 1710.53   49.70
  -4   4   1 3417.06   95.99
   4   4  -1 3273.07   93.29
   4   4  -1 3317.57   95.69
  -4   4   1 3380.16   95.89
   4   4  -1 3363.66   96.09
   4   4  -1 3337.47   95.59
  -4   4   1 2997.30   92.39
  -4   4   1 3288.27   93.19
   4  -4  -1 3313.97   94.99
  -4  -4   1 3226.28   96.39
   4  -4  -1 3332.07   95.89
  -4  -4   1 3231.38   93.19
  -4  -4   1 3358.26   95.39
   4  -4  -1 3329.67   95.49
   4  -4  -1 3252.17   92.69
  -4  -4   1 3288.67   95.09
  -2   4  -1  683.63   22.10
   2   4   1  701.63   24.50
   2   4   1  708.43   23.00
   2   4   1  689.13   23.20
  -2   4  -1  707.73   23.40
   2   4   1  710.43   21.30
  -2   4  -1  700.23   23.10
  -2   4  -1  719.13   24.10
  -2  -4  -1  693.73   23.10
   2  -4   1  727.43   22.60
  -2  -4  -1  668.03   24.20
  -2  -4  -1  711.73   21.40
  -2  -4  -1  679.73   23.20
   2  -4   1  677.53   23.40
  -2  -4  -1  762.82   25.40
   2  -4   1  689.53   22.20
   2  -4   1  688.83   23.90
   2  -4   1  674.73   23.00
   2  -4   1  690.23   22.40
  -2  -4  -1  732.73   24.70
   2  -4   1  707.53   24.20
  -2  -4  -1  710.23   23.90
   0   4  -3  677.43   21.50
   0   4   3  670.13   22.10
   0   4  -3  673.23   22.80
   0   4  -3  659.63   19.80
   0   4  -3  694.53   23.30
   0   4   3  633.84   21.20
   0   4   3  666.33   21.20
   0   4   3  685.93   23.40
   0   4   3  681.53   23.00
   0   4  -3  682.73   23.40
   0  -4  -3  708.53   22.20
   0  -4  -3  663.73   21.50
   0  -4   3  682.93   22.50
   0  -4  -3  697.83   23.70
   0  -4   3  665.63   23.20
   0  -4  -3  674.23   23.10
   0  -4   3  605.74   21.20
   0  -4   3  686.83   22.80
   0  -4   3  672.73   19.90
  -2   4   5  998.00   31.30
   2   4  -5  954.30   31.40
  -2   4   5  836.22   28.10
   2   4  -5  932.61   30.60
  -2   4   5  911.91   26.80
   2   4  -5  936.11   31.20
  -2   4   5  976.00   30.70
   2   4  -5  906.51   28.00
   2  -4  -5  959.80   31.40
  -2  -4   5  903.91   26.60
  -2  -4   5  900.61   26.60
   2  -4  -5  939.91   31.60
  -2  -4   5  913.01   28.00
   2  -4  -5  965.20   31.00
  -2  -4   5  959.00   31.60
   2  -4  -5  922.61   26.80
   2  -4  -5  949.80   28.50
  -2  -4   5  948.71   30.40
  -4   4   7    7.10    5.90
   4   4  -7    2.10    6.10
   4   4  -7    0.50    4.90
   4   4  -7    2.60    2.80
  -4   4   7    8.90    4.40
  -4   4   7    3.00    3.70
   4   4  -7    0.60    4.40
  -4  -4   7    8.60    4.80
  -4  -4   7    4.90    6.00
   4  -4  -7    0.90    5.50
  -4  -4   7   -1.20    2.90
  -4  -4   7    8.50    2.70
   4  -4  -7   -1.50    3.10
   4  -4  -7   -3.10    4.30
   4  -4  -7    2.00    6.30
  -6   4   9   35.50    8.10
  -6   4   9   20.00    6.60
   6   4  -9   27.30    4.30
   6   4  -9   12.10    7.30
  -6   4   9   11.50    7.50
   6   4  -9   25.20    7.70
   6   4  -9   28.60    7.00
  -6  -4   9   11.40    4.80
   6  -4  -9   26.90    5.10
   6  -4  -9   28.30    9.00
  -6  -4   9   17.80    6.20
  -6  -4   9   12.90    7.50
  -6  -4   9   16.80    4.40
   6  -4  -9   19.30    7.50
   8   4 -11  233.38   17.40
  -8   4  11  215.58   14.40
   8   4 -11  225.48   15.70
  -8   4  11  213.98   17.70
   8   4 -11  214.48   14.70
  -8   4  11  233.88   14.20
  -8  -4  11  243.08   15.40
  -8  -4  11  212.28   15.50
   8  -4 -11  226.08   18.50
   8  -4 -11  205.58   14.60
  -8  -4  11  219.38   15.90
   8  -4 -11  246.18   17.70
 -10   4  13    8.80   12.20
  10   4 -13   28.20   10.00
  10   4 -13   16.70    8.60
 -10   4  13    6.20    8.00
  10   4 -13    7.90    9.30
 -10   4  13   20.40   10.60
  10  -4 -13    9.40   10.20
  10  -4 -13   20.90   10.60
 -10  -4  13   15.70   10.00
  10  -4 -13    9.50    9.00
 -10  -4  13   14.70    8.40
 -10  -4  13    4.60   11.30
 -10  -4  13    9.80    8.20
 -12   4  15   15.50   13.30
  12   4 -15  -10.00   13.40
 -12   4  15   16.90   13.80
  12   4 -15   12.60   14.30
  12  -4 -15   -2.40   15.70
 -12  -4  15   -8.40   12.50
  12  -4 -15  -14.10   13.30
 -12  -4  15   -5.20   14.10
  12  -4 -15    9.50   13.30
 -13   5  10   92.99   16.10
 -13   5  10   76.69   17.60
  13   5 -10   88.59   15.90
  13   5 -10   74.69   17.60
  13   5 -10   75.69   14.80
  13  -5 -10   75.79   17.90
 -13  -5  10   96.89   17.80
  13  -5 -10   94.59   18.30
 -13  -5  10   96.29   15.80
  13  -5 -10   84.59   17.20
 -11   5   8  166.18   16.50
 -11   5   8  164.98   19.50
  11   5  -8  125.29   15.50
  11   5  -8  118.69   14.80
  11   5  -8  162.28   17.60
 -11  -5   8  171.68   15.60
  11  -5  -8  156.48   17.30
  11  -5  -8  170.28   19.00
 -11  -5   8  185.18   16.30
  11  -5  -8  145.79   18.90
  -9   5   6  825.92   31.90
  -9   5   6  824.52   34.00
   9   5  -6  806.52   32.40
   9   5  -6  778.82   26.30
   9   5  -6  825.62   33.40
   9   5  -6  806.42   32.50
   9  -5  -6  852.21   34.00
  -9  -5   6  813.32   31.50
  -9  -5   6  817.52   33.30
   9  -5  -6  831.52   32.40
   9  -5  -6  842.12   33.90
   7   5  -4  643.44   21.40
  -7   5   4  604.64   20.80
   7   5  -4  621.24   26.50
   7   5  -4  638.14   26.40
  -7   5   4  668.23   26.20
  -7   5   4  631.14   26.80
   7   5  -4  660.23   26.40
   7  -5  -4  628.94   19.60
   7  -5  -4  638.94   25.90
  -7  -5   4  670.13   25.00
  -7  -5   4  617.44   25.70
  -7  -5   4  660.63   26.70
  -7  -5   4  600.94   21.60
   7  -5  -4  622.74   25.30
   7  -5  -4  687.13   26.20
   5   5  -2 2234.58   69.79
  -5   5   2 2287.67   66.59
   5   5  -2 2331.37   66.79
  -5   5   2 2267.57   69.69
   5   5  -2 2223.68   69.99
  -5   5   2 2303.57   69.99
  -5  -5   2 2242.28   70.09
   5  -5  -2 2213.88   66.49
   5  -5  -2 2261.57   70.09
  -5  -5   2 2322.57   69.79
   5  -5  -2 2344.87   69.69
   5  -5  -2 2313.47   65.29
  -5  -5   2 2393.86   68.99
   3   5   0 1128.99   34.20
  -3   5   0 1226.98   38.60
   3   5   0 1246.68   37.60
   3   5   0 1264.97   38.80
  -3   5   0 1173.58   39.40
   3   5   0 1190.98   34.30
  -3   5   0 1192.68   37.50
   3   5   0 1161.38   39.20
   3  -5   0 1202.68   36.40
  -3  -5   0 1190.28   39.90
   3  -5   0 1167.08   39.40
   3  -5   0 1199.58   37.40
   3  -5   0 1154.08   39.70
   3  -5   0 1227.28   36.30
  -3  -5   0 1255.97   38.70
   1   5   2 3395.36   96.39
  -1   5  -2 3305.07   98.19
  -1   5  -2 3417.86   96.39
   1   5   2 3321.27   98.89
   1   5   2 3492.35   97.49
   1   5   2 3336.67   95.29
  -1   5  -2 3431.86   97.69
   1   5   2 3346.37   95.39
   1  -5   2 3079.19   99.89
  -1  -5  -2 3459.45   97.89
   1  -5   2 3440.96   96.69
  -1  -5  -2 3277.57   98.39
   1  -5   2 3344.17   94.89
  -1  -5  -2 3465.65   96.69
   1  -5   2 3418.46   97.89
   1  -5   2 3283.97   96.29
  -1   5   4  602.54   20.90
  -1   5   4  543.35   19.50
   1   5  -4  562.94   21.90
   1   5  -4  552.14   17.30
   1   5  -4  622.44   22.20
   1   5  -4  553.34   21.90
  -1   5   4  562.74   18.60
  -1   5   4  572.44   22.40
   1   5  -4  607.74   19.10
   1  -5  -4  579.34   22.50
   1  -5  -4  591.54   23.00
   1  -5  -4  629.94   23.20
  -1  -5   4  553.04   17.40
  -1  -5   4  533.65   18.80
   1  -5  -4  579.74   19.80
  -1  -5   4  610.44   21.50
  -1  -5   4  578.64   22.80
   3   5  -6  712.73   26.30
  -3   5   6  669.53   24.20
  -3   5   6  716.93   26.80
   3   5  -6  709.23   26.60
  -3   5   6  703.23   25.60
   3   5  -6  680.23   21.50
   3   5  -6  703.83   25.70
  -3  -5   6  700.63   26.20
   3  -5  -6  708.53   23.10
   3  -5  -6  734.03   27.00
  -3  -5   6  663.33   27.70
  -3  -5   6  675.73   20.90
   3  -5  -6  700.03   25.70
  -3  -5   6  676.73   20.90
   3  -5  -6  703.93   26.80
   5   5  -8   64.19   10.30
   5   5  -8   63.69    8.60
   5   5  -8   78.09    5.50
   5   5  -8   63.99    9.10
  -5   5   8   62.89    8.80
  -5   5   8   66.19    8.50
  -5   5   8   65.69   10.00
   5  -5  -8   71.99    9.10
   5  -5  -8   69.59   11.00
   5  -5  -8   63.89    7.20
  -5  -5   8   65.19    9.20
  -5  -5   8   70.19   10.60
  -5  -5   8   63.19    5.70
   7   5 -10   68.09   10.00
   7   5 -10   80.09   12.40
  -7   5  10   62.99    8.30
   7   5 -10   79.59   11.90
  -7   5  10   67.09   10.20
  -7   5  10   69.39   11.30
  -7  -5  10   67.19   10.60
  -7  -5  10   58.89    7.80
   7  -5 -10   70.79   11.00
  -7  -5  10   62.49   11.30
   7  -5 -10   81.19   12.50
   9   5 -12   17.50   10.00
  -9   5  12   -2.40    7.80
  -9   5  12   -7.50   10.90
   9   5 -12    0.50   11.20
   9   5 -12   -1.50    8.30
  -9   5  12    6.40    8.40
  -9  -5  12   -4.90    7.70
   9  -5 -12   -2.40    9.20
   9  -5 -12   -4.50   11.20
  -9  -5  12   -3.80    9.20
  -9  -5  12    7.40    8.10
   9  -5 -12    7.80   12.50
 -11   5  14   -5.70   13.70
  11   5 -14    8.20   12.10
 -11   5  14    6.80   12.40
  11   5 -14  -12.90   13.70
 -11  -5  14    5.60    9.50
  11  -5 -14   -5.50   18.40
 -11  -5  14    6.50   11.60
  11  -5 -14   -3.10   10.20
 -11  -5  14   17.60   13.50
  11  -5 -14   10.00   11.40
 -12   6   9   11.50   14.70
  12   6  -9   -3.40   13.50
  12   6  -9   -2.50   13.50
 -12   6   9   -6.60   12.50
 -12  -6   9    7.30   11.50
 -12  -6   9    1.40   14.20
  12  -6  -9    2.90   10.70
 -12  -6   9    7.40   10.60
  12  -6  -9    2.50   13.70
  12  -6  -9    7.10   10.40
 -10   6   7    2.00   11.30
 -10   6   7    6.60   10.40
  10   6  -7    2.50   11.60
  10   6  -7    9.70   11.50
 -10  -6   7   14.50    9.50
 -10  -6   7    6.00    8.80
  10  -6  -7   11.60   11.20
  10  -6  -7   12.50    8.90
 -10  -6   7   11.00   11.60
  10  -6  -7   -4.40   11.10
   8   6  -5   61.69    8.30
  -8   6   5   38.20   10.50
   8   6  -5   24.00   10.50
   8   6  -5   51.89    9.70
  -8   6   5   46.60   11.60
   8  -6  -5   42.40   11.20
   8  -6  -5   27.40   10.30
  -8  -6   5   42.30    9.30
   8  -6  -5   32.30   10.60
  -8  -6   5   43.50    9.60
  -8  -6   5   51.69    9.90
   6   6  -3   42.40    8.50
  -6   6   3   45.80    9.70
   6   6  -3   38.60    7.90
  -6   6   3   46.50    8.20
   6   6  -3   44.90    6.70
   6  -6  -3   59.69    9.30
   6  -6  -3   57.39   10.00
   6  -6  -3   43.80    9.70
  -6  -6   3   51.39    8.30
  -6  -6   3   42.00    8.60
   6  -6  -3   46.10    4.70
  -6  -6   3   38.10    9.50
  -4   6   1    8.20    7.10
   4   6  -1   -1.10    7.20
   4   6  -1   -2.00    5.10
   4   6  -1    1.70    6.60
  -4   6   1   -1.40    6.10
  -4   6   1    1.50    4.60
  -4  -6   1    9.80    7.80
  -4  -6   1   -2.50    7.10
   4  -6  -1    2.80    3.40
   4  -6  -1   -3.60    5.20
   4  -6  -1    4.00    5.30
  -4  -6   1    3.50    5.10
   4  -6  -1   -1.20    6.60
   2   6   1  246.78   12.70
  -2   6  -1  229.48   14.60
   2   6   1  231.28    9.60
   2   6   1  227.58   14.70
  -2   6  -1  230.48   13.30
   2   6   1  251.37   13.60
  -2   6  -1  227.28   12.30
  -2   6  -1  244.68   13.40
   2  -6   1  254.57   11.30
   2  -6   1  243.98   14.50
  -2  -6  -1  236.18   14.90
   2  -6   1  251.27   11.60
  -2  -6  -1  246.58   13.40
  -2  -6  -1  227.68   14.90
   2  -6   1  230.58   13.10
   0   6   3  178.38    9.40
   0   6  -3  169.18   11.10
   0   6  -3  176.78    9.40
   0   6   3  181.88   12.80
   0   6  -3  195.58   13.20
   0   6   3  179.38    9.50
   0   6   3  171.78   12.60
   0  -6  -3  174.48   10.20
   0  -6  -3  188.38   12.40
   0  -6  -3  181.18   11.90
   0  -6   3  172.78    8.20
   0  -6   3  174.78   11.80
   0  -6   3  169.38    9.80
   0  -6   3  184.58   12.50
   2   6  -5   18.50    3.50
  -2   6   5   24.00    6.80
   2   6  -5   24.70    7.80
   2   6  -5   23.70    8.00
  -2   6   5   23.70    7.00
   2   6  -5   10.70    6.90
  -2   6   5   31.80    7.40
  -2   6   5   24.80    3.60
   2  -6  -5   26.30    6.20
  -2  -6   5   29.20    7.20
   2  -6  -5   23.00    6.60
  -2  -6   5   23.20    8.20
  -2  -6   5   17.60    2.90
   2  -6  -5   36.60    5.70
  -2  -6   5   17.40    3.60
  -4   6   7  544.75   23.00
  -4   6   7  541.05   24.30
   4   6  -7  561.64   25.00
   4   6  -7  524.95   16.90
   4   6  -7  561.24   23.10
   4   6  -7  584.84   24.80
  -4   6   7  545.75   22.40
   4  -6  -7  511.05   24.20
  -4  -6   7  512.05   17.40
   4  -6  -7  560.74   20.50
   4  -6  -7  529.55   24.50
  -4  -6   7  571.14   23.60
  -4  -6   7  569.94   25.00
  -6   6   9   42.80   11.30
  -6   6   9   52.09    9.60
  -6   6   9   41.20    8.70
   6   6  -9   62.09   10.00
   6   6  -9   58.49    9.90
   6   6  -9   40.10   11.60
  -6  -6   9   51.49   11.40
  -6  -6   9   44.90   10.20
   6  -6  -9   63.59   11.80
  -6  -6   9   36.00    5.50
   6  -6  -9   54.99   11.80
   8   6 -11   41.60   10.80
   8   6 -11   47.10   12.70
  -8   6  11   35.70    9.40
   8   6 -11   21.10   10.80
  -8   6  11   25.60   11.10
  -8   6  11   43.80   13.00
   8  -6 -11   20.50    9.40
   8  -6 -11   34.70   12.80
  -8  -6  11   52.99   12.60
  -8  -6  11   48.80   11.50
   8  -6 -11   50.59   13.50
 -10   6  13   13.20   13.40
  10   6 -13    3.90   14.60
 -10   6  13    5.60    9.90
  10   6 -13   -3.00   16.00
  10  -6 -13   30.70   11.80
 -10  -6  13    2.90    9.90
  10  -6 -13   28.30   13.90
 -10  -6  13   32.70   12.50
  11   7  -8   25.60   17.30
 -11   7   8   37.60   15.00
  11   7  -8   34.20   14.80
 -11   7   8   19.80   15.10
 -11  -7   8    2.40   10.80
  11  -7  -8   -3.80   13.20
 -11  -7   8   -1.10   13.50
  11  -7  -8   27.80   14.10
 -11  -7   8   23.70   15.10
  11  -7  -8    0.90   13.70
  -9   7   6    1.20   12.00
   9   7  -6  -10.00   12.00
  -9   7   6   -0.70   11.00
   9   7  -6    4.30   11.60
  -9  -7   6   11.10   12.50
  -9  -7   6   -7.10    8.70
  -9  -7   6    1.40    9.00
   9  -7  -6  -11.50   10.80
   9  -7  -6    3.40   11.30
   9  -7  -6    0.50   11.50
  -7   7   4   76.29   10.30
   7   7  -4   92.49   10.90
  -7   7   4  100.29   12.70
   7   7  -4   95.69   13.80
   7   7  -4  100.59   14.40
  -7   7   4   75.89   12.50
   7  -7  -4  100.59   12.20
   7  -7  -4  114.49   13.80
  -7  -7   4  137.69   16.10
   7  -7  -4   74.89   11.90
  -7  -7   4   80.19   11.30
  -7  -7   4   90.49   12.30
  -5   7   2  221.78   17.10
   5   7  -2  223.18   17.50
  -5   7   2  226.68   13.50
   5   7  -2  229.18   15.20
   5   7  -2  233.48   14.80
  -5   7   2  237.68   17.00
  -5  -7   2  221.48   14.90
   5  -7  -2  237.08   15.30
   5  -7  -2  253.77   16.80
  -5  -7   2  225.48   15.30
   5  -7  -2  218.28   14.90
   5  -7  -2  249.08   10.60
  -5  -7   2  231.68   15.60
  -3   7   0   74.39   11.10
   3   7   0   81.79   10.30
   3   7   0   72.49    4.80
   3   7   0   86.89   10.80
  -3   7   0   82.59    9.60
  -3   7   0   84.09   10.40
   3   7   0   71.99   10.20
   3  -7   0   74.69   11.00
  -3  -7   0   78.89   11.90
  -3  -7   0   86.89   10.90
  -3  -7   0   71.29    9.90
   3  -7   0   73.09    7.70
   3  -7   0   77.99   11.10
   3  -7   0   73.69    9.70
  -1   7  -2  339.97   15.90
   1   7   2  342.97   14.20
  -1   7  -2  360.16   16.80
   1   7   2  355.66   19.30
   1   7   2  331.77   18.20
   1   7   2  389.56   16.90
  -1   7  -2  351.46   18.00
  -1   7  -2  363.06   19.60
   1  -7   2  363.16   14.60
   1  -7   2  351.66   16.70
  -1  -7  -2  354.56   17.40
  -1  -7  -2  375.66   19.60
  -1  -7  -2  338.37   17.00
   1  -7   2  370.96   19.40
   1  -7   2  373.76   19.20
  -1   7   4   19.80    6.80
   1   7  -4   -0.80    6.80
  -1   7   4    8.20    7.90
  -1   7   4    7.30    7.30
  -1   7   4   18.40    4.60
   1   7  -4   15.40    8.70
   1   7  -4    5.90    4.40
   1   7  -4   15.80    6.60
  -1  -7   4   16.80    5.20
   1  -7  -4   12.10    5.80
   1  -7  -4   14.30    7.00
   1  -7  -4   19.00    7.90
  -1  -7   4   20.50    9.20
  -1  -7   4   14.40    3.80
  -1  -7   4   10.90    7.60
  -1  -7   4    5.80    5.70
   1  -7  -4    2.40    8.10
  -3   7   6   32.30    8.80
   3   7  -6   37.60    9.90
  -3   7   6   34.50    8.70
   3   7  -6   42.60    4.60
  -3   7   6   48.20   10.70
   3   7  -6   46.30   10.60
   3   7  -6   29.70    9.60
   3  -7  -6   31.90    3.10
   3  -7  -6   51.79   10.00
   3  -7  -6   26.90    9.40
   3  -7  -6   38.50   10.40
  -3  -7   6   30.80   10.20
  -3  -7   6   34.40    9.40
  -5   7   8  596.44   24.90
   5   7  -8  588.54   27.40
  -5   7   8  596.84   27.90
   5   7  -8  555.44   25.70
  -5   7   8  593.84   27.60
   5   7  -8  602.54   28.40
   5  -7  -8  557.54   26.20
  -5  -7   8  566.44   26.30
   5  -7  -8  567.44   23.90
  -5  -7   8  592.74   26.40
   5  -7  -8  562.84   26.10
   7   7 -10  114.99   14.60
   7   7 -10   96.79   16.10
  -7   7  10   89.69   12.80
  -7   7  10  133.19   18.50
   7   7 -10   90.99   14.10
  -7   7  10   76.89   12.00
  -7  -7  10   94.79   15.60
  -7  -7  10   99.09   13.80
   7  -7 -10  101.99   14.30
   7  -7 -10   85.59   15.40
   7  -7 -10   82.89   12.00
  -9   7  12   54.19   15.10
  -9   7  12   49.80   15.90
   9   7 -12   70.29   16.00
   9   7 -12   41.40   12.20
   9   7 -12   75.69   14.00
  -9   7  12   32.30   11.40
   9  -7 -12   59.99   16.20
   9  -7 -12   48.40   15.90
  -9  -7  12   33.10   15.10
  -9  -7  12   72.29   14.30
  11   7 -14  162.18   21.60
  11   7 -14  151.48   20.50
 -11   7  14  187.48   21.00
 -11   7  14  139.19   21.10
 -11  -7  14  158.48   23.20
  11  -7 -14  179.28   24.70
 -11  -7  14  136.09   19.80
  11  -7 -14  136.29   19.10
  10   8  -7    3.00   14.40
  10   8  -7   17.60   14.90
 -10   8   7   -8.10   14.30
 -10   8   7  -25.10   13.20
  10  -8  -7  -25.80   13.60
 -10  -8   7  -35.10   13.90
  10  -8  -7    3.80   14.40
 -10  -8   7   14.20   13.90
  10  -8  -7    9.10   14.60
 -10  -8   7  -11.20   11.60
  -8   8   5  179.48   19.60
  -8   8   5  194.88   21.40
   8   8  -5  167.48   17.20
   8   8  -5  141.79   19.30
   8   8  -5  147.49   15.10
  -8  -8   5  154.98   19.70
   8  -8  -5  144.59   18.00
   8  -8  -5  149.49   19.70
  -8  -8   5  160.38   16.50
  -8  -8   5  143.79   16.30
  -6   8   3  105.79   13.30
  -6   8   3   85.59   12.90
  -6   8   3   95.99   11.30
   6   8  -3  100.69   14.10
   6   8  -3  105.79   14.60
   6   8  -3  103.79   15.70
   6  -8  -3  114.19   14.50
  -6  -8   3  101.29   13.40
   6  -8  -3   98.09   13.10
  -6  -8   3  120.99   13.80
   6  -8  -3  128.19   16.20
  -6  -8   3   96.89   14.50
   4   8  -1    5.80   10.10
  -4   8   1   11.10    7.50
  -4   8   1   -1.70    7.30
   4   8  -1   -1.40    7.50
   4   8  -1   -0.90    8.20
  -4   8   1    5.90    8.70
   4  -8  -1   13.40    7.30
  -4  -8   1    4.20    7.20
   4  -8  -1   -4.30    9.40
  -4  -8   1  -11.00    8.80
   4  -8  -1    3.40    5.40
   4  -8  -1    3.70    9.60
  -4  -8   1    5.50   10.30
  -2   8  -1  471.75   21.10
   2   8   1  431.36   20.50
  -2   8  -1  442.36   21.90
   2   8   1  453.15   22.10
  -2   8  -1  457.95   23.80
   2   8   1  429.56   16.30
   2   8   1  475.95   22.60
   2  -8   1  438.06   19.10
  -2  -8  -1  444.16   22.30
   2  -8   1  454.55   21.90
  -2  -8  -1  469.25   22.00
   2  -8   1  442.26   19.30
   2  -8   1  444.56   21.90
  -2  -8  -1  476.25   22.40
   0   8   3  294.47   19.10
   0   8   3  281.67   17.20
   0   8   3  315.67   15.30
   0   8  -3  305.87   17.70
   0   8  -3  300.17   14.30
   0   8  -3  282.27   18.50
   0  -8  -3  286.37   17.60
   0  -8   3  294.87   17.00
   0  -8   3  297.27   17.30
   0  -8  -3  289.87   19.60
   0  -8  -3  301.47   17.30
   0  -8   3  270.07   13.20
   0  -8   3  313.47   20.10
  -2   8   5  145.39   14.90
  -2   8   5  154.48   13.90
   2   8  -5  147.79   15.10
   2   8  -5  159.98   15.80
  -2   8   5  127.09   13.70
   2   8  -5  140.29   15.70
   2   8  -5  149.59    8.70
  -2  -8   5  140.59   13.80
   2  -8  -5  152.98   17.10
  -2  -8   5  141.29   12.60
   2  -8  -5  104.39   14.10
   2  -8  -5  128.29   12.60
  -4   8   7  683.23   31.00
   4   8  -7  616.94   28.80
   4   8  -7  637.34   29.80
   4   8  -7  628.34   29.00
  -4   8   7  684.93   29.60
  -4   8   7  651.43   28.20
   4  -8  -7  661.13   27.20
   4  -8  -7  684.83   30.00
  -4  -8   7  654.53   29.50
  -4  -8   7  699.33   31.80
   4  -8  -7  632.94   29.60
   6   8  -9  395.96   23.00
  -6   8   9  397.36   23.20
  -6   8   9  418.76   23.40
   6   8  -9  400.96   30.30
   6   8  -9  395.66   23.50
   6  -8  -9  415.36   26.00
  -6  -8   9  440.26   24.50
   6  -8  -9  409.86   21.50
   6  -8  -9  415.16   23.60
  -6  -8   9  440.06   31.30
  -8   8  11   82.79   14.30
   8   8 -11   50.29   15.90
   8   8 -11   65.99   13.90
   8   8 -11   53.09   15.20
  -8   8  11   65.69   16.10
   8  -8 -11   63.19   17.30
  -8  -8  11   61.19   14.20
   8  -8 -11   90.99   17.70
  -9   9   6   62.79   17.30
  -9   9   6   51.89   17.40
   9   9  -6   67.69   17.10
   9   9  -6   65.49   15.00
  -9  -9   6   76.89   17.70
   9  -9  -6   70.59   16.70
   9  -9  -6   48.30   13.60
  -9  -9   6   48.60   17.10
  -7   9   4  326.57   24.80
   7   9  -4  256.57   21.20
   7   9  -4  314.87   25.30
  -7   9   4  340.97   24.60
  -7   9   4  288.47   18.80
   7  -9  -4  299.87   24.00
  -7  -9   4  305.47   24.10
   7  -9  -4  292.57   21.90
  -7  -9   4  284.87   20.00
   7  -9  -4  267.47   20.30
  -5   9   2   78.59   13.70
   5   9  -2  101.09   14.30
  -5   9   2   90.59   17.90
   5   9  -2  110.49   15.10
  -5   9   2   90.69   13.10
   5   9  -2   98.09   16.70
  -5  -9   2   94.89   13.40
   5  -9  -2   90.79   12.50
   5  -9  -2   97.69   15.40
  -5  -9   2   74.79   13.10
   5  -9  -2   91.79   15.30
  -5  -9   2  101.49   15.60
  -3   9   0  132.99   16.80
  -3   9   0  152.48   19.00
   3   9   0  110.39   15.10
  -3   9   0  117.99   14.80
   3   9   0  120.99   16.50
   3   9   0  123.99   14.70
   3  -9   0  129.29   16.30
  -3  -9   0  106.39   13.60
  -3  -9   0  131.89   17.60
   3  -9   0  117.09   13.10
   3  -9   0  134.69   14.30
  -3  -9   0  139.29   18.40
   3  -9   0  139.89   14.00
   1   9   2  330.67   18.30
   1   9   2  326.07   21.90
  -1   9  -2  363.86   20.70
  -1   9  -2  287.57   17.60
   1   9   2  298.97   21.00
   1   9   2  289.67   15.40
  -1   9  -2  322.97   18.60
   1  -9   2  344.47   22.10
   1  -9   2  326.77   22.00
  -1  -9  -2  314.47   19.90
  -1  -9  -2  306.07   20.10
  -1  -9  -2  372.96   22.80
   1  -9   2  305.47   15.60
   1  -9   2  318.77   18.10
  -1   9   4   14.60    8.20
  -1   9   4   23.50   11.90
  -1   9   4    5.20   10.20
   1   9  -4    9.00   11.40
   1   9  -4  -19.30    9.50
  -1  -9   4    5.50   11.80
  -1  -9   4    7.00   10.00
   1  -9  -4   11.80    9.50
  -1  -9   4   -4.50    7.40
   1  -9  -4   16.30   12.60
   1  -9  -4   -1.30   10.10
  -3   9   6  100.29   14.40
   3   9  -6   76.69   13.90
   3   9  -6  107.59   16.10
  -3   9   6   80.19   12.70
  -3   9   6  106.09   14.40
   3   9  -6   80.79   13.10
   3  -9  -6   88.29   14.00
  -3  -9   6  104.59   15.20
   3  -9  -6  100.49   16.10
   3  -9  -6   70.79   12.60
  -3  -9   6   94.49   15.90
   5   9  -8  163.18   21.20
  -5   9   8  142.49   17.30
  -5   9   8  132.89   17.20
  -5   9   8  158.48   21.10
   5   9  -8  142.59   17.80
   5  -9  -8  158.28   18.10
   5  -9  -8  157.18   21.30
  -5  -9   8  147.19   18.40
   5  -9  -8  151.78   20.30
  -5  -9   8  146.89   17.50
  -7   9  10   13.80   11.50
   7   9 -10    8.00   16.00
  -7   9  10   -3.50   14.00
   7   9 -10   10.00   11.10
  -7   9  10   13.70   16.20
   7   9 -10   19.50   15.70
  -7  -9  10   60.69   15.70
   7  -9 -10    9.00   11.90
  -7  -9  10   33.20   16.10
   7  -9 -10   14.50   15.00
   8  10  -5    3.40   13.60
  -8  10   5    6.40   16.10
   8  10  -5   64.29   18.60
  -8  10   5   42.90   17.50
   8 -10  -5   51.99   18.30
  -8 -10   5   36.50   13.90
   8 -10  -5   49.10   17.80
   8 -10  -5   50.89   14.90
  -8 -10   5   30.10   13.40
  -6  10   3  113.89   17.20
   6  10  -3  101.59   17.00
   6  10  -3   63.09   14.40
  -6  10   3  110.39   18.50
  -6  10   3   88.49   15.30
   6  10  -3  110.29   17.50
   6 -10  -3   90.49   14.70
   6 -10  -3   94.39   16.50
  -6 -10   3   99.69   18.60
  -6 -10   3   93.39   18.30
  -4  10   1   80.69   15.30
   4  10  -1  111.79   17.90
   4  10  -1   95.29   16.10
  -4  10   1  132.99   17.30
   4  10  -1  132.69   17.90
  -4  10   1   78.29   16.80
  -4 -10   1   91.19   17.40
  -4 -10   1  132.69   17.10
   4 -10  -1  103.29   17.00
  -4 -10   1  102.29   17.30
   4 -10  -1  108.69   17.90
   4 -10  -1   70.99   13.70
  -2  10  -1  130.69   18.10
   2  10   1   76.69   16.00
   2  10   1   91.89   14.30
   2  10   1   76.89   13.30
  -2  10  -1  117.89   16.20
  -2  10  -1   94.79   15.30
  -2 -10  -1  131.19   16.80
   2 -10   1  109.89   16.80
  -2 -10  -1  109.39   17.90
  -2 -10  -1   75.89   12.30
   2 -10   1  104.99   19.60
   0  10   3   61.69   22.70
   0  10  -3   83.19   15.20
   0  10   3   64.79   15.40
   0 -10  -3   32.20   14.60
   0 -10   3   63.89   12.70
   0 -10  -3   79.49   13.40
   0 -10   3   74.19   25.20
   0 -10  -3   69.89   13.70
   2  10  -5   62.59   15.10
  -2  10   5   63.39   14.30
  -2  10   5   49.99   12.40
  -2  10   5   53.39   12.40
   2 -10  -5   46.00   15.20
   2 -10  -5   48.30   13.20
   2 -10  -5   25.30   13.30
  -2 -10   5   43.90   14.30
  -2 -10   5   38.30   15.40
  -4  10   7   21.70   13.30
  -4  10   7   35.70   15.40
   4  10  -7   16.40   14.20
   4  10  -7  -13.00   14.10
  -4  10   7   20.70   13.40
  -4 -10   7    9.50   15.10
   4 -10  -7   -7.40   14.50
  -4 -10   7   14.30   11.50
  -4 -10   7    0.20   13.20
  -6  10   9   42.20   13.90
   6  10  -9   13.60   16.50
  -6  10   9  -12.10   12.70
   6  10  -9   11.70   15.70
   6  10  -9   -7.60   15.60
  -6  10   9   17.90   15.50
  -6 -10   9    8.30   17.50
   6 -10  -9  -29.00   15.20
  -6 -10   9   12.00   15.20
   6 -10  -9   -3.60   16.70
   5  11  -2  124.59   18.00
   5  11  -2   65.59   15.70
  -5  11   2  101.89   17.10
  -5  11   2   74.89   17.30
  -5  11   2   74.99   14.80
   5 -11  -2   72.29   18.20
  -5 -11   2   94.69   20.00
   5 -11  -2   96.09   18.60
  -5 -11   2   45.80   14.10
  -3  11   0  106.99   17.70
   3  11   0   66.49   16.60
  -3  11   0   82.79   15.90
   3  11   0   52.39   14.20
   3  11   0   83.59   18.00
   3 -11   0   38.20   16.80
   3 -11   0   55.29   17.50
  -3 -11   0   72.59   18.20
  -3 -11   0   92.99   18.30
  -1  11  -2   -1.60   15.10
  -1  11  -2   14.30   14.10
   1  11   2  -19.10   14.70
   1  11   2  -19.70   14.30
  -1 -11  -2   17.30   15.20
   1 -11   2   29.00   16.30
  -1 -11  -2   24.00   12.80
   1 -11   2   11.00   15.30
  -1 -11  -2   10.00   12.40
   1  11  -4   56.29   16.40
   1  11  -4   65.69   17.10
  -1  11   4   51.09   16.50
  -1  11   4   39.90   12.80
   1 -11  -4   62.29   16.70
  -1 -11   4   61.19   13.30
   1 -11  -4   65.09   17.50
   1 -11  -4   46.10   17.40
  -1 -11   4   53.29   15.60
  -1 -11   4   93.29   18.50
  -3  11   6   18.50   13.40
   3  11  -6   25.80   16.00
  -3  11   6   23.10   17.40
   3  11  -6   21.30   13.40
  -3 -11   6   24.10   16.20
  -3 -11   6   -3.80   16.40
   3 -11  -6   15.00   17.60
  -3 -11   6    8.80   15.80
   3 -11  -6  -12.60   14.40
 -16   0  12   67.49   15.30
  16   0 -12   66.19   17.60
 -16   0  12   53.59   15.10
  16   0 -12   72.29   20.10
  16   0 -12  111.39   19.50
 -14   0  10  354.56   23.10
  14   0 -10  360.06   23.40
  14   0 -10  397.96   26.10
 -12   0   8  151.38   16.50
  12   0  -8  141.69   14.80
  12   0  -8  136.49   13.70
 -12   0   8  123.19   13.90
  12   0  -8  116.89   13.30
  10   0  -6    3.40    8.10
 -10   0   6    4.80    3.90
 -10   0   6    2.70    6.10
 -10   0   6    7.90    6.90
  10   0  -6    7.80    6.80
  10   0  -6   25.10    8.50
  10   0  -6    9.20    3.60
  -8   0   4  816.62   24.60
   8   0  -4  859.61   28.10
  -8   0   4  784.32   28.70
  -8   0   4  805.42   28.10
  -8   0   4  776.32   24.50
   8   0  -4  817.42   29.10
   8   0  -4  798.22   28.50
   8   0  -4  772.52   24.20
  -6   0   2   13.20    2.20
  -6   0   2   11.00    3.10
   6   0  -2   17.50    4.40
   6   0  -2   16.90    3.70
   6   0  -2   14.40    2.30
   6   0  -2   16.00    2.10
  -6   0   2   11.90    2.10
   6   0  -2   17.50    4.10
  -6   0   2   16.00    4.70
  -4   0   0 5945.11  163.38
  -4   0   0 5980.30  163.28
   4   0   0 5860.21  163.28
  -4   0   0 5570.84  161.38
   4   0   0 5950.31  163.68
  -4   0   0 5715.43  161.18
   4   0   0 5939.31  163.48
  -4   0   0 5996.40  163.88
  -4   0   0 5974.10  163.38
  -4   0   0 5822.42  163.28
   4   0   0 5733.23  161.48
   4   0   0 5845.22  163.28
   4   0   0 5729.13  161.18
   4   0   0 5898.31  163.28
  -2   0  -2 5961.50  164.08
  -2   0  -2 5472.75  163.18
  -2   0  -2 6212.18  164.18
   2   0   2 6127.09  163.18
   2   0   2 5279.47  163.18
   2   0   2 6130.09  164.08
   2   0   2 5945.81  164.08
   2   0   2 6129.19  163.68
  -2   0  -2 5712.13  163.48
  -2   0  -2 5903.71  163.08
  -2   0  -2 6188.68  163.18
   2   0   2 6184.98  163.18
  -2   0  -2 5658.23  163.88
   2   0   2 5815.12  164.08
   0   0  -4 2953.00   79.69
   0   0   4 2842.12   79.49
   0   0   4 2871.71   79.69
   0   0   4 2726.03   77.59
   0   0   4 2781.32   79.79
   0   0   4 2857.51   79.49
   0   0  -4 2595.14   77.59
   0   0  -4 2753.92   78.39
   0   0  -4 2862.51   79.39
   0   0  -4 2699.03   79.29
   0   0  -4 2978.70   80.09
   0   0   4 2892.11   79.29
   0   0   4 2867.41   79.69
   0   0   4 2797.02   78.39
  -2   0   6 2765.12   75.89
  -2   0   6 2716.43   75.79
  -2   0   6 2705.83   77.19
  -2   0   6 2746.53   77.29
  -2   0   6 2615.84   76.59
  -2   0   6 2692.83   76.79
  -2   0   6 2713.43   77.19
   2   0  -6 2694.53   75.79
  -2   0   6 2728.13   77.49
   2   0  -6 2680.03   77.09
   2   0  -6 2758.22   76.99
  -2   0   6 2703.73   75.69
   2   0  -6 2738.43   77.49
   2   0  -6 2768.82   77.39
  -2   0   6 2414.86   76.59
  -4   0   8  456.85   15.80
  -4   0   8  453.95   16.00
   4   0  -8  436.46   16.60
   4   0  -8  469.85   17.20
   4   0  -8  438.76   15.80
   4   0  -8  455.45   15.90
  -4   0   8  471.75   16.30
   4   0  -8  438.16   16.60
   4   0  -8  445.56   16.60
  -4   0   8  415.76   16.40
   6   0 -10  488.15   18.40
   6   0 -10  469.05   18.40
   6   0 -10  439.86   21.70
   6   0 -10  434.36   18.80
   6   0 -10  477.55   18.10
   6   0 -10  460.55   20.00
   6   0 -10  463.05   18.70
  -6   0  10  471.85   20.60
   8   0 -12    7.30    7.00
   8   0 -12   21.80    8.20
   8   0 -12   20.60    7.50
  -8   0  12    5.10    7.10
   8   0 -12    9.50    7.50
  -8   0  12   23.00    7.30
   8   0 -12   24.90    8.50
   8   0 -12   15.80    7.70
 -10   0  14  581.14   24.90
 -10   0  14  603.94   26.10
  10   0 -14  577.74   26.60
  10   0 -14  587.44   27.00
  10   0 -14  601.84   28.30
 -10   0  14  622.44   27.50
  10   0 -14  595.14   25.90
  12   0 -16  115.49   17.80
  12   0 -16  158.48   20.50
 -12   0  16  113.89   16.80
 -12   0  16  105.29   14.40
 -12   0  16  112.79   16.10
  12   0 -16  131.99   18.80
 -12   0  16  129.99   16.80
  15   1 -11  209.38   23.50
  15   1 -11  175.18   19.20
 -15   1  11  194.08   23.50
  15   1 -11  229.68   20.40
 -15   1  11  206.88   24.90
  15  -1 -11  162.28   23.20
 -15  -1  11  244.58   22.30
  15  -1 -11  205.58   23.60
 -15  -1  11  208.88   19.70
  15  -1 -11  187.08   23.00
 -15  -1  11  246.38   23.40
 -13   1   9  231.18   18.00
 -13   1   9  215.58   18.50
  13   1  -9  218.78   17.60
  13   1  -9  215.78   19.30
 -13   1   9  215.78   15.40
  13   1  -9  204.68   20.50
 -13  -1   9  209.18   16.70
  13  -1  -9  207.18   20.30
 -13  -1   9  232.78   19.50
  13  -1  -9  190.68   19.60
  13  -1  -9  204.08   18.30
  11   1  -7  150.48   13.10
  11   1  -7  139.69   14.60
  11   1  -7  119.69   15.00
 -11   1   7  187.18   16.10
  11   1  -7  131.19    9.30
 -11   1   7  163.78   12.50
 -11   1   7  175.28   10.30
 -11  -1   7  154.88   14.60
  11  -1  -7  140.99   15.20
 -11  -1   7  169.28   12.70
  11  -1  -7  172.08   13.10
  11  -1  -7  192.88   15.90
   9   1  -5  136.99   11.70
  -9   1   5  128.19    4.90
  -9   1   5  126.59   10.60
  -9   1   5  137.69    8.00
   9   1  -5  121.09    7.60
   9   1  -5  142.19   10.90
  -9   1   5  130.19   10.10
   9   1  -5  132.09   10.50
  -9  -1   5  125.39    9.70
  -9  -1   5  137.29   10.40
   9  -1  -5  143.19   10.70
  -9  -1   5  136.79   10.00
   9  -1  -5  127.89   11.90
  -9  -1   5  117.79    6.10
   9  -1  -5  125.09   10.00
   7   1  -3 1251.47   38.00
   7   1  -3 1137.99   35.00
  -7   1   3 1210.38   37.90
  -7   1   3 1172.88   35.20
   7  -1  -3 1135.49   39.80
   7  -1  -3 1188.08   36.40
   7  -1  -3 1172.08   34.90
  -7  -1   3 1210.58   38.70
  -7  -1   3 1149.98   32.90
  -7  -1   3 1145.49   33.00
  -7  -1   3 1094.09   34.90
   7  -1  -3 1156.58   40.10
  -5   1   1  112.69    5.70
  -5   1   1  120.19    6.60
   5   1  -1  116.89    6.20
   5   1  -1  139.09    7.70
   5   1  -1  131.09    7.20
   5   1  -1  120.99    7.50
  -5   1   1  121.19    7.70
  -5   1   1  121.89    7.10
  -5   1   1  120.19    7.60
   5   1  -1  120.09    6.20
   5  -1  -1  125.99    5.60
  -5  -1   1  125.69    7.00
   5  -1  -1  129.29    7.10
  -5  -1   1  122.59    6.40
  -5  -1   1  128.69    7.30
   5  -1  -1  120.49    6.50
   5  -1  -1  119.39    7.40
   3   1   1  257.17    9.90
   3   1   1  269.47    8.20
  -3   1  -1  252.67    9.50
   3   1   1  280.57   10.30
   3   1   1  260.97    9.60
   3   1   1  258.17   10.40
  -3   1  -1  254.87   10.20
  -3   1  -1  242.28    9.70
   3   1   1  277.37    9.80
  -3   1  -1  269.87    9.50
  -3   1  -1  277.37   10.00
  -3   1  -1  279.77   10.70
  -3  -1  -1  258.17   10.00
   3  -1   1  274.37   10.00
   3  -1   1  262.37    9.90
   3  -1   1  272.17   10.40
   3  -1   1  273.57    8.50
  -3  -1  -1  250.77    9.70
  -3  -1  -1  263.57   10.00
   3  -1   1  267.87    9.40
  -3  -1  -1  260.27    9.50
  -3  -1  -1  254.17    9.70
  -3  -1  -1  268.37    9.70
   3  -1   1  270.47    9.80
   3  -1   1  279.37    8.60
   3  -1   1  272.37   10.20
  -3  -1  -1  286.07   10.80
   1   1   3 1398.26   39.70
  -1   1  -3 1465.05   41.50
  -1   1  -3 1373.06   39.60
  -1   1  -3 1457.25   40.30
   1   1   3 1429.06   41.00
  -1   1  -3 1438.16   41.20
  -1   1  -3 1442.46   40.90
   1   1   3 1335.57   41.30
   1   1   3 1409.76   41.30
   1   1   3 1438.06   40.40
   1   1   3 1432.86   41.30
  -1   1  -3 1403.86   41.00
  -1   1  -3 1334.27   41.10
   1   1   3 1406.06   40.70
  -1  -1  -3 1320.17   41.00
  -1  -1  -3 1447.26   40.80
   1  -1   3 1432.46   41.10
  -1  -1  -3 1422.16   39.80
  -1  -1  -3 1400.96   41.00
  -1  -1  -3 1460.85   41.30
   1  -1   3 1402.66   40.90
   1  -1   3 1450.25   41.40
  -1  -1  -3 1437.96   40.50
   1  -1   3 1380.96   41.30
   1  -1   3 1392.66   39.60
  -1  -1  -3 1444.06   41.60
   1  -1   3 1430.86   41.10
   1  -1   3 1438.06   40.20
  -1   1   5    5.90    2.70
  -1   1   5    2.60    2.10
   1   1  -5    2.60    2.00
   1   1  -5    2.30    1.70
   1   1  -5    5.90    2.10
  -1   1   5    0.70    1.50
  -1   1   5    4.50    1.90
   1   1  -5    5.20    2.00
  -1   1   5    3.00    0.80
  -1   1   5   -0.80    2.00
   1   1  -5    1.20    2.00
  -1   1   5    1.20    2.60
  -1   1   5    2.80    0.80
   1  -1  -5    1.90    1.70
  -1  -1   5    4.20    1.50
   1  -1  -5   -0.80    1.90
  -1  -1   5    0.50    2.70
  -1  -1   5    5.10    1.40
   1  -1  -5   -0.30    2.60
  -1  -1   5   11.00    2.90
   1  -1  -5    1.60    1.90
   1  -1  -5   -3.80    2.40
   1  -1  -5    6.00    1.80
  -1  -1   5   -0.50    1.60
  -1  -1   5    3.20    2.10
  -1  -1   5    6.10    3.00
  -1  -1   5   -2.60    2.30
  -3   1   7 2642.44   82.39
   3   1  -7 2936.01   84.09
  -3   1   7 2850.71   81.79
  -3   1   7 2919.01   83.29
  -3   1   7 2852.01   82.49
  -3   1   7 2945.61   83.79
   3   1  -7 2982.50   83.89
   3   1  -7 2940.01   84.19
   3   1  -7 2962.30   83.99
   3   1  -7 2986.10   82.79
   3   1  -7 2986.10   83.09
  -3   1   7 2903.81   84.09
  -3  -1   7 2726.93   82.49
   3  -1  -7 2980.60   84.59
   3  -1  -7 2901.11   83.09
  -3  -1   7 2939.31   83.99
   3  -1  -7 2985.70   84.89
   3  -1  -7 2924.91   81.99
  -3  -1   7 2984.40   83.59
  -3  -1   7 2998.50   83.49
  -3  -1   7 2968.20   83.89
  -3  -1   7 2921.81   83.99
   3  -1  -7 2897.61   84.09
  -5   1   9 1186.98   36.40
  -5   1   9 1154.28   40.20
   5   1  -9 1252.77   38.30
  -5   1   9 1181.78   36.70
   5   1  -9 1238.58   38.20
  -5   1   9 1236.58   37.70
   5   1  -9 1217.08   38.20
   5   1  -9 1221.18   37.40
   5   1  -9 1170.68   37.70
   5   1  -9 1200.08   37.70
  -5   1   9 1151.48   36.30
   5   1  -9 1207.38   38.20
   5  -1  -9 1203.88   36.50
   5  -1  -9 1099.99   41.60
   5  -1  -9 1222.78   39.50
   5  -1  -9 1139.99   40.30
   5  -1  -9 1252.77   38.00
   7   1 -11  319.07   16.30
   7   1 -11  328.67   16.70
  -7   1  11  352.76   16.90
  -7   1  11  345.87   14.00
   7   1 -11  342.77   16.80
  -7   1  11  348.27   15.70
   7   1 -11  340.67   16.60
   7   1 -11  338.57   16.30
   7   1 -11  326.67   16.30
   7   1 -11  339.07   16.90
   7  -1 -11  348.57   16.80
   7  -1 -11  332.07   16.70
   7  -1 -11  352.56   15.50
   7  -1 -11  302.37   17.50
   9   1 -13  490.35   22.90
   9   1 -13  463.55   22.90
  -9   1  13  487.25   23.80
   9   1 -13  452.05   22.60
  -9   1  13  466.65   19.60
  -9   1  13  486.25   20.80
   9   1 -13  499.55   23.20
   9   1 -13  474.55   21.90
  -9   1  13  482.85   22.40
   9   1 -13  484.05   23.00
   9   1 -13  451.55   22.60
   9  -1 -13  486.55   21.80
   9  -1 -13  470.65   21.60
   9  -1 -13  484.55   24.50
   9  -1 -13  493.25   24.70
 -11   1  15  362.66   22.00
 -11   1  15  414.76   20.60
  11   1 -15  401.96   24.30
 -11   1  15  451.75   25.40
  11   1 -15  402.46   24.00
 -11   1  15  414.16   20.60
  11   1 -15  393.46   24.20
  11  -1 -15  387.36   25.60
 -11  -1  15  432.96   23.90
  11  -1 -15  403.96   24.10
  11  -1 -15  369.16   24.20
 -11  -1  15  406.56   23.10
 -11  -1  15  400.46   21.80
 -11  -1  15  395.66   21.90
 -13   1  17   21.90   15.20
  13   1 -17   12.50   14.80
  13   1 -17    4.90   17.50
 -13   1  17   22.50   14.60
 -13   1  17   24.60   13.30
 -13  -1  17    8.60   13.30
 -13  -1  17  -21.70   10.60
  13  -1 -17   -8.10   14.80
 -13  -1  17   13.60   12.80
 -13  -1  17   10.50   12.10
 -13  -1  17    7.70   14.00
  13  -1 -17   37.50   17.40
 -13  -1  17   27.10   14.50
  13  -1 -17   29.10   17.10
 -14   2  10   79.19   11.80
  14   2 -10   97.19   18.00
  14   2 -10  116.59   17.80
 -14   2  10  113.19   16.00
 -14   2  10   60.49   16.70
 -14  -2  10  102.49   13.50
  14  -2 -10   77.19   13.90
  14  -2 -10  148.29   18.40
 -14  -2  10  119.09   17.40
  12   2  -8  137.09   16.50
 -12   2   8  150.58   11.80
  12   2  -8  131.89   13.00
  12   2  -8  140.59   14.30
 -12   2   8  128.79   13.30
 -12   2   8  169.48   18.00
 -12  -2   8  164.28   17.10
  12  -2  -8  132.09   16.90
  12  -2  -8  149.59   14.10
  12  -2  -8  136.29   17.00
 -12  -2   8  141.99   16.30
 -12  -2   8  139.19   12.20
  10   2  -6  236.58   12.90
 -10   2   6  237.38   14.10
  10   2  -6  223.18   16.50
  10   2  -6  217.08   14.20
 -10   2   6  224.88   15.90
 -10   2   6  217.48   14.70
 -10  -2   6  223.88   16.00
  10  -2  -6  241.88   13.10
  10  -2  -6  235.68   14.90
 -10  -2   6  228.68   14.40
  10  -2  -6  238.48   16.00
 -10  -2   6  228.98   12.50
 -10  -2   6  218.48    8.50
  -8   2   4 1677.33   49.40
  -8   2   4 1619.04   51.89
   8   2  -4 1638.44   51.79
  -8   2   4 1687.63   52.29
   8   2  -4 1588.04   51.49
   8   2  -4 1633.34   49.30
  -8  -2   4 1696.03   52.09
  -8  -2   4 1614.54   51.59
  -8  -2   4 1511.85   45.40
  -8  -2   4 1629.34   49.00
   8  -2  -4 1620.44   51.79
  -8  -2   4 1585.24   45.50
   8  -2  -4 1699.03   49.20
   8  -2  -4 1617.74   51.19
   6   2  -2 3737.63  106.59
  -6   2   2 3794.12  106.79
  -6   2   2 3786.12  105.09
   6   2  -2 3747.73  105.19
  -6   2   2 3596.64  104.29
   6   2  -2 3790.82  106.89
  -6   2   2 3771.32  107.19
   6   2  -2 3453.55  103.89
  -6  -2   2 3573.54  104.99
   6  -2  -2 3772.12  104.59
  -6  -2   2 3705.63  106.69
   6  -2  -2 3698.33  106.49
  -6  -2   2 3754.12  106.79
   6  -2  -2 3796.12  106.69
   6  -2  -2 3628.04  104.89
  -6  -2   2 3547.85  104.09
   4   2   0 1765.62   51.69
  -4   2   0 1721.83   49.10
  -4   2   0 1754.82   51.69
  -4   2   0 1803.92   51.79
   4   2   0 1737.33   48.90
   4   2   0 1795.62   52.19
  -4   2   0 1799.52   52.49
  -4   2   0 1630.24   50.59
   4   2   0 1778.22   50.19
   4   2   0 1818.92   51.59
  -4   2   0 1796.82   51.39
   4   2   0 1697.83   51.89
   4   2   0 1673.83   51.99
  -4   2   0 1766.42   51.79
  -4  -2   0 1713.63   48.80
   4  -2   0 1742.63   51.19
  -4  -2   0 1735.53   51.59
  -4  -2   0 1802.12   52.39
   4  -2   0 1777.72   51.79
   4  -2   0 1785.32   52.09
  -4  -2   0 1702.63   51.29
   4  -2   0 1810.42   50.89
   4  -2   0 1722.53   49.10
  -4  -2   0 1743.83   50.19
  -4  -2   0 1789.12   52.09
   2   2   2 7106.09  191.88
  -2   2  -2 6799.72  192.08
  -2   2  -2 7284.57  191.98
   2   2   2 6699.73  192.08
   2   2   2 7247.87  193.68
  -2   2  -2 6344.47  192.48
  -2   2  -2 7143.79  193.18
   2   2   2 7206.68  193.08
  -2   2  -2 7117.59  193.38
  -2   2  -2 6287.47  192.08
   2   2   2 6630.24  192.78
  -2   2  -2 6983.80  193.18
  -2   2  -2 7261.37  191.98
   2   2   2 7288.87  192.18
   2   2   2 6811.12  193.18
  -2  -2  -2 7268.97  193.78
  -2  -2  -2 7079.99  192.28
  -2  -2  -2 7112.49  193.08
   2  -2   2 6723.63  192.28
  -2  -2  -2 6653.83  192.98
  -2  -2  -2 6627.84  192.68
   2  -2   2 6942.61  193.28
   2  -2   2 6670.23  191.98
  -2  -2  -2 7012.50  192.08
   2  -2   2 6752.52  192.68
   2  -2   2 7126.99  193.28
   2  -2   2 7155.18  193.08
  -2  -2  -2 7072.09  191.88
   0   2   4 6145.79  165.78
   0   2   4 6159.18  165.78
   0   2  -4 6070.09  165.58
   0   2  -4 6104.19  166.18
   0   2   4 6107.29  165.98
   0   2   4 5867.81  164.78
   0   2  -4 5987.20  165.88
   0   2  -4 5880.51  165.88
   0   2  -4 6000.40  165.98
   0   2  -4 5982.40  164.48
   0   2   4 5713.33  165.38
   0   2   4 5708.73  165.98
   0   2   4 6238.28  166.68
   0  -2   4 5800.22  164.48
   0  -2   4 6050.59  166.08
   0  -2  -4 6161.58  166.68
   0  -2   4 5806.82  165.78
   0  -2   4 5594.64  165.28
   0  -2   4 6074.69  166.18
   0  -2  -4 5791.72  165.88
   0  -2  -4 6039.40  165.98
   0  -2   4 6081.89  166.08
   0  -2  -4 5776.22  165.38
   0  -2  -4 5722.53  164.68
   0  -2   4 5809.12  165.98
   2   2  -6 1149.08   35.80
   2   2  -6 1120.39   35.00
  -2   2   6 1158.48   34.80
   2   2  -6 1176.38   35.40
  -2   2   6 1159.48   35.40
  -2   2   6 1175.28   35.30
   2   2  -6 1162.38   33.00
  -2   2   6 1149.29   32.40
   2   2  -6 1154.68   34.60
   2   2  -6 1141.09   35.50
   2  -2  -6 1094.69   34.90
   2  -2  -6 1152.38   34.80
   2  -2  -6 1169.98   36.10
  -2  -2   6 1130.59   34.50
   2  -2  -6 1140.99   32.40
  -2  -2   6 1155.78   34.00
   2  -2  -6 1105.79   33.10
  -2  -2   6 1153.48   35.30
   2  -2  -6 1150.88   36.00
  -2  -2   6 1153.08   33.00
  -2  -2   6 1131.49   34.70
  -2  -2   6 1086.19   35.00
  -2  -2   6 1149.08   35.70
  -4   2   8 2827.52   82.79
   4   2  -8 2943.41   85.79
  -4   2   8 2997.70   85.89
   4   2  -8 2947.21   85.19
   4   2  -8 2966.50   83.79
  -4   2   8 2950.20   84.89
   4   2  -8 2971.40   86.09
  -4   2   8 2840.62   82.69
   4   2  -8 2971.80   84.69
  -4   2   8 2731.23   82.69
  -4  -2   8 2868.71   84.49
   4  -2  -8 2964.10   86.49
   4  -2  -8 2911.31   82.89
   4  -2  -8 2993.80   89.29
  -4  -2   8 3064.49   85.69
  -4  -2   8 2850.41   83.69
  -4  -2   8 2902.01   84.39
   4  -2  -8 2935.91   85.19
  -4  -2   8 3167.18   86.49
  -6   2  10  494.85   18.80
  -6   2  10  497.95   20.20
   6   2 -10  478.15   18.70
   6   2 -10  485.05   20.70
  -6   2  10  483.05   16.50
   6   2 -10  472.55   20.20
   6   2 -10  485.75   18.40
  -6   2  10  448.46   16.60
   6   2 -10  469.65   18.90
   6  -2 -10  445.66   21.20
   6  -2 -10  471.35   17.40
   6  -2 -10  467.15   20.00
  -6  -2  10  499.35   19.00
  -6  -2  10  488.65   20.10
   6  -2 -10  468.75   21.30
   8   2 -12  113.39   13.30
  -8   2  12  137.79   10.70
   8   2 -12  120.49   12.80
   8   2 -12  120.99   13.00
  -8   2  12  117.19    8.50
   8   2 -12  107.59   11.90
  -8   2  12  113.89   12.40
   8   2 -12  118.49   13.40
   8  -2 -12  103.39   13.20
   8  -2 -12  106.19   14.50
  -8  -2  12  113.19   12.50
   8  -2 -12   96.89   12.20
   8  -2 -12  117.49   12.20
  -8  -2  12  120.59   11.50
  -8  -2  12  109.79   11.10
 -10   2  14  206.88   15.60
 -10   2  14  276.77   20.80
  10   2 -14  269.47   19.90
 -10   2  14  237.68   15.20
  10   2 -14  269.67   18.40
 -10   2  14  260.57   17.90
  10   2 -14  260.27   20.10
  10   2 -14  260.37   18.00
 -10  -2  14  281.57   18.10
 -10  -2  14  266.77   18.00
  10  -2 -14  254.97   21.20
 -10  -2  14  273.17   17.00
  10  -2 -14  244.48   16.90
  10  -2 -14  263.47   17.10
 -10  -2  14  262.97   18.70
  12   2 -16   95.49   16.70
 -12   2  16   55.99   15.30
 -12   2  16   63.29   12.00
 -12   2  16   59.49   13.90
  12   2 -16   67.29   16.00
 -12  -2  16   64.99   14.40
  12  -2 -16   55.89   15.10
 -12  -2  16   63.29   14.20
 -12  -2  16   71.59   14.10
 -12  -2  16   73.59   15.60
  12  -2 -16   56.79   15.80
 -12  -2  16   80.29   13.10
 -15   3  11    7.00   15.10
  15   3 -11   16.90   15.90
  15   3 -11    2.40   16.90
 -15   3  11   10.30   16.50
  15  -3 -11   -2.10   15.00
  15  -3 -11  -37.70   14.00
 -15  -3  11    3.70   15.00
 -15  -3  11  -25.50   16.00
  13   3  -9   -5.10   12.20
 -13   3   9    2.10   10.00
 -13   3   9  -15.00   10.90
  13   3  -9  -14.00    9.90
 -13  -3   9   -2.90    8.50
  13  -3  -9    8.80   12.40
 -13  -3   9    1.10   11.40
 -11   3   7  341.27   19.70
 -11   3   7  359.96   21.30
 -11   3   7  330.17   17.40
  11   3  -7  344.07   17.90
  11   3  -7  363.46   21.80
  11   3  -7  318.47   21.40
  11  -3  -7  361.36   16.50
 -11  -3   7  339.87   20.20
  11  -3  -7  361.86   20.60
 -11  -3   7  319.87   19.10
  11  -3  -7  376.26   22.10
 -11  -3   7  361.86   16.30
  -9   3   5  269.27   16.80
   9   3  -5  262.47   15.30
  -9   3   5  264.57   14.00
   9   3  -5  262.87   16.70
  -9   3   5  269.67   16.90
   9   3  -5  249.88   14.90
  -9  -3   5  260.07   15.00
  -9  -3   5  247.48    8.60
   9  -3  -5  273.07   16.20
  -9  -3   5  262.07   11.50
   9  -3  -5  249.58   15.10
   9  -3  -5  255.37   17.00
  -9  -3   5  274.17   15.90
   9  -3  -5  247.68   11.70
   7   3  -3  507.25   20.90
   7   3  -3  529.15   19.70
   7   3  -3  503.05   20.30
  -7   3   3  512.35   21.20
  -7   3   3  484.95   17.20
   7   3  -3  480.75   14.90
   7  -3  -3  498.85   21.00
  -7  -3   3  469.55   14.90
  -7  -3   3  501.75   20.40
   7  -3  -3  504.95   20.30
  -7  -3   3  496.85   16.60
  -7  -3   3  484.05   20.80
   7  -3  -3  510.35   20.80
   7  -3  -3  524.05   17.40
   5   3  -1 3213.48   92.19
   5   3  -1 3165.58   88.79
   5   3  -1 3302.47   92.59
   5   3  -1 3162.58   92.59
   5   3  -1 2993.00   88.89
  -5   3   1 3298.77   92.09
  -5   3   1 2979.20   89.89
  -5   3   1 3032.50   88.59
  -5   3   1 3367.46   93.39
   5  -3  -1 3293.87   92.69
  -5  -3   1 3102.29   88.79
   5  -3  -1 3235.58   90.19
   5  -3  -1 3205.78   92.59
   5  -3  -1 3180.78   88.79
  -5  -3   1 3011.20   88.99
  -5  -3   1 3279.07   92.69
   5  -3  -1 3294.57   92.49
  -5  -3   1 3262.27   92.89
  -3   3  -1 2505.55   75.29
   3   3   1 2622.64   74.69
  -3   3  -1 2545.05   76.09
  -3   3  -1 2682.03   76.59
   3   3   1 2740.93   76.09
   3   3   1 2618.74   74.29
  -3   3  -1 2582.34   76.39
  -3   3  -1 2648.54   74.89
  -3   3  -1 2690.73   76.89
   3   3   1 2768.92   78.99
   3   3   1 2662.63   76.79
   3   3   1 2734.33   76.69
  -3  -3  -1 2534.35   74.59
   3  -3   1 2645.54   76.29
  -3  -3  -1 2743.93   76.99
  -3  -3  -1 2647.14   76.89
  -3  -3  -1 2651.83   75.89
   3  -3   1 2601.74   75.39
   3  -3   1 2707.53   75.69
   3  -3   1 2637.94   76.79
  -3  -3  -1 2557.44   74.39
   1   3   3 2351.36   68.59
  -1   3  -3 2246.18   67.59
   1   3   3 2433.46   68.09
  -1   3  -3 2424.46   68.39
  -1   3  -3 2314.87   65.89
   1   3   3 2357.46   68.99
  -1   3  -3 2385.16   68.19
   1   3   3 2288.27   69.19
   1   3   3 2396.16   67.69
  -1   3  -3 2337.77   65.89
   1   3   3 2300.77   67.69
  -1   3  -3 2399.36   68.89
   1  -3   3 2360.86   68.19
  -1  -3  -3 2443.56   69.29
  -1  -3  -3 2352.66   66.89
  -1  -3  -3 2412.36   67.79
   1  -3   3 2361.96   67.99
   1  -3   3 2421.26   68.49
  -1  -3  -3 2370.66   67.89
  -1  -3  -3 2367.86   68.79
   1  -3   3 2390.66   68.99
   1  -3   3 2355.36   67.79
  -1  -3  -3 2212.78   67.39
   1  -3   3 2410.56   68.39
  -1  -3  -3 2425.56   66.99
   1   3  -5 2327.47   67.19
  -1   3   5 2363.76   67.19
  -1   3   5 2256.67   64.59
   1   3  -5 2324.17   67.49
  -1   3   5 2228.48   64.09
   1   3  -5 2320.17   65.79
  -1   3   5 2425.66   68.99
  -1   3   5 2274.97   66.99
   1   3  -5 2244.38   65.69
   1  -3  -5 2367.46   67.09
  -1  -3   5 2293.47   65.89
   1  -3  -5 2239.58   64.09
   1  -3  -5 2284.27   67.69
   1  -3  -5 2244.78   65.69
   1  -3  -5 2367.96   67.29
  -1  -3   5 2332.57   67.29
  -1  -3   5 2338.57   67.49
  -1  -3   5 2031.90   65.39
   3   3  -7  860.01   27.20
  -3   3   7  847.12   25.80
   3   3  -7  913.81   29.70
  -3   3   7  839.12   25.30
  -3   3   7  889.81   28.60
  -3   3   7  883.11   29.80
   3   3  -7  819.82   27.50
   3   3  -7  886.31   28.90
  -3   3   7  861.81   25.30
   3   3  -7  903.21   29.50
   3  -3  -7  899.41   30.10
  -3  -3   7  877.61   29.20
  -3  -3   7  861.51   25.60
  -3  -3   7  846.02   27.80
   3  -3  -7  851.11   28.60
   3  -3  -7  860.71   25.80
  -3  -3   7  841.72   27.00
   3  -3  -7  906.01   30.70
  -3  -3   7  857.21   25.70
  -5   3   9   10.50    2.40
  -5   3   9    7.80    5.00
  -5   3   9    9.30    6.20
   5   3  -9   13.10    6.80
  -5   3   9    3.90    3.70
   5   3  -9    2.00    6.30
   5   3  -9    5.60    4.00
  -5  -3   9   11.90    4.30
  -5  -3   9    4.40    3.30
  -5  -3   9    5.90    5.80
  -5  -3   9   21.20    5.60
   5  -3  -9   11.80    6.90
   5  -3  -9    7.80    3.60
   5  -3  -9    9.20    6.90
   5  -3  -9   21.50    6.60
   7   3 -11   55.29   10.00
   7   3 -11   47.70    8.60
  -7   3  11   36.40    5.00
  -7   3  11   73.79    8.90
   7   3 -11   51.09    7.10
  -7   3  11   42.70    7.50
   7   3 -11   58.69    8.90
   7  -3 -11   50.89    6.70
  -7  -3  11   56.09    8.30
   7  -3 -11   46.80   10.20
   7  -3 -11   40.10    9.50
  -7  -3  11   45.60    9.20
   7  -3 -11   35.90   10.30
  -7  -3  11   56.59    7.60
  -9   3  13    5.00    8.80
  -9   3  13   -8.50    6.60
   9   3 -13    5.70    8.40
   9   3 -13   -1.70   10.10
   9   3 -13   -2.30    9.40
  -9   3  13   -6.30    6.90
   9   3 -13  -15.10    8.00
  -9  -3  13   -9.40    8.00
  -9  -3  13   -3.60    7.70
   9  -3 -13   -5.60    6.90
  -9  -3  13    6.00    9.30
   9  -3 -13    6.50   10.80
   9  -3 -13    5.00    7.00
  11   3 -15   77.09   16.20
 -11   3  15   49.00   13.00
 -11   3  15   59.59   10.70
  11   3 -15   40.10   13.60
  11   3 -15   45.10   13.10
 -11  -3  15   46.50   11.00
 -11  -3  15   59.59   13.40
 -11  -3  15   73.09   13.70
  11  -3 -15   39.50   14.20
  11  -3 -15   51.09   11.70
  11  -3 -15   33.60   17.60
 -11  -3  15   45.60   10.90
  13   3 -17    1.20   14.90
 -13   3  17  -23.10   15.90
  13   3 -17    0.10   11.80
 -13   3  17  -11.80   15.50
  13  -3 -17    4.70   15.20
  13  -3 -17   -7.40   17.20
 -13  -3  17    7.10   14.80
 -13  -3  17   -8.40   14.40
 -13  -3  17   28.30   14.10
  14   4 -10   14.70   15.80
 -14   4  10  -10.70   12.80
 -14   4  10   20.40   15.50
  14   4 -10   -0.10   14.70
  14   4 -10    2.00   13.50
 -14   4  10    6.60   10.70
  14  -4 -10   -2.30   14.60
 -14  -4  10    4.80   14.50
  14  -4 -10   29.60   15.20
 -12   4   8   48.60   10.40
 -12   4   8   59.39   11.40
  12   4  -8   18.60   13.10
  12   4  -8   40.90   13.40
 -12   4   8   48.70   13.70
  12   4  -8   40.30   12.40
 -12  -4   8   32.80   11.50
  12  -4  -8   42.00   10.50
  12  -4  -8   36.00   13.10
 -12  -4   8   47.50   13.60
  10   4  -6  164.08   16.50
  10   4  -6  149.99   13.90
 -10   4   6  124.89   12.80
  10   4  -6  146.49   13.50
 -10   4   6  140.29   13.40
 -10   4   6  186.38   16.70
  10  -4  -6  137.49   13.20
  10  -4  -6  147.49   13.50
 -10  -4   6  140.19   12.90
  10  -4  -6  143.59   15.30
 -10  -4   6  139.59   14.50
  10  -4  -6  144.09    9.20
  -8   4   4   16.10    6.20
   8   4  -4   11.30    7.90
   8   4  -4   18.70    3.10
   8   4  -4   13.00    7.90
  -8   4   4   -0.30    6.20
   8   4  -4   10.50    7.50
   8  -4  -4    7.50    5.50
  -8  -4   4   15.20    6.20
   8  -4  -4   16.00    3.80
   8  -4  -4   22.10    6.90
  -8  -4   4   21.60    5.90
  -8  -4   4   11.40    2.90
   8  -4  -4   23.00    7.70
   6   4  -2  690.43   25.90
   6   4  -2  705.93   21.80
  -6   4   2  763.62   27.30
   6   4  -2  719.43   26.40
  -6   4   2  712.13   25.40
  -6   4   2  682.13   21.50
  -6   4   2  645.94   22.20
   6   4  -2  696.83   26.20
  -6  -4   2  717.93   26.30
  -6  -4   2  729.63   28.30
   6  -4  -2  745.33   26.50
  -6  -4   2  641.04   21.70
  -6  -4   2  674.03   20.50
   6  -4  -2  701.63   28.40
   6  -4  -2  736.33   22.50
   6  -4  -2  709.63   25.90
   4   4   0  467.45   18.70
   4   4   0  440.76   17.00
  -4   4   0  445.96   15.60
  -4   4   0  450.05   17.60
   4   4   0  440.46   13.90
   4   4   0  440.76   18.00
  -4   4   0  455.95   18.40
   4   4   0  451.95   15.60
  -4   4   0  432.26   15.50
  -4  -4   0  462.55   17.40
   4  -4   0  474.85   18.30
   4  -4   0  445.46   15.60
  -4  -4   0  461.25   17.80
   4  -4   0  470.35   18.90
   4  -4   0  464.15   18.40
  -4  -4   0  435.76   13.90
  -4  -4   0  399.76   15.10
   2   4   2  216.58   11.20
   2   4   2  204.98    9.60
   2   4   2  196.28    8.20
  -2   4  -2  210.58   11.10
   2   4   2  189.28    9.20
  -2   4  -2  209.78    9.60
  -2   4  -2  201.98    9.90
  -2  -4  -2  194.98    9.30
   2  -4   2  194.98    8.40
   2  -4   2  194.78    9.20
  -2  -4  -2  202.48    8.40
  -2  -4  -2  194.28    9.00
   2  -4   2  187.68    9.80
   2  -4   2  194.08    9.60
   2  -4   2  204.98    9.60
  -2  -4  -2  190.48    9.30
   2  -4   2  185.48   10.70
  -2  -4  -2  209.28   10.80
  -2  -4  -2  209.58   11.10
   0   4  -4  372.56   13.60
   0   4  -4  355.96   14.70
   0   4   4  359.36   14.30
   0   4   4  302.27   12.30
   0   4  -4  350.26   15.00
   0   4   4  375.06   15.50
   0   4   4  347.97   12.80
   0   4   4  352.36   14.10
   0   4  -4  380.26   15.80
   0  -4   4  360.16   13.30
   0  -4   4  359.86   14.90
   0  -4  -4  366.36   12.70
   0  -4   4  369.76   14.70
   0  -4  -4  373.96   15.30
   0  -4  -4  370.06   15.50
   0  -4  -4  368.86   14.10
   0  -4   4  360.36   14.10
   2   4  -6  603.94   25.40
   2   4  -6  647.14   20.80
  -2   4   6  666.93   22.90
   2   4  -6  687.43   23.60
  -2   4   6  617.54   20.00
  -2   4   6  652.03   19.30
   2  -4  -6  665.03   23.60
   2  -4  -6  674.13   23.30
   2  -4  -6  650.93   20.10
  -2  -4   6  582.74   24.90
  -2  -4   6  625.64   24.10
  -2  -4   6  599.84   20.60
   4   4  -8   41.80    7.60
   4   4  -8   39.70    4.80
   4   4  -8   40.20    8.10
   4   4  -8   46.10    7.20
  -4   4   8   40.30    7.80
  -4   4   8   43.40    9.50
  -4   4   8   35.50    4.60
   4  -4  -8   41.20    4.90
  -4  -4   8   43.00    6.90
  -4  -4   8   30.20    4.70
   4  -4  -8   39.10    7.80
   4  -4  -8   34.90    7.50
  -4  -4   8   31.20    4.20
   4  -4  -8   32.30    8.40
  -4  -4   8   38.30    4.10
  -4  -4   8   33.30    6.20
   6   4 -10   59.09    6.90
   6   4 -10   46.30    8.50
   6   4 -10   50.79    9.80
  -6   4  10   61.49    8.60
   6   4 -10   50.39    8.70
  -6   4  10   45.80    7.70
  -6   4  10   46.30    8.50
  -6  -4  10   53.29    6.10
   6  -4 -10   48.60    8.60
  -6  -4  10   53.49    8.50
  -6  -4  10   51.29    7.90
   6  -4 -10   54.39   10.50
   6  -4 -10   53.09    6.60
  -6  -4  10   53.39    7.80
   6  -4 -10   56.69   10.00
   8   4 -12   68.59   10.80
  -8   4  12   45.10    8.20
  -8   4  12   45.80    9.60
  -8   4  12   49.70   11.10
   8   4 -12   55.59   10.60
   8   4 -12   57.99   12.00
   8   4 -12   42.50    7.90
   8  -4 -12   50.79   12.60
  -8  -4  12   47.50    9.90
   8  -4 -12   48.70    9.40
  -8  -4  12   51.29   10.10
  -8  -4  12   67.39   11.60
 -10   4  14   12.50    9.30
 -10   4  14   11.20   11.00
 -10   4  14   22.90   15.00
  10   4 -14   -1.40   12.20
  10   4 -14   24.80   10.40
  10   4 -14   27.80   11.90
  10  -4 -14   39.40   13.10
  10  -4 -14   -8.10   13.10
 -10  -4  14   19.70    8.20
 -10  -4  14   11.30   11.30
  10  -4 -14   13.70   10.00
 -10  -4  14   14.10    8.80
 -10  -4  14   19.60   10.60
 -12   4  16   -0.10   13.20
  12   4 -16    5.90   11.80
  12   4 -16   24.10   15.00
 -12   4  16    3.40   10.70
  12   4 -16    3.70   16.50
  12  -4 -16   -4.10   14.60
 -12  -4  16   -2.30   11.50
 -12  -4  16   -1.20   17.00
 -12  -4  16    8.30   13.90
  12  -4 -16  -11.40   11.90
 -13   5   9   -5.40   10.80
 -13   5   9   -4.60   13.80
 -13   5   9   16.40   11.70
  13   5  -9   -2.80   12.50
  13   5  -9  -24.80   13.60
  13   5  -9  -17.30   14.70
  13  -5  -9   12.30   14.10
  13  -5  -9   21.80   16.80
 -13  -5   9   10.60   14.00
 -13  -5   9   18.20   12.70
 -11   5   7  376.16   22.00
  11   5  -7  396.86   22.60
 -11   5   7  389.76   24.70
  11   5  -7  367.96   24.00
  11   5  -7  351.46   24.40
 -11   5   7  363.86   21.40
 -11  -5   7  369.36   21.60
  11  -5  -7  389.66   23.30
 -11  -5   7  364.66   21.70
  11  -5  -7  358.16   24.10
  11  -5  -7  360.56   21.80
   9   5  -5   24.20   10.00
   9   5  -5   12.70    9.60
  -9   5   5   25.80   10.20
  -9   5   5   18.30    8.80
   9   5  -5   31.40   10.40
   9   5  -5   18.10    4.20
   9  -5  -5   10.20    7.00
  -9  -5   5   16.30    8.90
   9  -5  -5   21.30    4.30
  -9  -5   5   18.40    9.60
   9  -5  -5   18.80    9.50
   9  -5  -5   25.90    7.70
  -7   5   3    5.30    5.70
  -7   5   3    3.10    5.20
   7   5  -3   -4.30    7.80
   7   5  -3    8.30    7.80
  -7   5   3   -3.60    3.30
   7   5  -3   -2.00    3.40
   7   5  -3    5.30    7.20
   7  -5  -3    6.40    7.40
   7  -5  -3    0.80    7.60
  -7  -5   3   11.60    7.70
  -7  -5   3  -13.30    5.70
   7  -5  -3    3.30    3.50
   7  -5  -3    2.10    6.70
  -5   5   1 1215.18   41.00
  -5   5   1 1248.88   41.00
   5   5  -1 1224.08   41.20
   5   5  -1 1236.18   40.90
  -5   5   1 1204.38   37.40
   5   5  -1 1251.77   37.60
   5  -5  -1 1232.68   40.90
   5  -5  -1 1269.47   37.10
  -5  -5   1 1166.28   37.60
   5  -5  -1 1268.97   40.00
   5  -5  -1 1171.98   37.40
  -5  -5   1 1213.98   40.40
  -5  -5   1 1216.68   41.50
   5  -5  -1 1214.28   40.80
   3   5   1    6.00    6.10
   3   5   1    6.50    5.00
  -3   5  -1    5.80    5.90
  -3   5  -1   10.20    4.60
   3   5   1    6.10    4.10
  -3   5  -1   -2.80    5.10
  -3   5  -1    3.70    3.90
   3  -5   1    4.60    4.50
  -3  -5  -1    3.20    6.30
  -3  -5  -1   -4.70    4.80
   3  -5   1    9.50    4.00
  -3  -5  -1    2.30    2.60
   3  -5   1    6.30    3.60
  -3  -5  -1    5.50    4.40
   1   5   3  118.29    9.20
  -1   5  -3  131.19    9.60
  -1   5  -3  114.99    8.20
   1   5   3  107.89   10.60
   1   5   3  109.19    7.70
   1   5   3  111.29    7.80
  -1   5  -3  116.19    9.10
   1  -5   3  120.79    9.00
  -1  -5  -3  108.39    9.10
   1  -5   3  126.09    8.30
  -1  -5  -3  119.09    7.30
   1  -5   3  116.29    6.00
   1  -5   3  109.59    9.10
  -1  -5  -3  111.19    9.70
  -1  -5  -3  113.99    7.40
   1   5  -5 1093.69   32.70
  -1   5   5 1054.79   31.80
   1   5  -5 1025.90   35.40
   1   5  -5 1051.39   35.30
  -1   5   5 1048.90   35.20
  -1   5   5 1049.40   35.50
  -1   5   5 1048.10   32.50
   1   5  -5 1020.90   35.30
  -1  -5   5 1046.10   32.60
  -1  -5   5 1083.59   36.30
   1  -5  -5 1001.20   35.40
  -1  -5   5 1075.99   35.60
   1  -5  -5 1130.89   42.40
   1  -5  -5 1041.40   35.60
  -1  -5   5 1078.89   34.80
   1  -5  -5 1089.39   32.60
   3   5  -7  174.68   11.80
  -3   5   7  194.28    9.40
  -3   5   7  215.78   12.70
   3   5  -7  191.38    8.80
   3   5  -7  192.08   12.70
  -3   5   7  194.48   13.30
   3   5  -7  190.28   13.50
  -3  -5   7  189.58    6.20
   3  -5  -7  205.28   13.90
  -3  -5   7  179.48    8.90
  -3  -5   7  189.28    6.20
   3  -5  -7  192.68   13.60
   3  -5  -7  200.98    9.00
   3  -5  -7  199.68   13.20
  -3  -5   7  205.48   13.60
   5   5  -9   33.80    9.60
  -5   5   9   35.80    9.40
   5   5  -9   41.50    8.20
   5   5  -9   37.60    9.60
  -5   5   9   34.80    9.20
   5   5  -9   30.60    4.60
  -5   5   9   34.30    7.20
  -5  -5   9   34.80    9.60
   5  -5  -9   26.60    5.30
   5  -5  -9   21.90    8.70
  -5  -5   9   30.90    7.80
  -5  -5   9   31.80    4.50
   5  -5  -9   21.40    8.50
   5  -5  -9   38.10    9.50
  -7   5  11  633.94   29.10
   7   5 -11  607.24   28.40
  -7   5  11  637.74   25.40
   7   5 -11  605.84   25.90
   7   5 -11  655.83   29.20
  -7   5  11  596.44   27.80
   7   5 -11  594.84   21.60
   7  -5 -11  650.83   23.50
  -7  -5  11  613.84   26.30
   7  -5 -11  577.44   27.60
   7  -5 -11  659.03   28.50
  -7  -5  11  658.53   28.40
   9   5 -13  207.38   20.10
  -9   5  13  261.67   22.20
  -9   5  13  200.08   19.10
   9   5 -13  255.57   22.10
  -9   5  13  251.97   16.50
   9   5 -13  185.78   17.10
  -9  -5  13  221.68   15.90
  -9  -5  13  226.18   20.10
   9  -5 -13  208.78   18.20
   9  -5 -13  210.08   16.40
   9  -5 -13  204.68   19.70
  -9  -5  13  214.38   17.60
 -11   5  15  -14.30   14.10
  11   5 -15   24.80   13.70
 -11   5  15   17.70   13.30
  11   5 -15    2.10   14.50
  11   5 -15  -25.60   14.20
  11  -5 -15   11.50   16.10
 -11  -5  15    2.00   12.80
  11  -5 -15   14.70   14.70
 -11  -5  15   -1.40   13.70
  12   6  -8   67.09   13.70
 -12   6   8   85.59   15.00
  12   6  -8   70.49   16.00
 -12   6   8   63.69   13.80
  12   6  -8   42.20   15.00
 -12   6   8   68.89   16.30
  12  -6  -8   65.59   15.70
  12  -6  -8   74.49   16.10
 -12  -6   8   85.79   14.60
  12  -6  -8   79.09   14.20
 -12  -6   8   84.79   15.20
 -12  -6   8   50.19   15.90
 -10   6   6  177.98   17.20
  10   6  -6  164.48   16.10
  10   6  -6  152.98   18.60
 -10   6   6  169.08   16.40
  10  -6  -6  160.48   15.70
 -10  -6   6  155.68   16.40
  10  -6  -6  153.38   17.90
 -10  -6   6  170.18   19.30
 -10  -6   6  142.59   15.10
  10  -6  -6  211.28   18.90
   8   6  -4   47.30   11.50
   8   6  -4   30.70    6.00
   8   6  -4   28.90   10.50
  -8   6   4   50.79   12.00
  -8   6   4   43.10   10.80
  -8  -6   4   46.00    9.60
   8  -6  -4   46.90   10.70
   8  -6  -4   61.79    8.00
   8  -6  -4   50.69    9.50
  -8  -6   4   61.89   10.20
  -8  -6   4   46.90   11.40
   8  -6  -4   51.89    9.50
  -6   6   2   -3.40    7.50
  -6   6   2    1.40    7.70
   6   6  -2    4.50    4.70
   6   6  -2    9.30    6.70
   6   6  -2    6.30    6.10
   6  -6  -2   17.30    8.70
  -6  -6   2   12.50    8.40
  -6  -6   2   17.70    7.30
   6  -6  -2    1.80    6.80
   6  -6  -2    3.40    4.00
  -6  -6   2   -2.00    7.90
   6  -6  -2    5.50    6.00
   4   6   0   10.30    5.40
  -4   6   0   15.60    7.30
   4   6   0   16.20    5.60
  -4   6   0   15.30    6.90
   4   6   0   18.60    8.20
   4   6   0   12.00    1.80
   4   6   0   13.30    2.30
  -4   6   0   10.40    5.00
   4  -6   0    6.50    4.90
   4  -6   0   19.70    7.20
  -4  -6   0   12.50    6.90
  -4  -6   0   13.80    6.60
   4  -6   0   11.40    4.40
  -4  -6   0   11.00    6.10
   4  -6   0   10.40    7.50
   2   6   2  402.36   18.50
  -2   6  -2  422.96   19.60
  -2   6  -2  423.26   18.00
   2   6   2  393.46   14.70
  -2   6  -2  392.46   20.40
   2   6   2  409.06   18.20
   2   6   2  431.36   17.90
  -2   6  -2  403.46   18.00
   2  -6   2  404.26   18.90
   2  -6   2  443.66   17.10
  -2  -6  -2  412.26   17.90
   2  -6   2  398.46   18.10
   2  -6   2  406.26   15.20
  -2  -6  -2  396.26   18.50
  -2  -6  -2  401.76   18.60
   0   6   4  156.78    9.90
   0   6   4  148.39    8.10
   0   6  -4  152.08    9.20
   0   6   4  169.38   12.60
   0   6   4  150.28   10.70
   0   6  -4  146.69   10.90
   0   6  -4  153.38   12.00
   0  -6  -4  155.98   12.80
   0  -6  -4  160.78   10.80
   0  -6   4  155.88   11.30
   0  -6   4  144.39   11.40
   0  -6   4  146.29    6.60
   0  -6  -4  158.38    9.50
   0  -6  -4  146.99    8.90
   0  -6   4  144.49   12.70
   2   6  -6   84.29   10.40
   2   6  -6   78.99    6.40
   2   6  -6   83.59   11.50
   2   6  -6   81.39   10.50
  -2   6   6   87.19    5.30
  -2   6   6   89.89    9.50
  -2   6   6   80.29   10.10
  -2   6   6   73.79   10.00
  -2  -6   6   84.49   11.70
   2  -6  -6   75.29   10.90
  -2  -6   6   87.49    6.40
   2  -6  -6   81.49    7.30
  -2  -6   6   90.39   10.10
   2  -6  -6   66.89   10.60
  -4   6   8  198.38   15.00
  -4   6   8  178.68   13.10
   4   6  -8  169.98    8.10
   4   6  -8  169.28   14.00
  -4   6   8  157.68   12.80
   4   6  -8  163.48   13.20
   4   6  -8  169.18   15.20
  -4  -6   8  145.89    6.20
  -4  -6   8  188.98   15.60
  -4  -6   8  180.88   13.40
   4  -6  -8  180.18   15.00
   4  -6  -8  181.48   15.60
   4  -6  -8  169.58    9.90
   6   6 -10  376.86   22.20
   6   6 -10  331.57   18.90
  -6   6  10  321.57   19.00
  -6   6  10  326.57   20.80
  -6   6  10  335.17   21.70
   6   6 -10  325.07   19.30
   6  -6 -10  328.27   19.20
   6  -6 -10  329.27   19.50
  -6  -6  10  335.87   19.30
  -6  -6  10  327.57   21.10
   6  -6 -10  361.06   16.30
  -8   6  12  490.45   26.90
  -8   6  12  472.15   26.00
  -8   6  12  504.65   23.70
   8   6 -12  501.35   26.10
   8   6 -12  560.74   28.60
   8   6 -12  450.65   24.00
   8  -6 -12  510.85   26.70
  -8  -6  12  488.05   25.10
  -8  -6  12  503.35   25.80
   8  -6 -12  498.05   25.40
 -10   6  14   42.70   13.00
 -10   6  14   27.40   14.00
  10   6 -14   33.80   16.00
  10   6 -14   43.60   14.80
  10   6 -14   17.50   14.20
 -10  -6  14   44.70   12.20
  10  -6 -14   31.70   16.50
  10  -6 -14   40.80   15.60
 -10  -6  14   45.40   13.70
 -13   7   9    3.50   16.50
 -13   7   9   14.20   16.90
  13   7  -9    5.20   13.20
 -13  -7   9    2.60   17.60
  13  -7  -9  -17.60   17.10
  13  -7  -9   13.80   17.10
 -13  -7   9   47.20   17.60
 -13  -7   9    6.20   16.50
  13  -7  -9   16.00   16.80
  11   7  -7   42.30   12.50
 -11   7   7   12.70   10.90
  11  -7  -7   46.80   15.00
 -11  -7   7   10.60   11.40
 -11  -7   7   27.30   14.50
  11  -7  -7   15.10   13.30
  11  -7  -7    9.60   14.30
 -11  -7   7   32.70   12.40
  -9   7   5   62.99   13.00
   9   7  -5   76.69   14.30
   9   7  -5   78.59   15.00
  -9   7   5   42.60   11.40
   9  -7  -5   50.59   13.90
  -9  -7   5   63.19   12.80
  -9  -7   5   60.39   14.60
   9  -7  -5   84.59   14.30
  -9  -7   5   58.69   11.70
   9  -7  -5   62.19   13.30
   7   7  -3   85.19   14.10
  -7   7   3   87.29   13.50
   7   7  -3  101.19   13.40
  -7   7   3   88.79   12.40
   7  -7  -3   89.99   13.50
  -7  -7   3   92.29   12.40
  -7  -7   3   74.09   12.80
   7  -7  -3  100.09   13.90
   7  -7  -3  117.49   15.10
  -7  -7   3  122.59   16.00
   5   7  -1   82.89   12.60
   5   7  -1   75.69    9.80
  -5   7   1   75.09    9.90
  -5   7   1   94.79   12.50
   5   7  -1   80.89   10.20
  -5   7   1   92.59   10.80
  -5  -7   1   91.79   13.20
  -5  -7   1  103.19   13.30
   5  -7  -1   93.89   12.10
   5  -7  -1   87.89   10.80
  -5  -7   1   73.09   11.70
   5  -7  -1   84.39    7.90
   5  -7  -1   84.59   12.00
   3   7   1   23.00    8.20
   3   7   1   29.50    3.90
   3   7   1   34.20    8.40
  -3   7  -1   32.30    7.90
  -3   7  -1   43.60   10.30
  -3   7  -1   25.80    7.70
   3   7   1   32.70    8.60
   3  -7   1   39.70    7.20
  -3  -7  -1   38.20    8.50
   3  -7   1   25.30    9.30
  -3  -7  -1   33.30    8.20
   3  -7   1   37.70    6.20
   3  -7   1   34.80    9.40
  -3  -7  -1   33.60    8.40
   1   7   3   26.70    9.00
   1   7   3   18.20    8.20
   1   7   3   15.20    5.80
  -1   7  -3    9.50    5.70
   1   7   3   13.90    5.20
  -1   7  -3   17.60    8.60
  -1   7  -3   14.40    7.80
  -1  -7  -3   35.10    9.50
   1  -7   3   21.00    6.40
  -1  -7  -3   19.30    7.10
   1  -7   3   19.70    4.20
   1  -7   3   21.30    9.20
  -1  -7  -3   17.50    7.60
   1  -7   3    7.40    7.30
   1   7  -5   -0.50    7.70
   1   7  -5  -10.00    7.80
  -1   7   5    5.80    6.40
  -1   7   5   -9.60    7.80
   1   7  -5    1.50    4.50
  -1   7   5    3.40    4.30
  -1   7   5    7.70    6.30
   1  -7  -5   -1.50    7.50
   1  -7  -5   -2.00    6.30
  -1  -7   5   -5.40    2.20
  -1  -7   5    1.40    7.20
   1  -7  -5  -12.00    5.20
  -1  -7   5    8.70    6.80
   1  -7  -5  -12.90    8.30
  -1  -7   5   -2.10    7.20
   3   7  -7   23.50    4.20
  -3   7   7   20.30    9.60
   3   7  -7   29.10    9.80
   3   7  -7   28.80    8.00
  -3   7   7   25.90    8.80
   3   7  -7   39.60   10.30
  -3   7   7   32.50    9.40
   3  -7  -7   26.20   10.20
  -3  -7   7   16.80    8.20
  -3  -7   7   25.50    8.90
   3  -7  -7   32.40    7.40
   3  -7  -7   22.20   10.00
  -5   7   9   11.40    7.90
   5   7  -9    0.30   10.40
  -5   7   9   16.80   11.10
   5   7  -9   -6.30    9.20
  -5   7   9    6.40    8.50
   5   7  -9   -1.60    7.50
   5  -7  -9   24.50   11.20
  -5  -7   9   14.00    9.20
  -5  -7   9   18.30   11.00
   5  -7  -9    6.40    7.90
   7   7 -11   -6.80    8.90
  -7   7  11   17.90   12.50
   7   7 -11   -1.90   10.70
  -7   7  11   13.50   11.90
   7   7 -11    5.70   12.40
  -7   7  11   12.50    9.10
   7  -7 -11  -17.80   11.80
  -7  -7  11    6.40   10.60
  -7  -7  11  -12.60   11.60
   7  -7 -11    6.20    9.30
   7  -7 -11   15.80   10.60
   9   7 -13  -10.10   10.30
  -9   7  13   21.80   15.20
  -9   7  13   17.70   13.80
   9   7 -13    8.90   14.80
   9   7 -13   -7.90   11.70
  -9   7  13  -11.00   13.20
  -9  -7  13   10.10   14.30
  -9  -7  13   15.60   12.90
   9  -7 -13   22.90   15.40
   9  -7 -13   -2.60   13.60
 -10   8   6   -3.10   10.40
  10   8  -6   -3.30   14.70
 -10   8   6   -3.40   13.30
  10   8  -6    1.00   10.60
  10  -8  -6  -24.40   15.60
 -10  -8   6    3.50   11.00
 -10  -8   6   25.10   11.40
  10  -8  -6   12.50   14.50
 -10  -8   6  -11.80   10.60
   8   8  -4   27.10   10.80
  -8   8   4    5.70   12.60
  -8   8   4   41.60   11.00
   8   8  -4   41.70   10.80
   8   8  -4   38.70   10.50
  -8  -8   4   41.90   21.90
   8  -8  -4   30.50   12.90
   8  -8  -4   42.80   14.10
  -8  -8   4   41.60   13.90
  -8  -8   4   47.60   11.50
   8  -8  -4   31.40   12.20
   6   8  -2   16.30   10.50
  -6   8   2   25.20   11.50
  -6   8   2    5.30    7.10
  -6   8   2    9.00   10.30
   6   8  -2   32.50   13.10
   6   8  -2    6.50    9.50
  -6  -8   2   35.10    9.40
  -6  -8   2   24.80    9.20
  -6  -8   2   21.80    9.60
   6  -8  -2   27.40   11.20
   6  -8  -2   15.70    9.80
   6  -8  -2   29.60   11.00
  -4   8   0   27.90    8.90
   4   8   0   13.50    9.30
  -4   8   0    5.90    8.60
   4   8   0   -4.30   10.20
  -4   8   0    6.40    7.70
   4   8   0   13.80   10.50
   4  -8   0    9.60   10.40
  -4  -8   0    5.40    8.00
   4  -8   0   12.10   10.10
   4  -8   0   -2.00    6.40
  -4  -8   0    4.80    8.00
   4  -8   0    8.20    7.80
  -4  -8   0    4.80    9.50
   2   8   2   71.09   11.80
  -2   8  -2   89.69   13.30
  -2   8  -2   61.59   10.10
   2   8   2   56.89    6.80
   2   8   2   76.99    9.70
   2   8   2   57.29   10.20
  -2   8  -2   97.59   10.40
   2  -8   2   74.79   11.90
  -2  -8  -2   71.49   12.80
   2  -8   2   75.59    9.80
  -2  -8  -2   63.39   10.60
   2  -8   2   87.99   13.20
   2  -8   2   64.59    9.90
  -2  -8  -2   78.39   11.00
   0   8  -4   76.19    8.80
   0   8  -4   85.89   11.50
   0   8   4   81.59   12.70
   0   8   4   81.59   12.40
   0   8   4   90.09    9.70
   0   8  -4   73.59   11.90
   0   8   4   73.39   10.00
   0  -8   4   85.79   12.20
   0  -8  -4   79.19   12.90
   0  -8  -4   80.59   10.50
   0  -8  -4   77.59   11.80
   0  -8   4  102.09   14.00
   0  -8   4   77.79   11.30
  -2   8   6    1.80    6.60
   2   8  -6    0.10    9.80
  -2   8   6    5.30   10.30
   2   8  -6   11.20    9.90
  -2   8   6   10.70    8.60
   2   8  -6    6.70    4.90
   2  -8  -6   -1.00    7.80
   2  -8  -6    9.10    9.50
  -2  -8   6   -5.10    8.80
   2  -8  -6    2.40    8.40
  -2  -8   6    7.50    9.50
  -2  -8   6   20.20   11.30
   4   8  -8   42.20   13.00
  -4   8   8   65.59   11.80
   4   8  -8   40.90   11.90
  -4   8   8   33.40   12.80
  -4   8   8   46.90   11.60
   4   8  -8   51.29   10.80
  -4  -8   8   27.40   10.40
  -4  -8   8   38.10   10.80
   4  -8  -8   48.70   12.40
   4  -8  -8   26.00    9.00
   4  -8  -8   51.99   13.50
  -6   8  10   18.30   13.20
  -6   8  10   12.60   12.90
   6   8 -10   -0.60   13.10
   6   8 -10    6.50   11.70
  -6   8  10   -4.40    9.50
   6  -8 -10   13.00   13.20
  -6  -8  10   15.40   11.70
  -6  -8  10   25.90   13.60
   8   8 -12   38.40   12.70
  -8   8  12   33.30   11.90
  -8   8  12   19.00   14.60
   8   8 -12   21.50   15.50
  -8   8  12   34.90   12.80
   8   8 -12   10.40   15.50
   8  -8 -12   34.40   12.20
  -8  -8  12   20.90   11.60
   8  -8 -12   34.30   12.70
   9   9  -5   13.20   15.30
  -9   9   5   13.50   15.30
  -9   9   5   16.80   11.80
   9   9  -5   60.49   17.70
   9  -9  -5   33.20   15.80
  -9  -9   5   19.50   15.90
   9  -9  -5   -3.30   15.20
  -9  -9   5   30.90   15.90
  -7   9   3   66.79   12.70
  -7   9   3   71.69   15.40
   7   9  -3   71.69   14.00
   7   9  -3   77.69   17.40
  -7   9   3   64.69   11.90
   7   9  -3   54.89   13.00
  -7  -9   3   79.79   14.00
   7  -9  -3   62.19   13.10
  -7  -9   3   65.69   13.40
   7  -9  -3   55.79   15.90
  -7  -9   3   65.09   18.10
   7  -9  -3   69.09   15.00
  -5   9   1   45.90   10.30
   5   9  -1   25.10   10.90
  -5   9   1   38.50   13.00
  -5   9   1    3.30   11.00
   5   9  -1   20.70   11.70
   5   9  -1   22.80   11.20
  -5  -9   1   25.60   11.80
  -5  -9   1   23.80   12.70
   5  -9  -1   23.00   12.60
  -5  -9   1   25.70   12.70
   5  -9  -1   27.70    9.70
   5  -9  -1   33.60   12.70
  -3   9  -1  188.68   16.20
   3   9   1  175.38   17.70
   3   9   1  186.08   16.10
   3   9   1  212.88   17.00
  -3   9  -1  159.78   15.80
  -3   9  -1  157.38   19.70
   3  -9   1  173.18   18.10
  -3  -9  -1  179.78   16.40
   3  -9   1  129.89   13.80
   3  -9   1  179.38   15.20
   3  -9   1  174.48   16.00
  -3  -9  -1  197.88   18.20
  -3  -9  -1  185.18   16.00
   1   9   3  271.77   21.10
  -1   9  -3  276.27   21.90
  -1   9  -3  291.77   19.60
   1   9   3  320.27   21.20
  -1   9  -3  268.27   17.20
   1   9   3  274.37   17.40
   1  -9   3  332.97   22.20
   1  -9   3  264.77   20.30
  -1  -9  -3  302.77   19.30
   1  -9   3  269.27   17.90
  -1  -9  -3  250.37   18.50
  -1  -9  -3  281.17   22.20
  -1   9   5    4.40    8.40
   1   9  -5   16.30   11.30
  -1   9   5   -3.90    9.50
   1   9  -5   -4.10   11.10
  -1   9   5    6.00   10.70
   1  -9  -5  -11.50   10.40
   1  -9  -5    5.50    9.10
   1  -9  -5  -18.70    8.40
  -1  -9   5   -4.70    9.30
  -1  -9   5   -2.70   10.20
  -1  -9   5   -8.90   10.20
   3   9  -7   24.10   10.20
  -3   9   7   36.90   13.80
  -3   9   7   18.50   10.80
   3   9  -7   31.20   16.30
  -3   9   7   29.70   11.70
   3  -9  -7   38.90   13.00
  -3  -9   7   37.70   12.30
   3  -9  -7    5.90   10.00
  -3  -9   7   20.80   12.60
   3  -9  -7   36.10   12.80
  -5   9   9   37.80   12.80
   5   9  -9   24.10   10.70
   5   9  -9   28.50   11.20
   5   9  -9   40.80   14.10
  -5   9   9   32.50   11.60
  -5   9   9   31.70   13.80
  -5  -9   9   50.79   15.50
  -5  -9   9   31.10   12.50
  -5  -9   9   21.00   11.10
   5  -9  -9   54.19   15.80
  -7   9  11   34.50   17.00
   7   9 -11   -9.50   15.90
   7   9 -11   11.00   17.60
  -7   9  11   20.00   14.50
  -7   9  11   32.30   11.70
   7   9 -11   50.79   17.00
  -7  -9  11    2.20   14.10
   7  -9 -11    2.10   15.30
   7  -9 -11    2.40   11.90
  -7  -9  11  -16.10   15.90
  -8  10   4   71.09   18.60
  -8  10   4   61.19   17.20
   8  10  -4   32.30   12.40
   8  10  -4   73.29   19.70
  -8 -10   4   87.19   18.60
  -8 -10   4   63.19   14.90
   8 -10  -4   37.00   14.40
   8 -10  -4   40.50   17.50
  -6  10   2   22.70   10.70
   6  10  -2   15.50   16.30
  -6  10   2   15.30   13.30
   6  10  -2   19.70   15.70
   6  10  -2   -0.10   14.00
  -6  10   2   19.90   15.80
   6 -10  -2   -4.20   10.40
  -6 -10   2   -2.30   11.40
  -6 -10   2   12.30   15.20
  -6 -10   2   -8.40   14.70
   6 -10  -2   28.00   15.50
   6 -10  -2   16.80   13.00
   4  10   0    8.80   12.90
  -4  10   0   10.40   13.10
  -4  10   0    0.90   14.80
  -4  10   0   17.70   11.60
   4  10   0    5.40   11.90
   4  10   0  -10.00   10.00
  -4 -10   0   36.70   11.20
  -4 -10   0    0.90   10.50
   4 -10   0   15.30   10.80
  -4 -10   0    3.30   14.20
   2  10   2  109.29   16.70
  -2  10  -2   90.09   15.90
  -2  10  -2  100.09   15.20
  -2  10  -2  109.89   15.80
   2  10   2   99.59   16.90
   2  10   2  131.99   15.30
   2 -10   2   75.79   12.10
  -2 -10  -2  110.69   15.90
  -2 -10  -2  101.99   17.10
  -2 -10  -2  105.99   14.30
   0  10  -4  -12.30   12.90
   0  10   4   -7.90   14.80
   0  10   4   14.90   15.50
   0 -10  -4    2.20   11.80
   0 -10  -4    6.30   11.20
   0 -10   4    9.80   13.70
   0 -10   4   21.00   13.00
   0 -10  -4   -3.30   10.00
   0 -10   4    8.20   11.60
   2  10  -6   84.89   14.30
  -2  10   6   84.49   17.10
  -2  10   6   77.79   13.90
   2  10  -6   81.99   14.30
  -2 -10   6   91.29   16.60
   2 -10  -6   67.29   16.50
   2 -10  -6   82.69   14.30
  -2 -10   6   94.79   18.60
   2 -10  -6   65.39   15.00
  -4  10   8   81.39   15.50
   4  10  -8   66.79   14.20
  -4  10   8   87.59   17.80
   4  10  -8   50.29   16.00
  -4 -10   8   55.99   16.60
  -4 -10   8   56.49   17.00
   4 -10  -8   62.89   18.00
  -4 -10   8   82.49   16.30
   4 -10  -8   88.39   17.30
   6  10 -10  -16.50   16.40
  -6  10  10   18.90   17.60
  -6  10  10  -11.50   14.70
   6  10 -10   33.00   16.20
  -6  10  10   -2.20   18.50
   6  10 -10   22.40   17.00
   6 -10 -10   31.20   13.60
  -6 -10  10   -7.50   17.40
   6 -10 -10  -10.20   15.90
  -6 -10  10  -35.10   14.90
  -6 -10  10    3.60   17.10
   5  11  -1   81.49   20.20
  -5  11   1   26.60   18.00
  -5  11   1  107.09   15.60
  -5  11   1   69.09   19.60
   5  11  -1   83.79   16.90
   5 -11  -1   56.79   18.20
  -5 -11   1   84.59   19.20
   5 -11  -1   87.69   19.10
  -5 -11   1   41.30   18.90
   3  11   1   58.29   15.10
  -3  11  -1  100.49   19.40
   3  11   1   77.89   18.70
   3  11   1   85.99   18.00
  -3  11  -1   72.69   15.30
  -3 -11  -1   82.09   20.40
   3 -11   1   86.09   18.70
  -3 -11  -1   64.29   19.00
   3 -11   1   84.49   18.30
  -3 -11  -1   78.39   19.10
   1  11   3   38.20   16.10
  -1  11  -3  -23.60   15.40
   1  11   3   11.00   15.40
  -1  11  -3   52.39   15.50
   1 -11   3  -10.50   15.40
  -1 -11  -3   16.20   12.30
  -1 -11  -3   35.70   17.20
  -1 -11  -3   -3.00   14.90
  -1  11   5   70.89   17.50
   1  11  -5  107.69   18.30
   1  11  -5   80.19   14.70
  -1  11   5   95.69   15.40
   1 -11  -5   87.59   16.20
  -1 -11   5  100.89   17.90
  -1 -11   5   52.79   18.40
  -1 -11   5   89.49   19.00
  -3  11   7   34.10   17.00
  16   0 -11   21.20   16.00
 -16   0  11   32.90   17.00
  16   0 -11   11.20   12.90
 -16   0  11   26.40   16.00
  16   0 -11   -6.80   16.90
 -14   0   9   17.20   10.90
  14   0  -9   13.70   14.00
  14   0  -9   31.00   12.30
  12   0  -7    4.30    5.40
 -12   0   7    6.60    7.50
  12   0  -7   -2.20    7.30
  12   0  -7    5.50    7.60
  12   0  -7   -4.50    8.80
 -12   0   7   13.00    8.60
  10   0  -5   -2.20    3.10
 -10   0   5   20.80    7.30
  10   0  -5   37.10    8.10
 -10   0   5    8.70    7.60
  10   0  -5    5.40    7.70
  10   0  -5    8.80    5.60
   8   0  -3   20.30    6.40
  -8   0   3   16.60    5.50
   8   0  -3    0.80    2.60
   8   0  -3   17.60    6.00
  -8   0   3    7.20    2.70
   8   0  -3   15.00    4.90
  -8   0   3    4.40    2.70
  -8   0   3    5.80    4.80
   6   0  -1    1.60    3.20
  -6   0   1    7.00    3.70
   6   0  -1    1.20    3.40
   6   0  -1    1.70    3.70
   6   0  -1   -0.10    1.50
  -6   0   1    2.80    1.90
   6   0  -1   -0.50    1.80
  -6   0   1    0.30    4.00
  -6   0   1    3.40    1.70
  -4   0  -1   -2.90    2.10
   4   0   1    2.40    2.70
   4   0   1    1.10    2.40
  -4   0  -1    5.90    3.00
   4   0   1   -2.20    2.30
   4   0   1    0.40    2.10
   4   0   1    0.90    1.80
  -4   0  -1   -1.50    1.50
   4   0   1    2.90    1.50
  -4   0  -1   -0.90    2.50
  -4   0  -1   -1.30    3.10
   4   0   1    0.10    2.90
  -4   0  -1    4.00    2.50
  -4   0  -1   -0.90    1.40
  -2   0  -3    6.30    2.10
   2   0   3    2.30    2.10
  -2   0  -3    6.00    1.60
  -2   0  -3    4.00    1.90
   2   0   3    5.60    2.20
   2   0   3    7.50    2.70
  -2   0  -3    4.10    2.50
   2   0   3    5.40    2.20
   2   0   3    4.00    2.00
  -2   0  -3    2.80    1.40
   2   0   3    7.00    2.10
  -2   0  -3    3.20    2.30
  -2   0  -3    4.80    2.10
  -2   0  -3    1.70    2.50
   0   0   5    0.50    2.10
   0   0   5    0.10    2.30
   0   0  -5    0.90    2.20
   0   0   5   -1.10    0.80
   0   0  -5   -0.30    0.70
   0   0  -5    0.20    2.00
   0   0   5   -1.70    2.30
   0   0   5   -0.40    1.60
   0   0   5   -0.50    1.80
   0   0  -5    1.10    1.90
   0   0  -5    0.90    1.40
   0   0   5    0.10    2.50
  -2   0   7    3.10    3.20
  -2   0   7    4.00    2.20
  -2   0   7    3.50    1.90
  -2   0   7    0.80    2.90
   2   0  -7    0.30    1.80
   2   0  -7   -0.20    2.60
   2   0  -7    0.00    2.10
  -2   0   7   -1.00    1.80
  -2   0   7   -3.90    2.40
   2   0  -7   -2.10    3.00
  -2   0   7   -4.20    3.00
   4   0  -9   -0.70    4.60
  -4   0   9    4.60    2.90
   4   0  -9    5.90    4.00
   4   0  -9   -3.70    4.40
  -4   0   9   -4.80    3.20
  -4   0   9    6.50    3.50
  -4   0   9    1.00    4.10
   4   0  -9    1.60    4.10
   4   0  -9    4.40    3.50
  -4   0   9   -1.30    3.40
   4   0  -9    1.90    2.90
   6   0 -11   -7.80    4.10
   6   0 -11   -5.40    4.80
  -6   0  11   -5.00    4.50
   6   0 -11  -11.50    5.80
  -6   0  11   -1.10    5.70
   6   0 -11    0.40    4.80
   6   0 -11   -6.10    4.00
   8   0 -13    5.10    7.40
  -8   0  13  -17.00    6.60
  -8   0  13    0.00    6.20
   8   0 -13   -6.00    8.30
  -8   0  13   -1.70    7.20
   8   0 -13   -5.70    8.20
   8   0 -13   -0.10    7.80
   8   0 -13    5.00    7.40
 -10   0  15   16.20    9.70
 -10   0  15    2.50    9.60
 -10   0  15   29.70   10.10
  10   0 -15   -7.00   10.30
  10   0 -15   18.60   11.50
  10   0 -15    1.40   10.10
  10   0 -15    8.80   10.70
 -12   0  17   24.60   12.20
  12   0 -17  -11.10   14.60
 -12   0  17   30.50   12.50
  12   0 -17   -4.30   13.30
 -12   0  17    4.80   14.70
 -12   0  17   14.40   12.40
  15   1 -10   14.20   11.20
  15   1 -10   -1.80   10.80
 -15   1  10   12.20   14.70
  15   1 -10   25.30   14.40
  15  -1 -10   23.60   11.70
 -15  -1  10    0.10   13.90
  15  -1 -10    0.70   12.20
 -15  -1  10    9.30   11.30
 -15  -1  10    3.50   10.70
  15  -1 -10   26.80   14.90
  13   1  -8   42.90    9.90
 -13   1   8   66.99   12.00
 -13   1   8   62.29   12.30
  13   1  -8   83.89   13.30
  13   1  -8   77.89   12.80
  13  -1  -8   64.19   11.80
 -13  -1   8   75.29   14.20
 -13  -1   8   66.99   12.20
  13  -1  -8   50.89   12.20
 -13  -1   8   48.80   10.70
  13  -1  -8   80.89   14.40
  11   1  -6  103.19   13.10
  11   1  -6   94.49    7.80
 -11   1   6  117.09   13.40
 -11   1   6  106.79    8.20
 -11   1   6  103.69   14.30
  11   1  -6   93.19   11.30
  11   1  -6   98.89   12.20
 -11  -1   6  119.39   13.90
  11  -1  -6  121.39   12.30
 -11  -1   6  111.89   11.50
  11  -1  -6  112.69   11.60
  11  -1  -6  111.09   14.30
   9   1  -4   20.10    7.80
  -9   1   4   20.50    6.80
  -9   1   4   10.30    5.70
   9   1  -4    9.60    5.10
   9   1  -4    7.10    3.90
  -9   1   4    5.90    3.80
   9   1  -4   15.60    7.20
   9  -1  -4    2.60    4.20
   9  -1  -4   14.80    6.90
  -9  -1   4   16.80    5.90
   9  -1  -4    4.10    5.00
   9  -1  -4   14.20    6.90
  -9  -1   4   14.90    5.50
  -7   1   2  344.17   15.60
   7   1  -2  339.67   14.70
  -7   1   2  343.97   12.40
   7   1  -2  323.97   12.40
   7  -1  -2  325.77   12.20
   7  -1  -2  345.27   14.00
  -7  -1   2  317.87   12.40
   7  -1  -2  363.36   15.80
   5   1   0   68.79    5.40
   5   1   0   64.39    5.20
  -5   1   0   65.39    5.90
  -5   1   0   64.39    4.60
   5   1   0   59.29    4.50
   5   1   0   62.89    5.00
  -5   1   0   63.89    6.20
  -5   1   0   66.69    5.60
  -5   1   0   56.29    5.10
  -5  -1   0   60.09    6.20
   5  -1   0   60.99    6.10
  -5  -1   0   63.19    5.70
   5  -1   0   60.39    2.80
   5  -1   0   67.19    5.80
  -5  -1   0   65.99    5.00
   5  -1   0   71.59    5.50
   5  -1   0   62.39    2.80
   5  -1   0   67.69    4.40
  -5  -1   0   56.19    4.60
   3   1   2 2324.87   70.89
  -3   1  -2 2541.45   71.99
  -3   1  -2 2574.04   70.79
  -3   1  -2 2374.46   70.39
   3   1   2 2515.55   69.69
  -3   1  -2 2508.55   71.39
   3   1   2 2574.64   71.69
  -3   1  -2 2498.75   71.29
   3   1   2 2462.05   70.99
   3   1   2 2554.64   70.89
   3   1   2 2508.35   71.89
  -3   1  -2 2536.85   71.29
  -3  -1  -2 2315.87   70.69
  -3  -1  -2 2508.35   70.99
  -3  -1  -2 2486.95   69.69
  -3  -1  -2 2531.05   71.19
   3  -1   2 2447.46   69.99
  -3  -1  -2 2492.35   71.49
  -3  -1  -2 2447.76   70.79
   3  -1   2 2585.84   70.69
   3  -1   2 2612.84   71.69
   3  -1   2 2487.65   70.69
   3  -1   2 2264.17   70.89
  -3  -1  -2 2600.24   72.19
  -3  -1  -2 2540.15   70.99
   3  -1   2 2484.85   69.99
   3  -1   2 2553.14   71.89
   3  -1   2 2502.55   71.39
   1   1   4 4662.13  128.59
   1   1   4 4768.72  130.09
   1   1   4 4538.25  127.89
   1   1   4 4663.63  129.69
  -1   1  -4 4767.92  130.19
   1   1   4 4602.94  129.29
  -1   1  -4 4722.53  129.79
  -1   1  -4 4551.24  129.39
  -1   1  -4 4583.54  129.89
  -1   1  -4 4633.04  129.59
  -1   1  -4 4722.13  128.89
   1   1   4 4874.11  130.39
   1   1   4 4537.15  129.89
   1  -1   4 4775.42  129.79
   1  -1   4 4590.44  129.39
  -1  -1  -4 4793.42  130.19
  -1  -1  -4 4531.35  129.79
   1  -1   4 4323.87  129.39
  -1  -1  -4 4174.68  129.29
  -1  -1  -4 4783.62  129.49
  -1  -1  -4 4501.85  127.89
   1  -1   4 4716.03  130.09
  -1  -1  -4 4591.04  128.59
  -1  -1  -4 4834.52  130.39
   1  -1   4 4645.54  130.09
   1  -1   4 4645.33  128.79
  -1   1   6    8.80    3.00
  -1   1   6    8.40    2.40
  -1   1   6   11.10    4.00
  -1   1   6    9.80    2.70
  -1   1   6    9.40    1.30
   1   1  -6   10.10    3.20
   1   1  -6   12.30    3.00
   1   1  -6   10.80    2.50
   1   1  -6   14.90    3.60
   1   1  -6   12.70    2.50
   1   1  -6    5.20    3.20
  -1   1   6   12.20    3.00
  -1   1   6    9.40    1.90
   1  -1  -6   12.40    3.40
   1  -1  -6   10.70    3.50
  -1  -1   6   12.10    2.90
  -1  -1   6   10.10    3.40
   1  -1  -6    8.80    2.30
   1  -1  -6   10.50    3.30
  -1  -1   6   10.70    2.80
  -1  -1   6   12.60    1.90
  -1  -1   6   13.20    2.90
  -1  -1   6   11.90    1.60
  -1  -1   6   11.70    2.60
   1  -1  -6   13.70    2.60
   1  -1  -6    6.80    2.70
  -1  -1   6   14.80    3.20
  -1  -1   6    9.50    2.20
   3   1  -8  848.82   28.10
  -3   1   8  840.72   26.80
  -3   1   8  821.92   25.30
   3   1  -8  852.61   27.90
  -3   1   8  844.42   26.70
   3   1  -8  880.81   27.00
  -3   1   8  869.11   27.90
   3   1  -8  851.31   28.10
  -3   1   8  839.92   26.60
   3   1  -8  871.71   26.10
  -3  -1   8  866.81   27.10
  -3  -1   8  858.41   27.90
   3  -1  -8  860.81   25.50
  -3  -1   8  771.72   25.90
   3  -1  -8  856.61   26.70
   3  -1  -8  875.51   28.10
   3  -1  -8  846.92   28.20
  -3  -1   8  821.22   26.80
   3  -1  -8  869.01   28.90
  -3  -1   8  854.31   27.30
  -5   1  10   -4.80    3.90
  -5   1  10   -1.60    3.60
   5   1 -10   -2.80    5.70
   5   1 -10   -0.90    5.70
   5   1 -10    0.60    3.90
  -5   1  10   -6.20    4.50
   5   1 -10   -1.80    4.90
   5   1 -10    2.80    3.70
  -5   1  10   -0.50    3.60
   5  -1 -10    3.00    4.50
   5  -1 -10   -3.90    3.90
   5  -1 -10    2.40    4.50
   5  -1 -10   -0.10    4.50
  -5  -1  10   -5.40    3.60
   5  -1 -10   -0.70    3.30
   7   1 -12   82.99   10.30
   7   1 -12   80.49   10.10
   7   1 -12   83.19   10.00
   7   1 -12   80.19   10.00
  -7   1  12   76.99    7.60
   7   1 -12   95.49   11.60
   7   1 -12   76.19    9.80
   7   1 -12   79.79    9.20
  -7   1  12   90.89   10.50
  -7   1  12   88.59    9.50
   7  -1 -12   74.79   10.80
  -7  -1  12   83.89    9.60
   7  -1 -12   79.49   10.30
   7  -1 -12   96.79    9.70
   7  -1 -12   70.29    9.60
   9   1 -14   89.19   12.20
   9   1 -14   99.39   13.60
   9   1 -14  101.19   14.10
   9   1 -14   78.99   11.70
   9   1 -14   53.39   11.40
  -9   1  14   84.49   11.40
  -9   1  14  106.69   13.20
  -9   1  14   76.09    9.90
   9   1 -14   85.79   12.20
   9   1 -14   76.19   11.90
  -9  -1  14   96.39   12.70
   9  -1 -14  110.89   15.70
   9  -1 -14   94.49   13.50
   9  -1 -14   81.19   11.70
   9  -1 -14   81.49   12.30
 -11   1  16   16.90   10.30
  11   1 -16   36.70   13.20
 -11   1  16   44.80   11.40
  11   1 -16   21.90   12.60
 -11   1  16   60.99   14.00
 -11   1  16   39.90   12.20
 -11  -1  16   17.70   10.80
 -11  -1  16   42.00   12.70
  11  -1 -16   24.40   13.90
 -11  -1  16   33.60   11.50
 -11  -1  16   28.80   11.80
  11  -1 -16   52.09   11.60
 -11  -1  16   13.40   10.30
 -11  -1  16   13.00   11.00
 -11  -1  16   32.90   11.50
  11  -1 -16   38.80   13.70
 -13   1  18  129.69   19.20
 -13   1  18  125.39   17.20
 -13  -1  18  131.89   18.50
  13  -1 -18  181.18   25.50
 -13  -1  18  117.09   20.30
  13  -1 -18   92.39   19.70
  13  -1 -18  138.59   19.50
 -13  -1  18  128.39   18.00
 -13  -1  18   89.39   16.30
 -13  -1  18   84.09   15.50
 -16   2  11   72.99   17.70
 -16   2  11   53.09   19.20
  16   2 -11   46.10   18.90
  16   2 -11   44.80   18.40
 -16  -2  11   46.10   14.80
 -16  -2  11   65.49   19.60
  16  -2 -11   57.89   18.20
  16  -2 -11   93.99   19.90
 -14   2   9   13.50   12.60
 -14   2   9   23.20   10.90
  14   2  -9   14.50   13.90
  14   2  -9  -15.80   12.70
 -14  -2   9   26.70   10.90
  14  -2  -9  -18.70   18.40
  14  -2  -9   13.40   11.30
 -14  -2   9    5.00   13.20
  14  -2  -9   27.10   13.60
 -12   2   7  336.87   16.60
  12   2  -7  390.56   23.00
  12   2  -7  339.67   19.60
  12   2  -7  336.87   17.50
 -12   2   7  339.87   21.50
 -12   2   7  346.37   20.40
 -12  -2   7  340.07   19.90
 -12  -2   7  352.86   20.00
 -12  -2   7  368.56   18.70
  12  -2  -7  359.46   20.30
  12  -2  -7  343.37   22.10
  12  -2  -7  354.56   18.10
  10   2  -5  291.57   17.50
 -10   2   5  268.07   13.70
 -10   2   5  270.67   17.20
  10   2  -5  269.07   15.80
  10   2  -5  293.37   13.60
 -10   2   5  260.77   16.00
 -10  -2   5  278.67   15.90
 -10  -2   5  275.27   14.50
  10  -2  -5  259.47   17.10
 -10  -2   5  272.77   17.40
  10  -2  -5  282.17   17.50
   8   2  -3   -2.00    4.40
  -8   2   3    0.20    4.00
   8   2  -3    2.20    4.30
  -8   2   3   -5.30    5.80
   8   2  -3   -2.10    4.30
  -8   2   3   -1.90    6.40
  -8  -2   3   -1.50    6.10
   8  -2  -3   -1.60    6.10
  -8  -2   3   -9.20    3.70
   8  -2  -3   -4.60    4.40
  -8  -2   3    4.90    6.30
   8  -2  -3    8.60    6.20
   6   2  -1  160.68    7.70
  -6   2   1  151.08    9.50
  -6   2   1  160.88    9.90
  -6   2   1  171.48   10.20
  -6   2   1  160.68    8.50
   6   2  -1  173.98    9.40
   6   2  -1  180.88   11.10
   6   2  -1  162.98    8.70
  -6  -2   1  150.88    8.80
  -6  -2   1  163.08    9.60
  -6  -2   1  170.88    8.20
   6  -2  -1  167.08    8.50
   6  -2  -1  171.28    9.60
  -6  -2   1  178.78    9.70
   6  -2  -1  171.38   10.00
   6  -2  -1  155.98    8.50
   4   2   1  304.47   11.90
   4   2   1  300.57   12.60
  -4   2  -1  316.27   12.10
  -4   2  -1  306.17   11.30
   4   2   1  297.87   11.00
   4   2   1  282.87   11.90
  -4   2  -1  297.67    9.90
   4   2   1  306.07   12.00
  -4   2  -1  303.87   11.70
   4   2   1  299.47    9.50
  -4   2  -1  319.57   12.20
  -4   2  -1  288.47   11.70
  -4   2  -1  292.37   12.40
   4   2   1  288.57    9.40
   4  -2   1  312.57    9.90
   4  -2   1  295.37   12.20
  -4  -2  -1  288.17   11.70
   4  -2   1  313.77   11.70
  -4  -2  -1  298.17   12.50
  -4  -2  -1  301.57   11.00
   4  -2   1  299.67   11.80
  -4  -2  -1  312.07   12.40
  -4  -2  -1  286.87   11.90
   4  -2   1  300.37   11.80
  -2   2  -3 3031.50   87.39
  -2   2  -3 2980.50   85.99
  -2   2  -3 3160.98   87.69
   2   2   3 2910.71   86.09
   2   2   3 3112.79   87.59
  -2   2  -3 3140.49   87.39
   2   2   3 3123.99   87.19
  -2   2  -3 3089.39   85.99
   2   2   3 3088.69   86.19
   2   2   3 2875.81   86.59
   2   2   3 3080.49   85.89
   2   2   3 3038.90   87.89
  -2   2  -3 3082.49   87.19
   2   2   3 3048.50   86.89
  -2   2  -3 3086.99   86.49
  -2  -2  -3 3161.78   86.99
  -2  -2  -3 3180.78   87.09
   2  -2   3 2856.51   86.29
   2  -2   3 3080.49   85.89
   2  -2   3 3044.50   87.19
  -2  -2  -3 3072.69   87.09
   2  -2   3 3167.38   87.39
  -2  -2  -3 3173.48   88.09
  -2  -2  -3 3011.80   85.79
   2  -2   3 3140.79   87.59
   2  -2   3 3029.90   85.99
  -2  -2  -3 2935.21   87.19
   2  -2   3 3088.09   87.59
   0   2   5  639.74   21.00
   0   2  -5  661.43   21.20
   0   2   5  667.63   21.20
   0   2  -5  653.53   18.80
   0   2  -5  646.74   19.30
   0   2  -5  641.54   21.50
   0   2   5  574.24   20.30
   0   2   5  646.54   21.70
   0   2  -5  619.74   21.20
   0   2   5  644.54   21.40
   0   2  -5  633.24   21.20
   0   2   5  628.24   22.20
   0   2  -5  647.14   21.30
   0   2   5  645.24   20.20
   0  -2   5  641.14   21.70
   0  -2  -5  638.64   21.30
   0  -2  -5  673.53   20.70
   0  -2   5  636.44   20.90
   0  -2   5  656.93   19.40
   0  -2  -5  622.54   21.30
   0  -2   5  646.44   18.70
   0  -2   5  656.23   21.50
   0  -2  -5  652.53   21.90
   0  -2   5  653.93   21.50
   0  -2   5  667.43   21.40
  -2   2   7   64.69    6.40
  -2   2   7   58.19    4.40
  -2   2   7   64.69    6.30
   2   2  -7   65.39    6.40
   2   2  -7   56.69    3.90
   2   2  -7   64.89    5.50
   2   2  -7   69.79    5.70
  -2   2   7   56.49    6.10
  -2   2   7   62.39    2.70
  -2  -2   7   66.69    4.50
  -2  -2   7   58.79    4.40
   2  -2  -7   62.39    5.60
   2  -2  -7   60.19    2.70
   2  -2  -7   59.39    6.70
  -2  -2   7   55.09    6.30
  -2  -2   7   58.29    6.70
  -2  -2   7   64.99    5.80
  -2  -2   7   56.29    3.90
   2  -2  -7   60.09    5.80
  -4   2   9  617.24   22.60
   4   2  -9  610.74   25.40
  -4   2   9  587.04   19.20
  -4   2   9  598.04   20.00
   4   2  -9  662.23   23.60
  -4   2   9  650.23   22.40
  -4   2   9  626.34   19.80
   4   2  -9  631.04   22.60
   4   2  -9  607.44   20.50
   4   2  -9  607.44   21.70
  -4  -2   9  588.64   24.90
   4  -2  -9  611.74   23.40
  -4  -2   9  608.74   22.20
  -4  -2   9  605.34   20.90
   4  -2  -9  602.94   23.20
   4  -2  -9  593.94   19.30
  -4  -2   9  603.64   20.60
  -4  -2   9  625.34   20.90
   4  -2  -9  624.84   21.80
  -6   2  11   81.99    6.50
  -6   2  11   77.59    7.60
  -6   2  11   85.29   10.00
  -6   2  11   88.49    9.30
   6   2 -11   97.89    7.90
   6   2 -11   79.19   10.10
   6   2 -11   68.59    8.60
   6   2 -11   99.99   10.70
   6  -2 -11   84.29    9.60
   6  -2 -11   82.99   11.40
  -6  -2  11   96.19    9.50
   6  -2 -11   82.99   10.10
  -6  -2  11   75.29    9.50
   6  -2 -11   83.89    6.90
  -8   2  13  120.79   11.80
  -8   2  13  106.29   13.20
   8   2 -13  130.69   12.90
   8   2 -13  143.99   14.10
   8   2 -13  110.49   13.10
   8   2 -13  123.89   13.40
   8   2 -13  147.49   12.50
  -8  -2  13  120.89   12.20
   8  -2 -13  130.79   13.10
   8  -2 -13  139.59   15.70
   8  -2 -13  117.59   13.60
   8  -2 -13  123.69   15.50
  -8  -2  13  133.79   12.00
  -8  -2  13  139.09   13.30
 -10   2  15   18.40   11.00
  10   2 -15   24.30   10.70
 -10   2  15   11.70    8.40
  10   2 -15   14.00   11.10
  10   2 -15   22.20   11.70
 -10   2  15   24.10    7.90
 -10   2  15    9.10   11.40
  10   2 -15   15.10   10.50
 -10  -2  15   25.60   10.60
 -10  -2  15   22.60    8.80
  10  -2 -15   11.70    9.20
 -10  -2  15   39.70   11.20
 -10  -2  15    7.20    9.40
  10  -2 -15   25.00   12.40
  10  -2 -15   23.50   11.50
 -12   2  17   48.20   15.60
  12   2 -17   61.99   14.60
  12   2 -17   30.20   17.40
 -12  -2  17   45.40   14.00
  12  -2 -17   35.70   16.40
 -12  -2  17   70.99   15.00
 -12  -2  17   53.99   13.10
  12  -2 -17   41.80   18.60
 -12  -2  17   54.59   15.90
  12  -2 -17   56.49   13.30
 -12  -2  17   55.29   12.90
  15   3 -10    3.40   15.40
  15   3 -10    2.50   16.40
 -15   3  10  -10.30   13.90
 -15   3  10   17.80   16.40
  15  -3 -10   20.90   15.70
  15  -3 -10    6.10   15.40
 -15  -3  10   13.00   14.30
 -15  -3  10  -16.70   16.20
 -13   3   8   49.20   11.00
  13   3  -8   69.59   14.60
 -13   3   8   63.19   10.40
  13   3  -8   57.29   18.20
 -13   3   8   55.79   11.90
  13   3  -8   53.89   11.50
 -13  -3   8   35.10   16.40
  13  -3  -8   44.50   16.60
  13  -3  -8   43.40   10.30
 -13  -3   8   66.79   11.80
 -13  -3   8   61.09    9.90
  13  -3  -8   51.49   11.80
  11   3  -6  452.25   22.90
  11   3  -6  465.55   24.80
  11   3  -6  446.26   21.50
 -11   3   6  486.75   24.90
 -11   3   6  483.95   20.70
 -11   3   6  510.65   25.60
 -11  -3   6  478.15   24.90
  11  -3  -6  497.35   22.90
 -11  -3   6  490.95   19.70
  11  -3  -6  466.85   24.60
 -11  -3   6  469.85   23.90
   9   3  -4   71.79   10.60
   9   3  -4   71.89    9.70
   9   3  -4   67.69   10.30
  -9   3   4   68.59    9.50
  -9   3   4   78.49   10.80
  -9   3   4   63.09    8.80
   9  -3  -4   61.69   10.20
   9  -3  -4   77.99    9.30
  -9  -3   4   80.29    9.30
  -9  -3   4   74.79   10.50
  -9  -3   4   63.99    6.50
   9  -3  -4   58.79    7.20
  -7   3   2   61.69    6.90
   7   3  -2   55.99    7.80
  -7   3   2   55.09    7.50
  -7   3   2   58.79    7.60
   7   3  -2   78.69    9.80
  -7   3   2   71.19    7.20
   7   3  -2   61.29    8.50
   7  -3  -2   68.39    8.90
   7  -3  -2   65.29    9.20
  -7  -3   2   62.49    8.70
  -7  -3   2   67.39    8.90
  -7  -3   2   56.59    5.30
   7  -3  -2   59.49    5.70
   5   3   0 1880.21   57.49
  -5   3   0 1920.21   58.39
   5   3   0 1915.51   57.59
   5   3   0 1928.61   54.19
  -5   3   0 1878.71   54.29
   5   3   0 1926.81   55.39
   5   3   0 1935.21   58.19
  -5   3   0 1923.81   57.29
  -5   3   0 1941.41   57.49
  -5   3   0 1830.32   55.89
   5  -3   0 1978.50   57.89
  -5  -3   0 1764.42   53.99
  -5  -3   0 1998.40   58.59
  -5  -3   0 1885.71   54.99
   5  -3   0 1997.80   58.49
  -5  -3   0 1955.00   58.19
   5  -3   0 2001.20   56.39
  -3   3  -2   22.80    3.20
   3   3   2   25.00    3.20
  -3   3  -2   19.50    4.30
   3   3   2   22.40    3.20
  -3   3  -2   26.40    4.20
  -3   3  -2   29.50    4.10
  -3   3  -2   24.80    4.00
   3   3   2   20.60    4.40
   3   3   2   27.20    3.90
   3   3   2   26.00    4.80
  -3   3  -2   23.90    4.00
  -3   3  -2   22.40    3.50
  -3  -3  -2   21.60    4.10
  -3  -3  -2   24.60    3.80
   3  -3   2   20.10    4.70
   3  -3   2   21.30    3.80
   3  -3   2   20.30    3.80
  -3  -3  -2   16.40    3.00
  -3  -3  -2   22.90    4.50
  -1   3  -4   48.00    4.80
   1   3   4   53.39    6.10
   1   3   4   62.09    5.20
  -1   3  -4   63.79    6.10
  -1   3  -4   57.99    5.30
   1   3   4   59.49    4.80
   1   3   4   54.79    5.90
  -1   3  -4   61.29    3.10
  -1   3  -4   59.29    3.10
  -1   3  -4   65.19    5.70
   1   3   4   54.49    5.40
  -1  -3  -4   61.99    4.90
   1  -3   4   56.49    5.70
  -1  -3  -4   62.69    5.60
  -1  -3  -4   61.49    3.70
   1  -3   4   57.99    5.00
   1  -3   4   48.80    5.10
   1  -3   4   69.09    6.00
  -1  -3  -4   58.09    5.40
  -1  -3  -4   61.89    5.50
   1  -3   4   52.99    5.60
  -1  -3  -4   63.99    5.80
  -1   3   6 1772.42   52.69
  -1   3   6 1795.12   52.89
   1   3  -6 1644.44   50.69
  -1   3   6 1751.72   50.39
   1   3  -6 1772.32   52.89
   1   3  -6 1774.42   51.69
   1   3  -6 1772.22   52.99
  -1  -3   6 1799.22   52.99
  -1  -3   6 1760.32   50.99
   1  -3  -6 1737.43   53.39
   1  -3  -6 1669.53   48.70
  -1  -3   6 1741.53   52.89
   1  -3  -6 1764.32   52.89
  -1  -3   6 1705.93   51.49
   1  -3  -6 1801.62   52.49
  -3   3   8   50.29    6.00
   3   3  -8   59.19    8.00
  -3   3   8   53.09    3.80
   3   3  -8   64.09    7.30
   3   3  -8   60.99    8.40
  -3   3   8   64.19    8.00
  -3   3   8   62.69    4.20
   3   3  -8   58.59    5.60
  -3  -3   8   53.09    4.10
  -3  -3   8   57.09    6.00
   3  -3  -8   58.39    8.40
  -3  -3   8   53.09    5.40
   3  -3  -8   60.59    3.90
  -3  -3   8   55.39    4.00
   3  -3  -8   66.69    9.00
  -3  -3   8   58.09    7.80
  -3  -3   8   42.90    5.90
  -3  -3   8   58.09    8.20
   3  -3  -8   56.39    6.90
  -5   3  10   14.40    5.50
   5   3 -10   21.40    6.20
   5   3 -10   22.00    7.40
   5   3 -10   19.60    4.70
  -5   3  10   14.50    4.20
  -5   3  10   23.40    6.30
   5   3 -10   12.70    6.40
  -5   3  10   22.80    3.30
  -5  -3  10   18.80    4.20
   5  -3 -10   20.90    6.90
   5  -3 -10   17.20    5.90
   5  -3 -10   20.30    6.10
  -5  -3  10   19.70    7.00
  -5  -3  10   14.40    4.90
   5  -3 -10   13.60    3.80
  -5  -3  10   23.20    5.30
   7   3 -12  438.96   21.40
   7   3 -12  400.86   18.90
  -7   3  12  431.86   18.20
   7   3 -12  398.76   19.70
  -7   3  12  421.56   19.00
  -7   3  12  399.46   19.30
   7   3 -12  423.96   22.00
  -7  -3  12  394.66   18.70
  -7  -3  12  429.16   20.80
   7  -3 -12  412.46   16.50
  -7  -3  12  423.86   17.30
   7  -3 -12  407.96   20.40
   7  -3 -12  396.86   20.50
   7  -3 -12  402.56   20.90
   9   3 -14   18.30   10.00
  -9   3  14  -11.50    8.60
   9   3 -14   -5.40    7.80
   9   3 -14   -1.60   10.60
  -9   3  14   24.10    9.70
   9   3 -14   11.40    9.80
  -9   3  14   18.60    8.10
  -9  -3  14   10.50    8.70
   9  -3 -14    2.30    8.10
   9  -3 -14   -1.60    8.20
  -9  -3  14   -9.00    8.80
  -9  -3  14   15.90    8.50
   9  -3 -14  -16.90   10.30
   9  -3 -14    0.70    8.30
  11   3 -16   10.40   14.20
  11   3 -16   -9.50   13.10
  11   3 -16  -12.50   12.30
 -11   3  16    1.20   13.10
 -11   3  16    0.20    9.50
 -11   3  16    4.40   12.60
 -11  -3  16   10.00   10.50
 -11  -3  16   13.70   12.10
  11  -3 -16   -9.70   13.80
  11  -3 -16    6.50   12.70
  11  -3 -16    8.30   12.00
 -11  -3  16  -14.00   11.60
 -11  -3  16   20.90   11.60
  14   4  -9   39.60   13.00
  14   4  -9   46.40   12.50
  14   4  -9   29.70   16.80
 -14   4   9   62.29   16.00
 -14   4   9   59.49   14.20
 -14   4   9   37.50   15.90
 -14  -4   9   54.99   16.80
  14  -4  -9   46.40   12.40
  14  -4  -9   40.30   15.90
  12   4  -7   10.70   12.10
 -12   4   7   10.00   11.30
  12   4  -7    4.70   12.40
  12   4  -7   11.50    9.60
 -12   4   7    5.90    8.90
 -12   4   7    1.50    9.00
 -12  -4   7   -4.40   10.50
 -12  -4   7    9.50   12.00
  12  -4  -7    5.50   11.50
  12  -4  -7    1.10   11.60
  10   4  -5  -12.80    9.00
  10   4  -5   -0.70    6.60
 -10   4   5  -10.90    8.10
 -10   4   5   11.80    9.60
  10   4  -5   -4.80    6.50
 -10   4   5  -10.20    9.00
 -10  -4   5   -1.70    9.00
  10  -4  -5    0.50    9.10
  10  -4  -5    6.90    5.30
  10  -4  -5   -2.70    8.80
 -10  -4   5    5.10    8.10
  -8   4   3   14.50    5.80
  -8   4   3   11.60    7.90
  -8   4   3    8.00    6.50
   8   4  -3   23.40    6.20
   8   4  -3   17.70    6.30
   8   4  -3   17.30    2.30
   8   4  -3   14.40    8.10
  -8   4   3   24.50    8.10
   8  -4  -3   20.40    8.20
  -8  -4   3    3.60    6.80
   8  -4  -3   11.10    4.40
   8  -4  -3   19.40    8.10
  -8  -4   3   17.20    3.50
  -8  -4   3   20.10    8.20
   8  -4  -3   27.70    8.30
   6   4  -1  541.95   22.30
  -6   4   1  585.04   22.30
  -6   4   1  581.14   23.30
   6   4  -1  539.35   17.70
  -6   4   1  586.24   20.40
   6   4  -1  568.44   22.80
   6   4  -1  536.45   22.40
  -6   4   1  552.14   17.70
  -6  -4   1  555.84   21.90
   6  -4  -1  580.84   19.30
  -6  -4   1  583.64   22.50
   6  -4  -1  583.04   22.60
  -6  -4   1  499.95   17.50
  -6  -4   1  551.54   17.50
   6  -4  -1  584.74   24.70
   6  -4  -1  563.24   22.60
  -4   4  -1 2607.34   78.69
  -4   4  -1 2639.64   76.49
   4   4   1 2601.44   76.09
  -4   4  -1 2533.55   74.99
  -4   4  -1 2566.14   73.79
   4   4   1 2642.84   73.79
   4   4   1 2591.24   75.39
  -4   4  -1 2474.95   74.09
  -4  -4  -1 2516.45   73.39
   4  -4   1 2583.64   75.99
   4  -4   1 2620.94   74.49
  -4  -4  -1 2549.44   72.79
   4  -4   1 2423.66   78.59
   4  -4   1 2623.14   75.99
  -4  -4  -1 2638.24   76.69
  -2   4  -3  401.86   15.60
   2   4   3  384.96   14.30
  -2   4  -3  404.06   15.20
   2   4   3  407.86   16.90
  -2   4  -3  395.86   16.10
   2   4   3  378.86   14.70
   2   4   3  386.56   15.10
  -2   4  -3  382.66   13.20
   2  -4   3  397.86   15.30
  -2  -4  -3  394.46   14.20
   2  -4   3  381.76   15.10
  -2  -4  -3  404.16   16.60
  -2  -4  -3  410.56   16.30
  -2  -4  -3  397.16   14.40
  -2  -4  -3  390.16   14.40
   2  -4   3  406.06   16.80
   0   4   5 3485.15   98.69
   0   4   5 3387.46   96.59
   0   4   5 3366.86   99.09
   0   4  -5 3294.67   97.39
   0   4  -5 3447.35   97.59
   0   4  -5 3439.26   99.49
   0   4  -5 3398.86   98.89
   0  -4   5 3315.67   97.39
   0  -4  -5 3400.76   95.79
   0  -4   5 3451.55   98.89
   0  -4  -5 3453.05   98.39
   0  -4  -5 3357.46   96.49
   0  -4  -5 3455.65   98.99
   0  -4  -5 3456.05   99.79
   0  -4   5 3534.75   99.99
  -2   4   7 1417.96   41.80
   2   4  -7 1429.86   46.20
   2   4  -7 1470.75   43.80
   2   4  -7 1457.85   46.20
  -2   4   7 1439.26   42.00
  -2   4   7 1475.95   46.40
  -2  -4   7 1446.76   46.20
  -2  -4   7 1421.36   43.70
  -2  -4   7 1498.05   44.60
  -2  -4   7 1467.45   46.60
   2  -4  -7 1472.85   41.90
   2  -4  -7 1460.15   47.20
   2  -4  -7 1485.75   46.40
  -4   4   9  272.27    9.00
   4   4  -9  283.77   15.00
   4   4  -9  289.97   14.80
   4   4  -9  278.97   12.00
  -4   4   9  281.27   14.40
   4   4  -9  271.77   14.60
  -4   4   9  283.27   14.50
  -4  -4   9  270.37    9.90
   4  -4  -9  280.87   14.00
  -4  -4   9  291.27   13.40
   4  -4  -9  272.07   15.90
   4  -4  -9  281.87   16.40
   4  -4  -9  265.17   10.40
  -4  -4   9  276.27   15.40
   6   4 -11  199.78   11.20
   6   4 -11  185.58   15.20
  -6   4  11  180.78   13.00
   6   4 -11  180.88   13.60
  -6   4  11  158.38   10.90
   6   4 -11  183.28   13.80
  -6   4  11  177.28   12.70
  -6  -4  11  169.68   13.30
   6  -4 -11  156.28    9.70
  -6  -4  11  178.18    9.40
  -6  -4  11  180.68   14.60
   6  -4 -11  190.78   14.80
   6  -4 -11  195.18   16.40
  -6  -4  11  180.58   12.20
   6  -4 -11  197.38   15.90
  -8   4  13   24.70    8.70
   8   4 -13   48.70   12.10
   8   4 -13   38.50    9.30
  -8   4  13   37.10    9.50
  -8   4  13   36.20   10.60
   8   4 -13   20.70    9.20
   8   4 -13   30.90    9.80
   8  -4 -13   51.89    8.70
   8  -4 -13   28.90    9.40
   8  -4 -13   34.00    9.80
   8  -4 -13   47.40   11.20
  -8  -4  13   33.70    8.40
  -8  -4  13   39.60    8.60
  -8  -4  13   52.19    9.70
  10   4 -15    9.70   13.10
 -10   4  15  -14.30   10.40
  10   4 -15   27.10   12.90
  10   4 -15    8.70   10.60
 -10   4  15   11.40   10.20
 -10   4  15   14.20   13.30
 -10  -4  15   14.70    8.50
 -10  -4  15    4.90    9.50
  10  -4 -15   14.90   11.10
  10  -4 -15    6.70    9.70
 -10  -4  15    8.70   10.30
 -10  -4  15    7.80   12.00
 -12   4  17   -9.70   12.00
  12   4 -17   17.00   16.50
  12   4 -17  -19.30   14.40
  12   4 -17    6.80   16.60
 -12   4  17    5.10   15.00
  12  -4 -17  -18.70   14.70
 -12  -4  17   14.30   14.30
 -12  -4  17   26.50   15.00
  12  -4 -17   -4.00   16.90
 -13   5   8   -8.30   13.90
  13   5  -8  -13.70   13.90
 -13   5   8    2.40   11.40
  13   5  -8   -8.80   14.10
 -13   5   8   14.10   11.50
  13   5  -8   -2.40   10.60
  13  -5  -8   -3.90   14.20
 -13  -5   8  -16.80   13.80
 -13  -5   8    7.00   13.00
 -11   5   6   19.80    9.50
  11   5  -6    8.10   11.70
 -11   5   6   31.30   12.30
  11   5  -6   18.20   11.80
  11   5  -6   -0.20   10.00
 -11   5   6    6.60    9.20
 -11  -5   6   29.60   12.30
  11  -5  -6   21.40    9.20
  11  -5  -6   13.30   11.50
 -11  -5   6   12.40   10.60
  -9   5   4   98.79   13.00
  -9   5   4  105.09   14.00
   9   5  -4  106.09   13.00
   9   5  -4  106.79    6.20
   9   5  -4   96.49   13.60
   9   5  -4  113.89   14.10
   9  -5  -4  116.69   14.40
  -9  -5   4  111.39   11.90
   9  -5  -4  107.69   11.70
   9  -5  -4  121.59    8.40
  -9  -5   4   93.09   13.30
   9  -5  -4  113.49   14.50
   7   5  -2   26.40    4.10
   7   5  -2   24.90    6.80
  -7   5   2   37.10    9.00
   7   5  -2   19.50    8.50
  -7   5   2   25.00    3.90
  -7   5   2   23.60    8.10
  -7   5   2   24.90    5.00
   7   5  -2   26.40    8.50
   7  -5  -2   19.50    4.70
   7  -5  -2   42.50    8.40
   7  -5  -2   29.00    8.60
  -7  -5   2   21.50    7.80
   7  -5  -2   29.50    8.60
  -7  -5   2   19.10    8.30
  -5   5   0  408.86   18.80
  -5   5   0  412.16   15.40
   5   5   0  438.86   18.70
   5   5   0  413.86   15.40
   5   5   0  414.96   18.90
  -5   5   0  415.66   18.30
   5  -5   0  372.76   15.60
   5  -5   0  418.76   18.30
  -5  -5   0  402.56   18.50
  -5  -5   0  388.66   12.90
  -5  -5   0  409.16   17.80
   5  -5   0  440.16   17.40
   5  -5   0  422.36   15.50
  -5  -5   0  417.36   18.30
  -5  -5   0  383.06   15.40
   5  -5   0  434.86   18.80
  -3   5  -2  688.23   23.70
  -3   5  -2  677.83   22.60
   3   5   2  686.33   23.60
   3   5   2  718.93   24.70
  -3   5  -2  661.63   25.70
  -3   5  -2  713.13   25.20
   3   5   2  649.93   25.30
   3  -5   2  700.93   25.90
  -3  -5  -2  691.13   21.90
  -3  -5  -2  702.53   23.80
   3  -5   2  692.13   23.40
  -3  -5  -2  610.04   26.90
  -3  -5  -2  673.33   25.40
   3  -5   2  692.53   22.70
   1   5   4  809.22   26.20
   1   5   4  760.42   28.20
  -1   5  -4  780.72   28.80
  -1   5  -4  804.82   26.80
  -1   5  -4  767.92   25.50
   1   5   4  832.92   28.20
  -1   5  -4  806.12   23.50
  -1  -5  -4  762.72   25.70
  -1  -5  -4  828.92   25.80
   1  -5   4  763.42   33.30
  -1  -5  -4  814.92   26.50
   1  -5   4  808.82   29.10
  -1  -5  -4  804.62   29.10
  -1  -5  -4  804.12   29.00
   1  -5   4  837.72   27.80
  -1   5   6 1194.68   40.30
   1   5  -6 1236.68   40.70
  -1   5   6 1235.78   36.70
  -1   5   6 1252.27   40.40
   1   5  -6 1287.77   38.20
  -1   5   6 1097.49   36.50
   1   5  -6 1270.17   41.00
  -1  -5   6 1307.27   39.80
  -1  -5   6 1155.88   39.00
   1  -5  -6 1262.47   41.10
   1  -5  -6 1240.68   36.90
   1  -5  -6 1285.87   46.00
  -1  -5   6 1245.58   40.80
   1  -5  -6 1237.48   41.50
  -1  -5   6 1212.48   40.80
   3   5  -8  258.37   14.50
   3   5  -8  268.27   15.30
   3   5  -8  270.77   11.40
   3   5  -8  277.07   14.80
  -3   5   8  254.37    8.70
  -3   5   8  269.57   14.50
  -3   5   8  249.48   13.40
   3  -5  -8  275.17   14.30
  -3  -5   8  249.08   11.60
  -3  -5   8  270.27   15.80
  -3  -5   8  256.77   14.40
   3  -5  -8  288.87   15.90
   3  -5  -8  256.77   14.90
   3  -5  -8  257.17   10.50
  -5   5  10  813.12   30.60
   5   5 -10  791.92   30.10
   5   5 -10  828.02   31.80
  -5   5  10  812.02   29.40
  -5   5  10  766.32   25.80
   5   5 -10  778.32   31.70
   5   5 -10  787.72   26.10
   5  -5 -10  794.82   31.30
   5  -5 -10  800.82   31.00
  -5  -5  10  771.42   30.40
   5  -5 -10  773.82   25.30
  -5  -5  10  783.92   29.10
   5  -5 -10  765.42   30.60
  -5  -5  10  746.03   24.10
  -7   5  12   64.49   12.80
   7   5 -12   78.79   13.20
   7   5 -12   60.99   11.50
  -7   5  12   61.19   10.00
   7   5 -12   63.69   13.00
  -7   5  12   51.39   11.70
   7   5 -12   75.19    8.90
   7  -5 -12   53.49   13.20
   7  -5 -12   49.99    7.60
   7  -5 -12   56.69   12.10
  -7  -5  12   57.59   11.90
  -7  -5  12   68.59   10.60
   9   5 -14   48.40   17.00
   9   5 -14   70.39   12.70
   9   5 -14   60.69   13.90
  -9   5  14   59.99   10.50
  -9   5  14   77.09   13.80
  -9  -5  14   58.39   13.50
   9  -5 -14   65.39   14.50
  -9  -5  14   80.39   14.00
 -11   5  16    1.60   10.60
  11   5 -16  -12.30   15.30
  11   5 -16  -23.90   14.10
  11   5 -16    1.60   12.90
 -11   5  16    3.60   11.50
 -11  -5  16   18.90   17.30
 -11  -5  16  -11.00   14.00
  11  -5 -16   10.70   15.00
  11  -5 -16  -29.10   11.40
  14   6  -9   65.29   19.80
 -14   6   9   55.19   15.20
  14   6  -9   79.49   18.20
 -14   6   9   86.69   19.60
  14   6  -9   57.99   19.30
 -14   6   9   80.19   18.20
 -14  -6   9   54.79   17.00
  14  -6  -9   76.59   19.90
 -14  -6   9   63.59   18.50
  14  -6  -9   84.59   18.50
 -14  -6   9   86.39   20.60
  12   6  -7   35.70   14.50
  12   6  -7   48.60   15.10
 -12   6   7    7.40   14.60
 -12   6   7   36.50   13.30
 -12   6   7   50.39   15.60
  12   6  -7   44.30   12.00
 -12  -6   7   42.20   15.60
 -12  -6   7   37.00   13.50
  12  -6  -7   47.50   11.70
  12  -6  -7   57.29   15.40
 -12  -6   7   25.20   11.30
 -10   6   5  135.79   18.70
 -10   6   5   87.79   13.40
  10   6  -5   76.79   12.30
  10   6  -5   99.89   15.10
  10   6  -5   84.19   12.60
  10  -6  -5  100.39   15.50
 -10  -6   5   77.49   12.90
  10  -6  -5   84.89   14.90
 -10  -6   5   65.39   14.90
 -10  -6   5   88.09   15.10
  10  -6  -5   97.99   14.20
  -8   6   3  538.65   25.50
   8   6  -3  604.14   26.90
   8   6  -3  524.95   19.50
   8   6  -3  586.14   27.00
  -8   6   3  590.54   27.50
  -8  -6   3  541.75   26.00
   8  -6  -3  579.14   25.80
   8  -6  -3  532.05   24.70
   8  -6  -3  549.95   19.30
   8  -6  -3  575.54   25.20
  -8  -6   3  568.74   25.20
  -8  -6   3  571.74   27.10
   6   6  -1    4.00    5.90
   6   6  -1    1.10    4.80
  -6   6   1  -16.10    7.00
   6   6  -1    0.50    8.50
  -6   6   1    0.80    7.90
   6  -6  -1   11.10    8.00
  -6  -6   1    6.20    6.90
   6  -6  -1    9.70    4.30
  -6  -6   1   -0.80    6.10
   6  -6  -1    7.60    6.20
  -6  -6   1    9.20    5.90
   6  -6  -1    2.20    7.50
   4   6   1  367.96   15.60
  -4   6  -1  381.76   16.00
   4   6   1  319.27   17.10
   4   6   1  342.07   17.10
  -4   6  -1  312.17   17.20
  -4   6  -1  349.96   18.30
  -4  -6  -1  348.67   16.70
   4  -6   1  335.57   18.30
  -4  -6  -1  349.77   18.80
   4  -6   1  351.16   17.70
   4  -6   1  323.17   14.80
  -4  -6  -1  340.57   17.30
   4  -6   1  342.67   14.80
  -2   6  -3  228.68   14.90
   2   6   3  223.28   13.30
  -2   6  -3  216.98   13.00
  -2   6  -3  217.48   14.40
   2   6   3  221.28   13.40
   2   6   3  256.17   12.60
   2   6   3  198.48   11.30
   2  -6   3  231.18   13.70
  -2  -6  -3  241.68   12.50
  -2  -6  -3  216.58   10.30
   2  -6   3  208.78   13.10
  -2  -6  -3  210.28   14.90
  -2  -6  -3  219.08   14.00
   2  -6   3  205.88    9.50
   0   6  -5  320.77   13.70
   0   6   5  329.97   17.00
   0   6  -5  304.77   16.50
   0   6   5  312.77   15.50
   0   6  -5  308.87   17.20
   0   6   5  312.77   13.00
   0  -6   5  308.47   15.70
   0  -6  -5  307.87   13.30
   0  -6  -5  331.37   15.40
   0  -6  -5  312.17   17.00
   0  -6   5  323.87   16.40
   0  -6   5  308.37   16.20
   0  -6  -5  318.37   17.30
   2   6  -7    0.70    5.60
  -2   6   7   -7.20    4.80
   2   6  -7   -1.00    7.70
  -2   6   7   -1.00    6.80
   2   6  -7    2.40    4.10
  -2   6   7    6.70    5.60
  -2   6   7    0.50    2.90
  -2  -6   7    4.30    5.90
   2  -6  -7   -6.80    7.80
   2  -6  -7    2.40    7.90
  -2  -6   7    3.90    4.80
   2  -6  -7    0.10    4.10
  -2  -6   7   -1.80    6.00
  -2  -6   7   -3.00    7.30
   2  -6  -7    6.10    4.80
   4   6  -9  350.56   14.10
   4   6  -9  399.06   20.10
  -4   6   9  363.86   18.80
  -4   6   9  392.06   20.90
   4   6  -9  370.76   20.70
  -4   6   9  341.17   20.50
   4   6  -9  380.76   19.60
  -4  -6   9  400.26   21.10
   4  -6  -9  375.66   20.60
   4  -6  -9  390.96   21.10
   4  -6  -9  337.07   19.20
  -4  -6   9  373.36   18.50
   4  -6  -9  366.16   14.70
   6   6 -11   19.80    9.90
   6   6 -11   22.50   11.20
   6   6 -11   23.20   11.10
   6   6 -11   27.40    6.50
  -6   6  11   16.80    9.00
  -6   6  11   28.50    9.10
  -6   6  11   21.70   11.00
  -6  -6  11   32.60   11.30
   6  -6 -11   35.60    6.70
  -6  -6  11   36.70   10.30
   6  -6 -11   38.90   12.10
   6  -6 -11   35.40   11.50
   8   6 -13    3.90   10.60
  -8   6  13   18.80   10.60
  -8   6  13   23.50   10.90
   8   6 -13   26.90   13.60
  -8  -6  13    9.90   10.30
  -8  -6  13   29.50   10.30
   8  -6 -13   16.10   13.20
  10   6 -15   63.89   13.90
  10   6 -15   54.69   13.00
 -10   6  15   59.29   16.50
  10   6 -15   61.29   14.70
 -10   6  15   43.10   14.00
 -10  -6  15   87.09   15.50
  10  -6 -15   81.49   15.90
 -10  -6  15   48.20   16.30
  10  -6 -15   38.20   16.30
 -13   7   8  213.28   22.90
  13   7  -8  134.09   22.40
  13   7  -8  193.28   22.70
 -13   7   8  180.58   20.20
 -13   7   8  193.68   26.80
 -13  -7   8  173.58   23.90
 -13  -7   8  149.69   20.90
  13  -7  -8  120.99   21.20
  13  -7  -8  186.88   23.40
  11   7  -6   45.00   15.30
  11   7  -6   47.00   17.00
 -11   7   6   16.90   14.80
 -11  -7   6   38.80   14.50
 -11  -7   6   43.30   15.80
  11  -7  -6   45.80   12.40
 -11  -7   6   46.50   15.70
  11  -7  -6   44.70   15.70
   9   7  -4  361.26   21.90
   9   7  -4  423.56   25.10
  -9   7   4  391.26   25.60
  -9   7   4  350.76   20.80
  -9  -7   4  369.06   21.80
  -9  -7   4  382.16   25.10
  -9  -7   4  414.36   24.60
   9  -7  -4  409.76   23.70
   9  -7  -4  374.26   24.50
   9  -7  -4  407.36   22.70
   7   7  -2  224.68   15.60
   7   7  -2  189.98   15.40
  -7   7   2  227.38   17.80
  -7   7   2  170.08   15.00
   7   7  -2  215.28   19.10
  -7  -7   2  215.88   16.20
   7  -7  -2  212.38   15.50
   7  -7  -2  210.88   17.50
   7  -7  -2  209.68   17.30
  -7  -7   2  195.28   15.20
  -7  -7   2  188.78   15.60
  -5   7   0  -11.30    8.40
   5   7   0   -6.60    5.50
   5   7   0   -7.50    8.60
   5   7   0  -11.00    7.60
  -5   7   0    6.20    7.00
  -5   7   0   -7.60    6.10
   5  -7   0   -0.60    5.40
   5  -7   0    0.10    7.00
   5  -7   0   10.40    7.00
  -5  -7   0    1.20    8.40
  -5  -7   0    6.20    7.10
   5  -7   0    1.10    8.30
  -5  -7   0   -6.80    7.50
   3   7   2  154.08   13.10
  -3   7  -2  140.69   12.80
  -3   7  -2  163.08   13.30
  -3   7  -2  164.88   12.80
   3   7   2  190.68   13.10
   3   7   2  195.38   13.80
   3   7   2  172.88    8.60
  -3  -7  -2  161.18   15.40
   3  -7   2  178.28   13.00
  -3  -7  -2  192.18   14.10
  -3  -7  -2  172.48   13.20
   3  -7   2  163.98   10.40
   3  -7   2  158.58   12.70
   3  -7   2  166.88   14.00
  -1   7  -4   72.39   10.70
   1   7   4   70.79    7.70
  -1   7  -4   78.49   10.50
   1   7   4   83.99   11.10
   1   7   4   59.99   11.10
   1   7   4   67.29    9.30
  -1   7  -4   84.09   10.40
  -1  -7  -4   65.19   10.90
  -1  -7  -4   58.09   11.20
   1  -7   4   67.39    5.50
   1  -7   4   81.39    9.90
  -1  -7  -4   95.59   11.90
   1  -7   4   74.19   11.70
   1  -7   4   76.49   10.40
   1   7  -6  124.99   14.30
  -1   7   6  137.59   13.50
   1   7  -6  108.89    9.40
  -1   7   6  116.49    9.20
   1   7  -6  114.39   11.40
  -1   7   6  107.69   14.00
  -1   7   6  109.99   13.40
   1  -7  -6  139.69    9.70
   1  -7  -6  101.89   14.40
   1  -7  -6  117.69   13.60
  -1  -7   6  113.79   14.80
  -1  -7   6  104.29   12.10
  -1  -7   6  101.09   13.30
   3   7  -8   85.89    7.80
  -3   7   8  101.69   13.50
  -3   7   8   85.59   11.90
   3   7  -8  104.29   11.60
   3   7  -8   88.19   12.70
   3   7  -8   96.99   11.80
  -3   7   8   88.49   12.00
  -3  -7   8   85.69   11.70
   3  -7  -8   85.49   11.80
   3  -7  -8  110.49   15.20
  -3  -7   8   90.19   14.00
  -3  -7   8  101.59   12.90
   3  -7  -8   77.89    8.80
  -5   7  10  142.79   15.10
   5   7 -10  192.28   18.40
  -5   7  10  160.68   15.10
   5   7 -10  162.68   18.40
   5   7 -10  176.98   16.30
  -5   7  10  171.38   18.60
   5  -7 -10  178.48   18.20
  -5  -7  10  181.78   18.60
   5  -7 -10  157.68   18.00
  -5  -7  10  168.48   17.40
  -7   7  12   -3.60    9.20
  -7   7  12   -1.50   10.80
   7   7 -12   14.00   10.30
   7   7 -12   24.60   12.50
   7   7 -12   13.70   12.00
  -7   7  12   14.00   14.70
  -7  -7  12   -2.50   10.40
   7  -7 -12   17.90   10.40
  -9   7  14   83.99   17.20
   9   7 -14   94.59   18.00
   9   7 -14   87.09   18.80
  -9   7  14  125.99   25.10
  -9   7  14   87.79   18.00
   9   7 -14   85.19   16.00
  -9  -7  14   87.39   15.60
   9  -7 -14   90.29   17.90
   9  -7 -14   95.59   15.70
  -9  -7  14  104.39   19.10
  10   8  -5   36.70   14.80
 -10   8   5   40.40   15.70
  10   8  -5   43.40   15.90
 -10   8   5   50.59   14.80
  10  -8  -5   20.40   14.20
  10  -8  -5   51.39   12.90
 -10  -8   5   16.90   15.50
 -10  -8   5    4.00   14.00
 -10  -8   5   55.59   13.10
  -8   8   3  233.18   20.60
  -8   8   3  212.98   21.50
   8   8  -3  205.28   21.60
   8   8  -3  192.08   20.60
   8  -8  -3  175.48   18.40
   8  -8  -3  205.08   20.60
   8  -8  -3  191.88   17.10
  -8  -8   3  200.58   17.10
  -8  -8   3  203.98   17.60
   6   8  -1    2.00    9.30
   6   8  -1    1.80    8.70
  -6   8   1    7.60   11.50
   6   8  -1    2.40    9.70
  -6   8   1  -12.20    9.80
  -6   8   1   -4.90    6.70
  -6  -8   1    0.20    9.00
   6  -8  -1    1.10   11.20
  -6  -8   1    6.30   11.60
   6  -8  -1   -0.80   10.50
   6  -8  -1   -6.10    8.00
  -6  -8   1    9.60   10.90
  -4   8  -1    5.90    9.20
   4   8   1  -12.60    8.30
   4   8   1  -16.80    8.00
   4   8   1    6.80   10.70
  -4   8  -1   -8.40    7.40
  -4   8  -1    8.20    7.90
   4  -8   1    6.20    7.50
   4  -8   1   -1.30    7.90
   4  -8   1   10.10    9.70
   4  -8   1   -9.50    7.10
  -4  -8  -1  -15.30    9.90
  -4  -8  -1   15.40    9.60
  -4  -8  -1    0.20    8.40
  -2   8  -3  126.89   12.60
   2   8   3  111.59    9.70
   2   8   3  135.09   15.20
  -2   8  -3  139.59   14.10
  -2   8  -3  163.38   16.40
   2   8   3  138.19   16.20
   2   8   3  100.39   11.60
   2  -8   3  116.39   16.10
  -2  -8  -3  138.39   13.50
   2  -8   3  118.99   13.30
   2  -8   3  119.09   14.40
  -2  -8  -3  110.99   13.60
  -2  -8  -3  134.49   14.60
   0   8   5   27.80    8.20
   0   8   5   38.90    9.10
   0   8  -5   46.10    9.70
   0   8  -5   30.50    8.30
   0   8   5   19.10   10.30
   0   8   5   20.20   10.20
   0   8  -5   35.70    8.70
   0  -8  -5   46.80   10.20
   0  -8  -5   24.40   10.00
   0  -8   5   40.10   10.20
   0  -8  -5   26.50    8.00
   0  -8   5   41.30   10.20
   0  -8   5   26.00    9.30
  -2   8   7   18.00   11.20
  -2   8   7  -14.20    8.90
  -2   8   7    3.40    8.80
   2   8  -7   -1.50    8.00
   2   8  -7    1.10   10.10
   2   8  -7   -7.80    9.70
   2  -8  -7   -4.50    9.40
  -2  -8   7   -3.00    9.80
  -2  -8   7    8.00    8.80
   2  -8  -7    9.30   11.20
  -2  -8   7   -5.50    8.00
   2  -8  -7   -0.20    8.40
   4   8  -9  195.18   16.10
  -4   8   9  184.48   19.20
   4   8  -9  208.88   20.20
   4   8  -9  156.28   18.70
  -4   8   9  200.58   17.00
  -4   8   9  221.68   17.70
  -4  -8   9  203.28   17.10
   4  -8  -9  187.98   19.30
   4  -8  -9  210.58   20.60
   4  -8  -9  189.58   14.40
  -4  -8   9  172.88   17.40
  -4  -8   9  166.68   20.20
   6   8 -11   -1.20    9.90
  -6   8  11    6.10   13.90
   6   8 -11   -3.20   12.40
   6   8 -11   12.00    9.80
  -6   8  11    1.50   12.70
  -6   8  11   18.00   11.10
  -6  -8  11    2.80   13.00
   6  -8 -11    0.50   13.40
   6  -8 -11    2.10    9.70
  -6  -8  11    6.60   11.20
  -6  -8  11   -3.10   10.30
  -8   8  13   28.10   12.40
   8   8 -13   69.09   13.90
  -8   8  13   35.60   13.10
  -8   8  13   47.70   16.50
   8   8 -13   64.69   17.80
   8   8 -13   52.99   17.60
  -8  -8  13   31.80   12.80
   8  -8 -13   58.49   17.60
   8  -8 -13   39.00   17.90
  -8  -8  13   46.70   17.60
   9   9  -4   86.59   14.90
   9   9  -4   69.89   14.00
  -9   9   4   97.39   17.80
  -9   9   4   64.49   13.90
   9  -9  -4   70.09   18.30
   9  -9  -4   72.89   17.20
  -9  -9   4   85.39   14.60
  -9  -9   4   68.09   18.20
  -9  -9   4   75.49   17.70
   9  -9  -4   67.79   15.70
  -7   9   2  150.78   18.80
   7   9  -2  174.68   22.60
  -7   9   2  158.08   17.50
   7   9  -2  128.49   15.00
   7   9  -2  142.09   19.40
  -7   9   2  148.19   19.20
   7  -9  -2  163.18   20.20
   7  -9  -2  124.29   16.50
  -7  -9   2  122.89   16.60
  -7  -9   2  175.28   21.80
  -7  -9   2  138.19   16.80
   7  -9  -2  143.69   18.90
  -5   9   0   15.40   10.80
   5   9   0   12.10   10.60
   5   9   0    6.70   10.30
  -5   9   0    7.40   11.10
   5  -9   0   23.30    9.80
   5  -9   0   27.50   10.40
  -5  -9   0  -11.50   11.80
  -5  -9   0   11.50   11.30
   5  -9   0    5.20   11.90
  -3   9  -2  280.07   19.80
   3   9   2  237.48   21.20
  -3   9  -2  223.58   17.60
   3   9   2  230.28   18.70
   3   9   2  221.48   18.70
  -3   9  -2  192.68   20.70
  -3  -9  -2  196.78   17.60
  -3  -9  -2  185.98   20.10
   3  -9   2  230.38   15.60
   3  -9   2  229.68   19.30
  -3  -9  -2  207.78   21.40
   3  -9   2  242.38   18.00
  -1   9  -4  352.26   24.20
   1   9   4  297.27   20.20
   1   9   4  359.06   22.80
  -1   9  -4  306.27   18.90
   1   9   4  335.07   18.40
  -1   9  -4  364.56   21.90
   1   9   4  327.97   17.70
  -1  -9  -4  354.86   21.50
   1  -9   4  319.37   23.60
  -1  -9  -4  341.07   21.30
   1  -9   4  369.66   22.10
   1  -9   4  289.27   20.00
  -1  -9  -4  368.76   24.00
  -1   9   6   31.30   10.00
  -1   9   6   23.10   13.30
  -1   9   6   15.10    9.00
   1   9  -6   29.50   12.60
   1   9  -6   47.30   13.90
  -1  -9   6   39.40   11.70
  -1  -9   6   24.20   13.30
  -1  -9   6   51.29   12.40
   1  -9  -6   45.80   12.30
   1  -9  -6   28.40   14.10
   1  -9  -6   33.60   10.80
   3   9  -8  149.69   19.80
   3   9  -8  126.39   20.60
  -3   9   8  133.69   18.30
  -3   9   8  134.89   16.90
  -3  -9   8  132.39   17.80
   3  -9  -8  134.59   19.30
  -3  -9   8  145.59   20.10
   3  -9  -8  131.79   21.10
  -3  -9   8  144.69   17.90
  -5   9  10   89.59   15.10
   5   9 -10   44.40   16.20
  -5   9  10   83.59   15.30
  -5   9  10   91.39   18.60
   5   9 -10   92.29   18.20
   5  -9 -10   82.29   17.50
   5  -9 -10   92.39   14.70
  -5  -9  10   86.49   15.80
  -5  -9  10   92.89   18.10
  -5  -9  10   68.79   17.20
   7   9 -12    7.80   12.30
  -7   9  12  -14.80   12.40
   7   9 -12   30.80   16.90
  -7   9  12   -2.90   14.70
  -7   9  12    2.80   15.30
   7   9 -12   24.80   16.00
  -7  -9  12  -12.30   16.50
  -7  -9  12   -0.30   16.70
   7  -9 -12  -41.10   16.00
   7  -9 -12   11.30   16.40
  -7  -9  12   16.90   14.90
  -8  10   3   34.70   18.40
  -8  10   3   28.90   13.00
   8  10  -3   66.89   17.90
   8  10  -3   58.09   18.50
  -8 -10   3   32.00   17.40
   8 -10  -3   62.29   17.80
   8 -10  -3   49.30   15.10
  -8 -10   3   45.10   18.90
   8 -10  -3   42.00   17.50
  -6  10   1   89.89   17.90
   6  10  -1   78.79   14.70
   6  10  -1  101.29   18.70
  -6  10   1   92.19   18.90
   6 -10  -1   96.19   17.70
   6 -10  -1  119.49   18.70
  -6 -10   1   94.99   16.00
  -6 -10   1   81.99   17.90
  -6 -10   1   90.69   15.80
   4  10   1  142.89   18.90
  -4  10  -1  108.49   18.80
  -4  10  -1  137.99   17.90
   4  10   1  131.39   18.00
  -4  10  -1  149.39   18.60
   4  10   1  148.99   19.60
  -4 -10  -1  109.79   18.90
   4 -10   1  155.58   19.50
  -4 -10  -1  131.19   20.00
  -4 -10  -1  134.79   17.00
   4 -10   1  163.38   20.50
   2  10   3  111.39   14.10
  -2  10  -3  129.49   18.50
   2  10   3  106.69   17.10
   2  10   3  127.59   16.40
  -2  10  -3  113.09   15.90
   2 -10   3   78.89   14.50
  -2 -10  -3  102.59   16.40
  -2 -10  -3  117.89   16.30
   2 -10   3  130.89   18.60
  -2 -10  -3  135.89   17.40
   0  10   5  139.99   29.10
   0  10  -5  165.08   21.90
   0  10   5  174.78   17.60
   0 -10  -5  135.19   19.50
   0 -10  -5  166.18   17.50
   0 -10  -5  188.98   22.60
   0 -10   5  177.58   20.30
   0 -10   5  185.18   20.00
   0 -10   5  170.38   21.00
  -2  10   7  178.08   23.00
  -2  10   7  192.78   21.70
  -2  10   7  145.49   20.60
   2  10  -7  133.29   19.10
   2  10  -7  147.99   17.40
   2 -10  -7  125.99   19.00
   2 -10  -7  132.59   21.40
  -2 -10   7  157.58   21.90
  -2 -10   7  141.99   18.30
   4  10  -9  126.79   19.20
  -4  10   9  104.49   19.90
   4  10  -9  133.09   20.40
  -4  10   9  182.68   21.00
  -4  10   9  121.19   17.40
   4 -10  -9   94.69   16.70
  -4 -10   9  115.69   17.80
  -4 -10   9  103.29   16.00
  -4 -10   9  145.89   19.50
   4 -10  -9  130.89   19.20
  -5  11   0   66.89   15.10
   5  11   0  106.49   17.80
  -5  11   0  105.59   20.00
   5  11   0  101.19   20.20
  -5  11   0  127.19   21.10
   5 -11   0  110.39   20.00
  -5 -11   0   64.59   18.90
  -5 -11   0   71.89   19.60
   5 -11   0   65.89   18.50
   3  11   2   48.50   13.90
   3  11   2   35.10   16.20
  -3  11  -2   50.99   14.00
  -3  11  -2   53.29   14.80
  -3 -11  -2   55.39   17.90
   3 -11   2   51.69   17.10
  -3 -11  -2   38.70   14.10
  -3 -11  -2   55.09   19.90
   3 -11   2   49.20   17.50
   1  11   4   71.99   17.30
  -1  11  -4   75.49   16.70
  -1  11  -4   56.39   18.60
   1  11   4   77.29   15.50
   1 -11   4   35.80   30.00
   1 -11   4   74.59   18.60
  -1 -11  -4  124.19   31.50
  -1 -11  -4   67.49   18.10
   1 -11   4  101.39   17.40
  -1 -11  -4   92.19   20.30
   1  11  -6  123.99   20.50
  -1  11   6  107.39   18.70
   1  11  -6  133.19   20.00
  -1  11   6   79.99   19.10
  -1 -11   6  177.68   23.50
   1 -11  -6  166.68   22.50
  -1 -11   6  107.69   18.60
  -1 -11   6  115.49   17.70
   1 -11  -6   97.09   20.30
  16   0 -10  166.38   23.60
 -16   0  10  193.58   21.90
  16   0 -10  155.28   22.90
  16   0 -10  167.88   20.20
 -16   0  10  180.98   25.40
  14   0  -8 1234.58   46.30
 -14   0   8 1291.17   46.80
 -12   0   6  215.18   18.50
 -12   0   6  227.18   16.70
  12   0  -6  215.68   17.10
  12   0  -6  227.98   18.70
  12   0  -6  231.18   18.80
 -10   0   4 2513.15   74.09
  10   0  -4 2480.65   75.39
  10   0  -4 2214.38   68.79
  10   0  -4 2381.76   73.49
 -10   0   4 2481.65   75.79
 -10   0   4 2452.65   68.69
  10   0  -4 2398.86   74.79
   8   0  -2 4006.50  116.39
   8   0  -2 4085.89  116.49
  -8   0   2 4123.49  117.09
  -8   0   2 3770.82  111.29
  -8   0   2 4035.00  118.59
  -6   0   0 1548.05   45.70
  -6   0   0 1652.13   49.60
   6   0   0 1597.74   48.70
   6   0   0 1590.34   45.30
   6   0   0 1579.24   45.80
  -6   0   0 1604.44   45.40
   6   0   0 1616.64   48.90
  -6   0   0 1618.74   48.70
   6   0   0 1581.94   48.60
   4   0   2 1059.89   31.10
   4   0   2 1045.40   30.60
  -4   0  -2 1019.20   31.60
  -4   0  -2 1049.40   32.90
  -4   0  -2 1033.20   30.60
  -4   0  -2 1052.79   31.10
  -4   0  -2 1041.30   32.60
   4   0   2 1044.50   32.50
   4   0   2 1053.09   31.80
  -4   0  -2 1053.49   32.70
   4   0   2 1072.59   32.80
   4   0   2  983.50   32.30
   4   0   2 1080.09   32.30
  -4   0  -2 1064.09   32.20
   2   0   4 6777.02  187.88
  -2   0  -4 6968.10  189.38
  -2   0  -4 6588.74  188.28
  -2   0  -4 7082.09  188.98
   2   0   4 6469.75  188.28
  -2   0  -4 6536.95  187.78
   2   0   4 6833.12  189.08
   2   0   4 6938.01  189.18
  -2   0  -4 6760.22  186.78
   2   0   4 7047.40  188.88
  -2   0  -4 7190.98  188.28
  -2   0  -4 6710.93  186.78
  -2   0  -4 6712.23  188.88
   2   0   4 6298.47  187.88
   0   0   6    8.90    2.90
   0   0  -6    9.80    2.90
   0   0  -6    5.20    3.10
   0   0   6    2.70    2.60
   0   0   6   11.90    3.70
   0   0  -6    2.00    2.40
   0   0   6    6.00    2.00
   0   0  -6   12.80    2.10
   0   0  -6    8.70    1.20
   0   0   6    9.10    3.10
   0   0  -6   14.20    3.80
   0   0   6    7.70    1.10
   0   0   6    8.40    2.70
   0   0   6   11.20    3.10
  -2   0   8  434.06   15.50
   2   0  -8  421.66   13.60
  -2   0   8  417.16   16.20
   2   0  -8  417.26   16.10
   2   0  -8  415.66   15.50
  -2   0   8  403.06   13.50
  -2   0   8  402.46   16.00
  -2   0   8  424.26   14.00
  -2   0   8  408.96   14.00
   2   0  -8  412.46   16.10
  -4   0  10 1778.42   52.79
  -4   0  10 1724.03   51.69
   4   0 -10 1656.13   56.79
   4   0 -10 1806.12   53.49
  -4   0  10 1624.74   55.39
   4   0 -10 1746.23   53.99
   4   0 -10 1790.02   51.69
  -4   0  10 1720.63   51.59
  -4   0  10 1841.12   51.79
  -6   0  12    4.50    6.30
  -6   0  12   18.50    5.50
   6   0 -12   11.90    6.80
  -6   0  12    5.30    6.10
   6   0 -12   12.40    5.50
   6   0 -12    5.40    6.90
   6   0 -12    7.80    6.60
   8   0 -14  160.28   13.70
   8   0 -14  162.08   15.20
   8   0 -14  126.19   15.70
  -8   0  14  161.48   14.10
   8   0 -14  139.49   12.40
  -8   0  14  171.38   12.90
   8   0 -14  171.68   14.70
  10   0 -16  368.36   24.40
 -10   0  16  339.57   19.90
 -10   0  16  368.96   22.00
  10   0 -16  351.16   24.00
 -10   0  16  386.16   21.20
  10   0 -16  378.16   22.40
  10   0 -16  384.26   21.30
 -12   0  18   35.10   12.50
  12   0 -18   20.20   14.90
 -12   0  18   87.89   15.60
 -12   0  18   45.20   14.30
  12   0 -18   42.70   17.00
 -12   0  18   10.00   11.80
  15   1  -9  240.18   23.60
  15   1  -9  244.38   20.40
 -15   1   9  261.97   24.70
  15  -1  -9  223.58   23.10
 -15  -1   9  213.88   23.90
 -15  -1   9  191.08   23.50
  15  -1  -9  229.58   24.20
  15  -1  -9  229.38   19.90
 -15  -1   9  189.98   19.90
  13   1  -7  172.18   19.40
 -13   1   7  207.88   19.70
  13   1  -7  184.18   18.50
  13   1  -7  217.78   19.80
 -13   1   7  205.08   18.00
 -13  -1   7  217.18   20.20
  13  -1  -7  198.98   19.90
 -13  -1   7  175.98   17.40
  13  -1  -7  171.58   15.90
 -13  -1   7  219.68   19.50
  13  -1  -7  157.98   16.20
 -11   1   5  269.67   17.50
  11   1  -5  252.07   17.20
  11   1  -5  262.07   18.30
  11   1  -5  250.27   11.70
 -11   1   5  274.67   12.30
  11   1  -5  270.87   18.20
 -11   1   5  255.37   16.50
 -11  -1   5  257.97   15.50
  11  -1  -5  262.87   16.10
  11  -1  -5  300.77   18.40
 -11  -1   5  281.67   16.60
  11  -1  -5  275.57   18.30
  -9   1   3 1828.22   54.79
  -9   1   3 1852.21   59.49
   9   1  -3 1918.11   59.69
  -9   1   3 1909.51   59.19
   9   1  -3 1919.31   59.09
   9   1  -3 1821.22   54.69
   9   1  -3 1874.41   59.39
  -9  -1   3 1895.71   59.59
   9  -1  -3 1941.71   59.49
   9  -1  -3 1839.82   58.09
   9  -1  -3 1819.82   54.49
   9  -1  -3 1887.31   59.29
  -7   1   1  404.96   19.10
   7   1  -1  432.26   14.90
   7   1  -1  416.56   19.10
  -7   1   1  398.36   14.40
  -7   1   1  406.26   19.50
   7  -1  -1  412.36   17.50
  -7  -1   1  410.86   14.70
   7  -1  -1  445.96   17.80
   7  -1  -1  409.46   14.50
   7  -1  -1  444.56   16.80
  -7  -1   1  420.06   18.50
  -7  -1   1  403.36   18.80
  -7  -1   1  434.56   17.00
   5   1   1  721.03   23.80
   5   1   1  722.73   24.10
   5   1   1  695.13   23.30
  -5   1  -1  711.43   24.10
  -5   1  -1  709.43   24.40
  -5   1  -1  723.43   22.50
   5   1   1  685.53   20.40
  -5   1  -1  689.03   23.30
   5   1   1  719.03   22.70
   5  -1   1  715.03   24.00
   5  -1   1  717.43   21.10
   5  -1   1  671.33   22.00
  -5  -1  -1  677.13   22.30
  -5  -1  -1  715.93   23.50
   5  -1   1  719.53   23.70
  -5  -1  -1  743.03   24.60
  -5  -1  -1  729.93   20.40
   5  -1   1  732.23   23.50
  -5  -1  -1  734.73   23.40
  -3   1  -3 1981.40   57.49
   3   1   3 1956.60   56.39
  -3   1  -3 1885.81   56.79
  -3   1  -3 1939.71   56.69
   3   1   3 1996.30   55.99
  -3   1  -3 1997.30   56.19
  -3   1  -3 1967.80   55.39
  -3   1  -3 2007.40   56.59
   3   1   3 1922.51   55.19
   3   1   3 2026.00   57.29
   3   1   3 1879.31   57.09
   3   1   3 1922.41   56.59
   3  -1   3 2028.70   56.89
   3  -1   3 1865.11   55.49
   3  -1   3 1834.62   55.89
   3  -1   3 1895.61   57.19
   3  -1   3 1924.91   56.29
  -3  -1  -3 1972.30   55.29
  -3  -1  -3 1876.71   55.79
  -3  -1  -3 1913.31   56.99
  -3  -1  -3 2015.00   56.89
  -3  -1  -3 1999.40   57.49
  -3  -1  -3 1930.71   56.39
  -3  -1  -3 1977.10   55.99
   3  -1   3 1979.60   55.49
   3  -1   3 1969.20   56.99
  -3  -1  -3 1840.92   55.89
   3  -1   3 1954.10   55.69
  -1   1  -5   30.70    4.10
   1   1   5   31.90    4.70
   1   1   5   27.40    4.20
   1   1   5   24.90    3.10
   1   1   5   24.40    4.40
  -1   1  -5   32.50    3.90
   1   1   5   33.10    3.50
  -1   1  -5   23.80    3.30
  -1   1  -5   32.30    4.40
   1   1   5   27.00    2.50
  -1   1  -5   29.80    3.40
  -1   1  -5   29.40    1.60
  -1   1  -5   32.10    3.70
   1   1   5   25.90    2.70
   1  -1   5   30.70    4.60
   1  -1   5   26.60    3.50
   1  -1   5   32.80    3.80
  -1  -1  -5   29.00    2.90
  -1  -1  -5   28.70    4.30
  -1  -1  -5   29.90    4.30
  -1  -1  -5   27.90    3.30
   1  -1   5   27.60    4.20
  -1  -1  -5   27.70    3.90
  -1  -1  -5   26.10    4.40
   1  -1   5   31.50    4.40
  -1  -1  -5   31.10    2.40
   1  -1   5   29.90    4.40
   1   1  -7  144.99    6.70
   1   1  -7  145.19    6.80
  -1   1   7  136.99    4.80
   1   1  -7  142.59    7.60
  -1   1   7  138.09    7.00
  -1   1   7  135.89    8.00
  -1   1   7  127.59    6.10
   1   1  -7  134.89    7.40
   1   1  -7  128.19    7.40
  -1   1   7  136.79    4.90
  -1  -1   7  126.49    6.50
  -1  -1   7  135.69    6.70
   1  -1  -7  129.99    6.00
   1  -1  -7  141.79    8.20
   1  -1  -7  140.69    7.00
  -1  -1   7  140.79    7.50
   1  -1  -7  140.99    8.50
   1  -1  -7  131.69    7.30
  -1  -1   7  139.49    5.10
  -1  -1   7  140.59    5.00
  -3   1   9  743.83   25.00
   3   1  -9  764.42   26.80
  -3   1   9  765.02   23.30
  -3   1   9  753.12   24.50
  -3   1   9  778.92   26.20
  -3   1   9  749.73   23.20
   3   1  -9  800.62   26.50
   3   1  -9  784.52   25.10
  -3   1   9  761.82   25.20
   3   1  -9  771.92   26.40
   3  -1  -9  768.72   26.40
   3  -1  -9  798.02   24.60
  -3  -1   9  775.42   26.00
  -3  -1   9  731.13   24.90
  -3  -1   9  695.83   23.60
  -3  -1   9  785.42   25.60
   3  -1  -9  786.22   26.70
   3  -1  -9  818.62   28.00
  -5   1  11   -0.90    5.40
   5   1 -11    0.60    6.10
  -5   1  11    7.70    3.80
   5   1 -11    6.90    4.60
   5   1 -11    1.80    6.30
   5   1 -11    8.30    6.50
  -5   1  11    3.20    4.40
   5   1 -11    3.20    3.60
   5  -1 -11    3.00    3.50
   5  -1 -11    7.30    5.00
  -5  -1  11   12.30    4.70
   5  -1 -11    4.70    4.90
  -5  -1  11   -3.00    5.90
   5  -1 -11   -0.70    4.70
   5  -1 -11    8.80    6.30
   7   1 -13    5.80    7.80
   7   1 -13    9.30    8.00
   7   1 -13    5.20    7.70
  -7   1  13    4.80    6.30
   7   1 -13   10.40    6.50
  -7   1  13   18.90    6.70
  -7   1  13   24.40    7.30
   7   1 -13   -1.70    6.90
   7  -1 -13    6.70    5.60
   7  -1 -13   12.50    8.90
   7  -1 -13   17.70    7.50
  -7  -1  13   13.20    7.20
  -7  -1  13   15.70    6.70
   7  -1 -13   13.50    8.80
   9   1 -15  204.38   15.50
  -9   1  15  225.88   14.80
   9   1 -15  225.28   18.00
   9   1 -15  192.28   17.30
   9   1 -15  220.58   17.10
  -9   1  15  195.08   16.70
  -9   1  15  203.88   15.80
   9   1 -15  213.78   16.70
  -9  -1  15  198.08   17.30
   9  -1 -15  211.78   19.00
  -9  -1  15  208.28   16.40
   9  -1 -15  202.58   19.20
   9  -1 -15  210.18   16.30
  -9  -1  15  186.28   16.90
   9  -1 -15  178.68   16.70
  11   1 -17   85.99   16.50
 -11   1  17   77.49   12.80
 -11   1  17  110.89   15.70
 -11   1  17   82.09   12.50
  11  -1 -17  148.39   18.70
 -11  -1  17  112.29   15.40
 -11  -1  17   96.99   15.20
  11  -1 -17   88.39   15.60
 -11  -1  17  110.19   15.50
 -11  -1  17   88.39   14.30
 -11  -1  17   89.69   15.90
 -11  -1  17   87.89   14.20
  11  -1 -17  113.89   20.80
 -11  -1  17  135.89   17.00
 -16   2  10    2.50   17.00
  16   2 -10    2.70   16.00
 -16   2  10   -8.00   11.40
  16   2 -10   10.70   18.00
 -16  -2  10   22.40   17.60
  16  -2 -10   -9.90   15.90
  16  -2 -10  -26.10   11.10
 -16  -2  10   -2.40   16.00
  14   2  -8  -10.00   13.10
 -14   2   8    6.90   12.90
  14   2  -8    6.00   13.50
 -14   2   8   13.00    9.20
 -14  -2   8   22.20    9.30
 -14  -2   8    5.60   13.10
  14  -2  -8   10.90   13.30
  14  -2  -8    0.60   11.90
 -12   2   6   69.99   12.10
  12   2  -6   73.79   13.00
 -12   2   6   91.19   13.70
  12   2  -6   69.09   10.70
 -12   2   6   75.49    9.90
 -12  -2   6   54.09    8.70
  12  -2  -6   76.69   13.40
  12  -2  -6   65.29   10.00
 -12  -2   6   52.49   12.10
 -12  -2   6   56.49   12.40
  12  -2  -6   66.09   11.00
 -10   2   4   23.20    9.40
  10   2  -4   13.80    5.60
  10   2  -4   10.10    6.20
 -10   2   4    4.10    6.10
  10   2  -4    2.40    8.00
 -10   2   4   23.10    5.60
 -10  -2   4   16.20    8.30
  10  -2  -4   20.40    8.70
  10  -2  -4   13.40    8.00
  10  -2  -4    5.70    7.70
 -10  -2   4    1.30    7.90
  -8   2   2   32.00    8.30
   8   2  -2   54.59    6.50
   8   2  -2   57.29    8.70
  -8   2   2   52.39    5.60
  -8   2   2   49.99    8.60
   8   2  -2   45.80    8.40
   8  -2  -2   38.80    8.20
  -8  -2   2   40.50    5.50
  -8  -2   2   35.10    8.10
   8  -2  -2   54.59    7.50
   8  -2  -2   51.39    6.90
  -8  -2   2   61.39    9.10
  -6   2   0  145.89   12.50
   6   2   0  130.49   10.20
   6   2   0  127.49    7.50
   6   2   0  144.89    9.40
  -6   2   0  143.89    8.70
  -6   2   0  159.18    9.20
   6   2   0  137.49    8.20
   6  -2   0  122.89    7.90
  -6  -2   0  144.49   10.50
   6  -2   0  146.79    8.40
  -6  -2   0  129.09    7.30
   6  -2   0  145.89   11.70
  -6  -2   0  144.79    9.90
   6  -2   0  145.99    9.20
   4   2   2  264.07    9.10
  -4   2  -2  281.67    9.80
   4   2   2  272.27   12.80
   4   2   2  273.97   10.70
  -4   2  -2  271.57   11.20
   4   2   2  275.97    9.20
  -4   2  -2  271.87   11.40
  -4   2  -2  263.67   11.80
  -4   2  -2  258.77   11.40
   4   2   2  266.97   10.90
   4   2   2  282.97   12.20
  -4   2  -2  269.27   10.80
  -4   2  -2  272.37   11.10
   4   2   2  256.87   11.40
  -4  -2  -2  268.67   11.00
  -4  -2  -2  284.67   12.60
   4  -2   2  270.97   10.90
   4  -2   2  270.37   10.80
  -4  -2  -2  257.87   11.40
  -4  -2  -2  269.27   11.50
  -4  -2  -2  276.37   10.80
   4  -2   2  279.17   11.50
   4  -2   2  271.37   11.70
  -2   2  -4 1493.25   45.10
   2   2   4 1455.35   43.90
  -2   2  -4 1494.85   43.20
   2   2   4 1550.64   44.70
  -2   2  -4 1489.45   44.10
  -2   2  -4 1517.45   44.80
   2   2   4 1519.85   43.70
   2   2   4 1497.75   44.50
  -2   2  -4 1469.15   42.80
   2   2   4 1471.85   44.80
   2   2   4 1522.65   42.90
   2   2   4 1479.65   43.70
  -2   2  -4 1431.66   45.80
  -2   2  -4 1434.96   44.70
   2  -2   4 1530.15   45.00
  -2  -2  -4 1463.25   44.50
   2  -2   4 1460.65   43.10
  -2  -2  -4 1552.34   44.30
   2  -2   4 1482.95   44.00
   2  -2   4 1474.95   46.40
   2  -2   4 1513.75   43.00
  -2  -2  -4 1482.75   42.70
   2  -2   4 1416.16   44.70
  -2  -2  -4 1525.85   45.50
   2  -2   4 1517.65   44.90
  -2  -2  -4 1540.25   44.70
   0   2   6  135.39    8.20
   0   2  -6  147.59    8.00
   0   2   6  137.89    7.70
   0   2   6  143.09    7.20
   0   2   6  142.59    7.90
   0   2  -6  130.49    7.40
   0   2  -6  140.69    5.50
   0   2  -6  142.39    5.60
   0   2  -6  129.49    7.20
   0   2  -6  139.09    7.60
   0  -2   6  135.69    5.60
   0  -2   6  135.49    7.70
   0  -2   6  138.99    7.70
   0  -2   6  146.19    5.50
   0  -2  -6  141.39    7.10
   0  -2  -6  141.99    7.00
   0  -2  -6  138.09    8.00
   0  -2  -6  128.19    7.50
   0  -2   6  136.79    8.00
   2   2  -8  537.65   19.80
  -2   2   8  525.25   19.30
  -2   2   8  503.45   14.60
  -2   2   8  531.95   17.50
  -2   2   8  514.75   18.10
  -2   2   8  495.15   14.60
  -2   2   8  519.05   19.50
   2   2  -8  551.24   20.00
   2   2  -8  509.35   16.70
   2   2  -8  519.35   18.90
  -2  -2   8  530.85   19.80
   2  -2  -8  525.05   17.90
  -2  -2   8  481.75   16.60
   2  -2  -8  505.05   17.10
   2  -2  -8  526.35   19.80
  -2  -2   8  521.15   18.70
   2  -2  -8  535.65   20.50
  -2  -2   8  518.45   16.70
  -2  -2   8  504.75   16.60
   4   2 -10 1183.08   37.90
   4   2 -10 1190.18   36.30
  -4   2  10 1187.08   35.80
  -4   2  10 1176.38   38.40
  -4   2  10 1133.69   38.40
  -4   2  10 1197.08   36.10
   4   2 -10 1158.98   38.30
   4   2 -10 1196.48   39.20
  -4   2  10 1150.78   34.50
   4  -2 -10 1117.69   39.40
  -4  -2  10 1229.18   38.00
   4  -2 -10 1210.58   37.40
  -4  -2  10 1159.98   38.90
  -4  -2  10 1149.48   36.10
  -4  -2  10 1174.88   36.40
  -4  -2  10 1161.58   36.40
   4  -2 -10 1186.58   40.00
   4  -2 -10 1207.38   34.70
   6   2 -12  213.68   15.00
   6   2 -12  235.78   14.20
  -6   2  12  242.18   14.00
   6   2 -12  211.78   14.50
  -6   2  12  237.58   15.10
   6   2 -12  241.18   13.10
  -6   2  12  233.38   10.80
  -6  -2  12  208.28   14.40
  -6  -2  12  225.48   13.80
   6  -2 -12  236.68   13.80
   6  -2 -12  214.18   14.40
   6  -2 -12  237.18   14.60
   6  -2 -12  224.28   11.00
  -6  -2  12  213.48   14.60
   8   2 -14   36.00   10.10
  -8   2  14   16.60    6.40
   8   2 -14   38.70   10.30
   8   2 -14   32.90    9.70
   8   2 -14   27.50    9.00
  -8   2  14   10.40    8.20
  -8   2  14   35.50   10.20
   8  -2 -14   17.50   10.80
   8  -2 -14   29.10   10.80
  -8  -2  14   31.20    9.20
   8  -2 -14   26.30    9.90
  -8  -2  14   32.50    9.00
  -8  -2  14   36.10    9.60
  10   2 -16   71.49   12.90
 -10   2  16   88.29   14.70
  10   2 -16   72.69   13.70
  10   2 -16  106.19   14.80
 -10   2  16   69.39   11.60
 -10   2  16   57.09   10.00
 -10   2  16   72.59   13.30
 -10  -2  16   73.29   12.30
 -10  -2  16   58.39   13.90
  10  -2 -16   74.89   15.90
 -10  -2  16   80.39   12.50
 -10  -2  16   65.09   13.00
  10  -2 -16   75.09   12.50
  10  -2 -16   54.49   14.80
  10  -2 -16   64.79   13.60
 -12   2  18   40.50   14.40
 -12   2  18   -0.10   12.00
 -12  -2  18   13.40   14.10
 -12  -2  18   -6.00   14.70
 -12  -2  18    6.30   13.80
 -12  -2  18  -28.30   14.50
 -12  -2  18   10.80   15.20
 -12  -2  18   21.50   13.00
 -12  -2  18   26.40   14.60
  12  -2 -18    8.20   15.80
  12  -2 -18   13.40   15.10
 -15   3   9   21.50   16.70
 -15   3   9   14.90   14.00
  15   3  -9   15.50   15.40
  15   3  -9   13.30   11.70
  15  -3  -9   -9.70   15.10
 -15  -3   9    6.20   12.20
  15  -3  -9    1.30   15.30
 -15  -3   9  -21.40   10.20
  13   3  -7   19.50   12.40
  13   3  -7   20.50   13.20
 -13   3   7    7.40   12.30
 -13   3   7  -11.20    8.40
  13   3  -7   16.00   10.10
 -13   3   7   24.40   13.00
 -13  -3   7   -3.00    7.90
  13  -3  -7   -6.70   11.80
  13  -3  -7    9.80    9.10
 -13  -3   7   12.50    9.10
 -13  -3   7   -4.80   12.00
  13  -3  -7   22.50   12.80
 -11   3   5   14.10    9.70
  11   3  -5    7.60   10.10
 -11   3   5   26.90    7.20
  11   3  -5   24.80    8.30
 -11   3   5   11.40   10.30
  11   3  -5   16.10   10.10
  11  -3  -5   28.80   10.30
  11  -3  -5    9.00    8.20
  11  -3  -5   -0.20    6.80
 -11  -3   5   10.50    7.50
 -11  -3   5   16.80    9.50
 -11  -3   5   21.00    8.00
   9   3  -3    6.70    7.40
  -9   3   3    3.10    5.70
   9   3  -3    9.90    8.10
   9   3  -3   15.50    8.40
  -9   3   3   16.20    6.60
  -9   3   3   18.50    8.20
  -9  -3   3   18.90    8.20
   9  -3  -3    4.60    5.80
  -9  -3   3    6.50    6.40
   9  -3  -3    4.70    5.50
  -9  -3   3    5.60    4.30
   9  -3  -3   -4.50    5.20
   7   3  -1  196.78   13.20
  -7   3   1  201.08   12.20
   7   3  -1  205.08   12.00
   7   3  -1  198.58   12.60
  -7   3   1  221.08   11.80
  -7   3   1  211.98   13.40
   7   3  -1  204.48   12.30
   7  -3  -1  198.48   12.70
   7  -3  -1  225.58   10.50
  -7  -3   1  210.28   13.50
   7  -3  -1  225.98   13.60
  -7  -3   1  205.18   12.20
  -7  -3   1  215.78    9.50
  -5   3  -1 1444.66   43.40
  -5   3  -1 1516.85   46.30
  -5   3  -1 1538.95   46.30
   5   3   1 1474.55   44.40
   5   3   1 1487.35   46.20
   5   3   1 1537.05   46.70
  -5   3  -1 1534.45   50.39
   5   3   1 1535.45   47.40
   5   3   1 1492.25   43.10
  -5  -3  -1 1476.35   44.40
  -5  -3  -1 1498.05   46.90
   5  -3   1 1542.75   46.40
  -5  -3  -1 1532.75   47.70
   5  -3   1 1524.95   45.60
   3   3   3  973.90   29.20
   3   3   3  937.21   29.50
  -3   3  -3  947.71   30.80
  -3   3  -3  973.30   31.30
   3   3   3  954.90   29.10
  -3   3  -3  940.71   29.70
   3   3   3  994.60   31.40
   3   3   3  966.10   30.80
  -3   3  -3  958.00   29.20
  -3   3  -3  863.91   28.90
  -3   3  -3  937.01   29.60
  -3  -3  -3  963.10   30.90
   3  -3   3  974.40   31.50
  -3  -3  -3  938.71   31.00
   3  -3   3  968.40   30.50
  -3  -3  -3  962.20   29.40
   3  -3   3  973.90   29.80
  -3  -3  -3  971.10   31.80
   1   3   5 1743.83   51.09
  -1   3  -5 1749.53   52.19
  -1   3  -5 1724.23   51.39
   1   3   5 1743.23   52.99
  -1   3  -5 1718.83   51.59
  -1   3  -5 1647.94   49.70
   1   3   5 1791.92   50.79
  -1   3  -5 1692.53   48.20
  -1   3  -5 1684.13   48.30
   1   3   5 1691.03   51.99
  -1  -3  -5 1717.43   51.39
   1  -3   5 1725.53   49.90
  -1  -3  -5 1696.33   52.69
  -1  -3  -5 1692.73   48.60
   1  -3   5 1736.03   51.79
  -1  -3  -5 1712.13   51.29
  -1  -3  -5 1700.73   50.59
  -1  -3  -5 1746.73   48.70
   1  -3   5 1743.83   52.09
   1   3  -7 5666.73  156.28
   1   3  -7 5440.86  156.18
  -1   3   7 5455.75  156.08
  -1   3   7 5368.56  153.58
  -1   3   7 5716.03  156.18
   1   3  -7 5017.00  153.28
   1   3  -7 5499.55  155.08
   1  -3  -7 5702.63  157.28
   1  -3  -7 5728.13  156.68
   1  -3  -7 5438.96  155.18
  -1  -3   7 5347.87  153.58
  -1  -3   7 5503.35  156.28
   1  -3  -7 5534.05  154.78
  -1  -3   7 5709.13  156.28
   3   3  -9 1346.27   43.10
  -3   3   9 1327.87   42.80
  -3   3   9 1380.46   39.70
   3   3  -9 1393.56   42.00
  -3   3   9 1318.07   38.00
  -3   3   9 1342.07   43.50
   3   3  -9 1367.36   43.90
   3  -3  -9 1386.86   42.40
  -3  -3   9 1395.56   41.00
  -3  -3   9 1354.26   43.50
   3  -3  -9 1304.97   38.00
  -3  -3   9 1276.37   39.10
   3  -3  -9 1336.57   43.90
   3  -3  -9 1323.97   44.00
  -3  -3   9 1313.67   40.70
  -3  -3   9 1380.06   43.90
  -5   3  11  774.42   24.00
  -5   3  11  763.72   28.50
  -5   3  11  770.12   27.90
   5   3 -11  737.73   28.50
   5   3 -11  759.12   28.80
   5   3 -11  812.52   27.30
   5   3 -11  768.72   28.60
   5  -3 -11  771.32   28.00
  -5  -3  11  801.52   26.60
  -5  -3  11  761.22   24.90
   5  -3 -11  761.82   23.90
  -5  -3  11  770.12   28.60
  -5  -3  11  735.93   25.20
   5  -3 -11  728.03   29.10
   5  -3 -11  754.42   30.00
  -5  -3  11  732.23   28.40
   7   3 -13  902.71   34.30
   7   3 -13  880.81   32.80
   7   3 -13  942.41   35.90
  -7   3  13  908.31   34.20
  -7   3  13  935.31   33.40
   7   3 -13  948.51   35.40
  -7  -3  13  938.21   34.60
  -7  -3  13  884.11   32.30
   7  -3 -13  912.71   35.50
   7  -3 -13  904.51   36.60
  -7  -3  13  960.90   35.70
   7  -3 -13  907.01   30.00
   7  -3 -13  904.81   34.20
   9   3 -15  139.59   18.40
  -9   3  15  110.49   14.40
  -9   3  15  150.78   16.90
   9   3 -15  121.89   14.30
   9   3 -15  118.59   16.10
  -9   3  15  142.19   14.10
   9   3 -15  114.39   15.20
   9  -3 -15  125.89   17.40
   9  -3 -15  116.59   15.30
  -9  -3  15  144.69   14.40
  -9  -3  15  115.59   15.00
   9  -3 -15   98.09   11.90
  -9  -3  15  136.09   14.40
  -9  -3  15  113.19   15.40
   9  -3 -15  114.89   15.10
 -11   3  17   22.00   11.40
 -11   3  17    9.80   19.10
 -11   3  17   30.20   14.00
  11   3 -17   10.80   13.40
 -11  -3  17   35.00   11.50
  11  -3 -17   25.80   15.70
 -11  -3  17   35.40   11.10
 -11  -3  17   18.40   12.10
  11  -3 -17   -1.70   15.40
 -11  -3  17    8.10   13.00
  14   4  -8   57.39   12.40
 -14   4   8   65.79   16.90
 -14   4   8   51.69   12.50
  14   4  -8   70.69   17.10
 -14   4   8   33.90   15.00
  14   4  -8   27.30   16.10
  14  -4  -8   59.09   13.40
  14  -4  -8   39.70   15.40
 -14  -4   8   55.79   16.00
 -14  -4   8   51.19   17.00
 -12   4   6  195.68   17.20
 -12   4   6  196.28   20.00
  12   4  -6  199.88   16.60
  12   4  -6  209.08   20.10
 -12   4   6  234.08   21.10
  12   4  -6  166.58   20.10
 -12  -4   6  183.08   16.50
  12  -4  -6  207.58   16.90
  12  -4  -6  197.78   19.40
 -12  -4   6  195.88   18.50
 -10   4   4  175.48   16.40
  10   4  -4  155.88   13.80
 -10   4   4  155.18   13.40
  10   4  -4  146.39   14.30
  10   4  -4  181.98   16.00
 -10   4   4  159.48   16.50
 -10  -4   4  170.48   13.50
  10  -4  -4  169.08   13.60
 -10  -4   4  156.38   13.70
  10  -4  -4  172.98   15.90
  10  -4  -4  179.68   11.20
   8   4  -2   88.19   11.10
   8   4  -2  110.09   11.80
  -8   4   2   77.19    9.90
  -8   4   2   80.29   10.00
   8   4  -2   98.49   10.10
  -8   4   2  107.99   11.90
   8  -4  -2   91.09    8.00
  -8  -4   2  106.29    6.60
  -8  -4   2  104.89   10.30
   8  -4  -2   97.19    9.70
   8  -4  -2   86.89   11.90
  -8  -4   2  109.49   10.20
  -6   4   0 1507.65   46.10
   6   4   0 1444.96   41.50
   6   4   0 1414.66   45.90
   6   4   0 1449.85   46.60
  -6   4   0 1445.76   47.00
   6   4   0 1395.86   45.70
  -6   4   0 1414.56   41.50
  -6   4   0 1398.66   45.60
  -6  -4   0 1422.16   46.70
  -6  -4   0 1430.06   42.00
   6  -4   0 1503.55   44.00
  -6  -4   0 1433.36   46.60
  -6  -4   0 1326.07   41.20
   6  -4   0 1456.65   46.80
   6  -4   0 1447.06   46.10
  -4   4  -2  792.72   25.90
   4   4   2  732.83   28.30
   4   4   2  772.22   25.80
   4   4   2  801.32   28.10
  -4   4  -2  782.92   30.40
   4   4   2  785.32   28.40
  -4   4  -2  841.52   26.10
  -4   4  -2  823.12   25.40
   4   4   2  785.32   25.10
  -4  -4  -2  785.02   24.90
   4  -4   2  854.41   27.30
  -4  -4  -2  774.02   25.00
   4  -4   2  801.62   28.50
   4  -4   2  797.62   26.30
  -4  -4  -2  764.02   30.60
  -2   4  -4  715.53   24.00
  -2   4  -4  689.23   23.20
   2   4   4  633.24   22.40
   2   4   4  694.03   23.10
  -2   4  -4  646.04   20.50
   2   4   4  683.13   22.80
   2   4   4  604.34   26.00
  -2  -4  -4  686.53   21.70
   2  -4   4  684.73   22.80
  -2  -4  -4  667.93   27.20
  -2  -4  -4  694.03   24.40
  -2  -4  -4  658.83   21.60
   2  -4   4  691.93   23.60
  -2  -4  -4  691.83   22.70
   0   4   6 2671.33   75.19
   0   4  -6 2482.15   75.29
   0   4  -6 2475.05   77.49
   0   4   6 2588.94   72.89
   0   4  -6 2607.94   74.19
   0   4  -6 2455.95   73.09
   0   4   6 2435.76   75.29
   0  -4  -6 2497.85   72.79
   0  -4   6 2553.14   73.39
   0  -4   6 2552.64   75.89
   0  -4  -6 2604.84   75.09
   0  -4  -6 2563.94   74.89
   0  -4  -6 2476.85   76.19
   0  -4  -6 2504.55   71.19
   2   4  -8 1037.60   35.70
  -2   4   8 1109.09   36.20
  -2   4   8 1120.19   36.40
  -2   4   8 1038.70   30.70
  -2   4   8 1080.19   32.10
   2   4  -8 1094.99   34.10
   2   4  -8 1084.19   36.70
   2  -4  -8 1029.50   30.60
   2  -4  -8 1065.19   36.10
  -2  -4   8 1084.39   33.90
  -2  -4   8 1108.59   36.60
  -2  -4   8 1097.39   36.80
   2  -4  -8 1033.20   36.60
  -4   4  10  220.08   14.80
   4   4 -10  228.38   11.70
  -4   4  10  221.38   12.50
   4   4 -10  213.58   13.50
  -4   4  10  210.38    8.50
   4   4 -10  241.68   14.50
   4   4 -10  238.28   15.30
   4  -4 -10  210.98    8.60
   4  -4 -10  240.48   14.30
  -4  -4  10  250.27   12.60
  -4  -4  10  241.88   13.80
   4  -4 -10  222.68   15.30
  -4  -4  10  221.78   13.00
  -4  -4  10  211.18    8.60
   4  -4 -10  224.38   14.00
   6   4 -12  697.13   29.00
  -6   4  12  752.02   29.50
  -6   4  12  759.02   28.60
   6   4 -12  764.42   31.00
   6   4 -12  751.12   29.60
   6   4 -12  776.02   31.30
  -6  -4  12  744.83   29.40
   6  -4 -12  737.83   29.60
  -6  -4  12  737.43   27.50
   6  -4 -12  737.93   24.20
   6  -4 -12  749.73   31.80
  -6  -4  12  760.02   30.90
  -6  -4  12  730.03   24.80
   6  -4 -12  755.42   31.50
   8   4 -14  121.89   15.80
   8   4 -14  177.78   15.00
  -8   4  14  146.29   15.30
  -8   4  14  136.79   16.60
  -8   4  14  128.89   13.60
   8   4 -14  139.69   15.10
   8   4 -14  136.29   14.40
  -8  -4  14  170.08   14.00
  -8  -4  14  141.49   14.70
   8  -4 -14  141.79   18.70
  -8  -4  14  139.39   16.10
  -8  -4  14  140.49   13.20
   8  -4 -14  145.89   16.40
   8  -4 -14  133.09   11.60
   8  -4 -14  141.09   15.20
 -10   4  16    0.50   13.20
  10   4 -16   -3.90   14.00
 -10   4  16  -14.50    8.80
  10   4 -16   17.40   12.30
 -10  -4  16   -3.00   12.70
 -10  -4  16   -9.30   13.80
  10  -4 -16  -18.00   14.10
  10  -4 -16    9.20   13.80
 -10  -4  16    5.50   12.90
 -10  -4  16   10.30   10.60
 -13   5   7   30.90   15.10
  13   5  -7   44.40   15.70
  13   5  -7   50.89   13.00
 -13   5   7   59.89   16.50
 -13   5   7   65.79   12.80
  13   5  -7   47.20   13.60
  13  -5  -7   41.40   15.60
 -13  -5   7   79.69   15.30
 -13  -5   7   36.40   15.90
  13  -5  -7   66.49   16.40
  11   5  -5  350.66   22.70
  11   5  -5  263.37   19.40
 -11   5   5  309.07   19.20
  11   5  -5  306.47   20.80
 -11   5   5  304.17   22.70
 -11   5   5  304.37   22.20
  11  -5  -5  318.47   22.20
 -11  -5   5  302.57   21.10
 -11  -5   5  287.47   22.10
  11  -5  -5  324.67   22.30
  -9   5   3   -5.20    7.80
   9   5  -3   -2.50    8.60
  -9   5   3   14.10    9.10
  -9   5   3   -3.30    9.10
   9   5  -3    4.60    9.30
   9   5  -3    6.40    6.80
   9  -5  -3    8.30    4.90
   9  -5  -3    6.50    9.50
  -9  -5   3   -3.80    6.00
  -9  -5   3    6.30    9.40
   9  -5  -3   13.80    9.00
   7   5  -1   -1.10    3.20
   7   5  -1   11.80    8.10
  -7   5   1    9.60    5.00
  -7   5   1   -1.60    7.00
  -7   5   1   -4.80    5.20
  -7   5   1   13.00    7.10
   7   5  -1    5.50    7.10
   7   5  -1    9.60    6.30
  -7  -5   1    3.00    2.50
  -7  -5   1    4.20    7.10
   7  -5  -1   -2.80    7.50
   7  -5  -1    7.90    4.80
   7  -5  -1    4.20    7.20
  -7  -5   1    8.90    8.00
  -5   5  -1  605.24   21.70
  -5   5  -1  584.94   23.50
   5   5   1  594.84   23.00
   5   5   1  601.44   20.40
   5   5   1  573.74   24.30
  -5   5  -1  599.24   20.50
  -5   5  -1  605.44   24.00
  -5  -5  -1  570.14   20.40
   5  -5   1  612.34   21.10
  -5  -5  -1  582.24   18.90
  -5  -5  -1  591.34   24.60
   5  -5   1  607.34   23.50
  -5  -5  -1  582.54   22.90
  -5  -5  -1  581.94   23.20
   5  -5   1  604.24   24.40
  -3   5  -3  161.98   13.30
   3   5   3  180.88    9.40
   3   5   3  175.18    9.70
  -3   5  -3  171.88    8.30
   3   5   3  161.08   12.60
  -3   5  -3  171.48    9.80
  -3  -5  -3  175.28   11.30
   3  -5   3  183.88   12.80
  -3  -5  -3  168.58    8.70
  -3  -5  -3  165.98   12.30
   3  -5   3  170.48   12.80
   3  -5   3  197.98   11.30
  -3  -5  -3  175.78   10.00
  -1   5  -5    7.60    4.90
   1   5   5   12.00    5.00
  -1   5  -5    6.70    4.50
   1   5   5   10.00    4.40
  -1   5  -5   11.90    1.70
  -1   5  -5    7.20    6.40
  -1   5  -5   11.50    1.60
   1   5   5   14.30    5.30
  -1  -5  -5   12.40    4.00
  -1  -5  -5   18.40    5.10
   1  -5   5   23.40    5.10
   1  -5   5   15.60    6.10
   1  -5   5   11.80    5.30
  -1  -5  -5   17.00    7.20
  -1  -5  -5   10.50    6.60
  -1  -5  -5   14.20    3.50
  -1   5   7  376.96   18.10
   1   5  -7  379.86   15.50
  -1   5   7  355.56   16.80
   1   5  -7  376.96   18.20
  -1   5   7  370.36   13.70
   1   5  -7  386.76   18.20
  -1  -5   7  399.96   15.90
   1  -5  -7  359.36   18.60
  -1  -5   7  388.56   17.50
  -1  -5   7  372.16   18.00
   1  -5  -7  367.26   13.10
   1  -5  -7  415.76   18.50
   1  -5  -7  377.46   17.50
   3   5  -9  235.78   15.30
  -3   5   9  182.58   13.40
   3   5  -9  192.28   10.40
  -3   5   9  211.18   14.70
   3   5  -9  193.98   14.10
   3  -5  -9  206.18   15.30
   3  -5  -9  190.88   14.00
   3  -5  -9  194.68    8.30
   3  -5  -9  197.68   14.40
  -3  -5   9  197.88   14.70
  -3  -5   9  197.78   13.10
   5   5 -11    5.90    6.30
  -5   5  11    6.10    6.30
   5   5 -11   15.00    9.40
  -5   5  11    1.40    7.60
   5   5 -11   -0.80    5.10
   5   5 -11    1.30    8.90
  -5  -5  11    1.50    6.00
  -5  -5  11   -4.00    8.50
  -5  -5  11   -2.00    7.50
   5  -5 -11    3.50    3.90
   5  -5 -11    2.00    6.40
   5  -5 -11  -14.10    8.40
   5  -5 -11   -0.50    6.20
   7   5 -13  156.38   15.40
  -7   5  13  190.48   19.10
   7   5 -13  161.78   16.40
   7   5 -13  144.39   15.30
  -7   5  13  170.88   17.50
  -7   5  13  152.28   14.60
   7  -5 -13  187.48   16.50
  -7  -5  13  164.68   15.20
  -7  -5  13  175.58   14.40
   7  -5 -13  169.28   17.50
   7  -5 -13  188.38   19.10
  -7  -5  13  178.28   14.60
   9   5 -15   45.00   13.10
  -9   5  15   27.00   14.40
  -9   5  15   40.40   11.30
   9   5 -15   29.80   14.40
  -9   5  15   39.50   10.80
   9  -5 -15   46.20   14.20
  -9  -5  15   26.50   14.80
  -9  -5  15   37.70   11.70
  -9  -5  15   31.00   14.20
   9  -5 -15   26.80   11.50
 -11   5  17    2.60   12.80
  11   5 -17   15.30   16.10
  11   5 -17   33.20   15.10
 -11   5  17   25.20   15.70
  11   5 -17    9.30   12.20
  11  -5 -17   -3.60   15.90
  11  -5 -17   10.60   17.70
 -11  -5  17    7.00   11.80
 -11  -5  17   29.70   16.70
  14   6  -8    9.30   17.20
 -14   6   8    8.00   17.60
 -14   6   8    6.90   16.60
  14   6  -8  -13.20   12.30
  14   6  -8    2.50   18.40
 -14   6   8   -2.30   17.10
 -14  -6   8  -18.80   15.50
 -14  -6   8   29.70   13.80
 -14  -6   8  -24.80   17.00
  14  -6  -8   -4.00   16.40
  14  -6  -8   21.50   17.80
 -12   6   6  190.88   20.00
  12   6  -6  210.48   21.80
  12   6  -6  212.38   23.20
 -12   6   6  232.68   23.40
  12   6  -6  162.98   21.70
 -12   6   6  185.08   25.30
 -12  -6   6  196.18   18.90
  12  -6  -6  216.78   22.30
 -12  -6   6  192.08   20.60
 -10   6   4   89.09   13.20
 -10   6   4   92.29   14.80
  10   6  -4   69.29   14.00
 -10   6   4   84.59   14.90
  10   6  -4   77.29   11.80
  10   6  -4   71.29   11.70
 -10  -6   4   70.29   11.90
  10  -6  -4   42.20   12.60
  10  -6  -4   76.29   14.30
 -10  -6   4   81.29   13.50
 -10  -6   4   82.99   15.10
   8   6  -2  106.79   11.40
  -8   6   2  108.09   14.30
  -8   6   2  114.79   13.90
   8   6  -2  113.29   15.40
   8   6  -2  135.59   15.60
   8   6  -2  103.49    8.10
  -8   6   2  110.59   14.30
   8  -6  -2  118.69   14.60
  -8  -6   2  120.59   14.30
  -8  -6   2  111.39   14.40
   8  -6  -2  122.99    8.90
  -8  -6   2  113.89   12.80
   8  -6  -2  148.89   14.50
   8  -6  -2  111.99   15.50
   6   6   0  148.29   12.10
  -6   6   0  142.59   14.60
  -6   6   0  140.19   11.90
   6   6   0  159.58    9.80
   6   6   0  138.99   14.60
   6  -6   0  155.38   11.80
  -6  -6   0  152.88   13.70
  -6  -6   0  136.69   13.40
   6  -6   0  171.18   10.00
  -6  -6   0  175.98   15.20
   6  -6   0  129.49   14.10
   6  -6   0  161.88   13.90
  -4   6  -2   21.60    4.90
   4   6   2   16.10    6.70
   4   6   2   26.50    6.10
   4   6   2   11.40    6.80
  -4   6  -2   22.10    8.40
  -4   6  -2   18.80    7.70
  -4   6  -2   11.40    6.90
   4  -6   2   30.50    9.00
   4  -6   2   31.50    7.00
   4  -6   2   22.50    5.40
  -4  -6  -2   34.30    9.10
   4  -6   2   21.10    7.40
  -4  -6  -2   26.10    4.10
  -4  -6  -2   19.10    7.90
  -4  -6  -2   25.40    8.00
   2   6   4  480.05   21.20
  -2   6  -4  500.45   21.40
  -2   6  -4  509.65   20.70
  -2   6  -4  487.75   20.70
  -2   6  -4  503.05   16.20
   2   6   4  476.35   21.20
   2   6   4  476.45   20.30
   2  -6   4  495.45   21.30
  -2  -6  -4  480.05   21.90
  -2  -6  -4  466.85   18.20
   2  -6   4  517.55   20.80
   2  -6   4  536.15   21.00
  -2  -6  -4  472.15   18.30
  -2  -6  -4  457.35   22.00
   0   6  -6   -2.40    5.50
   0   6  -6    4.10    4.80
   0   6   6    2.60    5.20
   0   6  -6   -0.50    7.10
   0   6   6    2.00    4.10
   0   6   6    6.10    7.50
   0  -6  -6   -1.00    6.60
   0  -6  -6    1.20    5.70
   0  -6   6    2.90    6.80
   0  -6  -6    4.70    7.20
   0  -6  -6    8.90    6.00
   0  -6   6    1.10    7.60
   0  -6  -6    1.70    4.10
   0  -6   6   18.40    7.20
   2   6  -8  286.47   13.00
   2   6  -8  301.97   16.10
  -2   6   8  300.97   17.20
  -2   6   8  264.27   10.80
   2   6  -8  261.37   15.90
  -2   6   8  316.37   18.00
   2  -6  -8  301.47   18.50
   2  -6  -8  292.87   16.70
  -2  -6   8  266.77   15.00
   2  -6  -8  288.77   16.20
  -2  -6   8  306.07   16.80
  -2  -6   8  259.37   15.70
   2  -6  -8  301.67   12.00
  -4   6  10  462.65   23.50
   4   6 -10  446.46   17.40
  -4   6  10  467.35   22.30
   4   6 -10  465.35   22.70
   4   6 -10  459.35   22.30
  -4  -6  10  448.46   20.80
   4  -6 -10  446.56   24.20
   4  -6 -10  439.66   21.70
   4  -6 -10  474.45   23.80
   4  -6 -10  456.95   16.40
  -4  -6  10  475.85   23.90
  -4  -6  10  478.45   24.20
   6   6 -12   10.50   11.70
   6   6 -12   -5.70   11.30
  -6   6  12   10.00    8.40
  -6   6  12   20.70    9.40
   6   6 -12   10.50   10.10
  -6   6  12   10.90    8.80
  -6  -6  12    2.00    8.40
  -6  -6  12    9.50   10.40
   6  -6 -12    0.50   10.80
   6  -6 -12   18.90    9.30
  -6  -6  12   -8.30   11.00
   6  -6 -12   11.10    8.40
   8   6 -14   32.10   12.20
   8   6 -14   11.00   13.60
  -8   6  14   15.50   10.10
  -8   6  14   28.80   12.80
   8   6 -14   44.50   12.60
  -8   6  14   27.80   10.20
  -8  -6  14   19.90   14.10
  -8  -6  14    5.80   14.20
   8  -6 -14   29.10   11.90
   8  -6 -14   19.00   13.70
  -8  -6  14   25.30   12.20
  10   6 -16  -32.00   15.20
 -10   6  16  -29.20   15.60
  10   6 -16    8.70   16.70
 -10   6  16  -17.10   10.50
  10   6 -16   -1.20   14.30
  10  -6 -16   10.40   17.30
 -10  -6  16    3.20   15.20
 -10  -6  16  -12.90   16.10
 -10  -6  16    1.20   13.10
  10  -6 -16   26.00   15.50
 -13   7   7   29.40   15.20
 -13   7   7   24.10   13.20
  13   7  -7   20.50   13.10
  13   7  -7   36.90   17.60
 -13   7   7   30.00   16.80
  13  -7  -7   50.89   18.60
 -13  -7   7   34.30   18.40
  13  -7  -7   31.50   17.40
 -13  -7   7   16.90   15.80
 -13  -7   7   23.40   17.50
  11   7  -5  106.89   17.50
  11   7  -5  110.89   19.00
 -11   7   5  109.09   18.20
 -11   7   5  103.49   14.70
 -11   7   5  106.69   15.70
 -11  -7   5  126.29   18.80
  11  -7  -5   80.99   14.20
 -11  -7   5  112.69   17.80
 -11  -7   5  106.69   16.10
  -9   7   3   90.49   14.10
  -9   7   3   85.89   15.20
   9   7  -3   82.49   14.60
   9   7  -3   74.49   12.30
  -9   7   3   90.09   12.40
  -9  -7   3   80.89   14.40
   9  -7  -3   77.29   15.00
  -9  -7   3   76.69   13.10
   9  -7  -3   61.39   12.90
  -9  -7   3   62.99   15.00
   9  -7  -3  100.99   15.30
  -7   7   1  114.59   15.20
   7   7  -1  116.79   11.20
   7   7  -1   99.89   13.20
  -7   7   1   81.09   13.40
   7   7  -1  106.19   13.90
   7  -7  -1   95.99   10.00
  -7  -7   1   93.49   13.50
   7  -7  -1   87.59   11.80
  -7  -7   1  101.79   13.90
  -7  -7   1   96.29   15.00
   7  -7  -1   90.79   13.00
   7  -7  -1   82.89   13.90
  -5   7  -1  189.18   14.00
   5   7   1  203.38   15.20
  -5   7  -1  222.98   15.10
   5   7   1  207.18   15.50
   5   7   1  191.98   13.20
   5   7   1  213.88    8.40
  -5   7  -1  213.38   12.90
   5  -7   1  226.08   17.20
   5  -7   1  198.18   15.90
  -5  -7  -1  200.38   17.20
   5  -7   1  174.88   13.80
  -5  -7  -1  219.08   16.10
  -5  -7  -1  209.68   15.40
   3   7   3   72.59   10.40
  -3   7  -3   90.69   12.00
  -3   7  -3   75.49   10.60
  -3   7  -3   87.89   11.10
   3   7   3   86.69   11.00
   3   7   3   80.39   11.10
   3  -7   3   92.49   11.90
  -3  -7  -3   81.99   10.90
  -3  -7  -3   80.69   10.10
   3  -7   3   83.39   10.70
   3  -7   3   87.69   10.80
  -3  -7  -3   86.79   12.50
  -1   7  -5    1.70    2.10
   1   7   5   -2.00    6.40
   1   7   5   -2.50    6.20
  -1   7  -5    2.10    7.70
  -1   7  -5    8.10    7.00
   1   7   5    5.10    8.00
  -1   7  -5    5.50    6.40
   1  -7   5    2.00    6.50
  -1  -7  -5   -9.20    7.70
  -1  -7  -5    2.10    7.00
  -1  -7  -5   -8.20    6.20
   1  -7   5    6.50    7.40
   1  -7   5   -1.00    6.90
  -1   7   7  450.65   22.80
  -1   7   7  418.26   20.80
   1   7  -7  445.26   23.00
   1   7  -7  448.46   22.70
   1   7  -7  449.06   18.30
   1  -7  -7  436.96   21.70
   1  -7  -7  440.66   23.00
  -1  -7   7  458.25   21.10
   1  -7  -7  451.25   17.60
  -1  -7   7  427.26   21.70
   1  -7  -7  434.36   20.80
  -1  -7   7  456.65   20.90
  -3   7   9   26.70    8.70
   3   7  -9   21.00    5.60
   3   7  -9   16.80    8.10
  -3   7   9   22.50    7.50
  -3   7   9   26.50    7.60
   3   7  -9   15.60   10.10
  -3  -7   9   18.30   10.80
   3  -7  -9   16.40   10.10
  -3  -7   9   33.30   11.80
   3  -7  -9   16.30    5.60
   3  -7  -9   18.80   10.50
  -3  -7   9   17.60    9.60
   3  -7  -9   33.10    9.80
   5   7 -11   82.19   14.50
  -5   7  11   48.40   11.50
  -5   7  11   45.20   11.00
  -5   7  11   38.60   12.70
   5   7 -11   61.09   12.80
   5  -7 -11   46.60   13.30
   5  -7 -11   62.99   11.50
  -5  -7  11   66.59   14.10
  -5  -7  11   42.60   13.60
  -5  -7  11   35.80   10.80
  -7   7  13   32.90   11.40
   7   7 -13   21.10   13.80
  -7   7  13   23.50   13.00
   7   7 -13   34.60   14.50
   7   7 -13   54.29   13.90
  -7   7  13   32.80   11.30
  -7  -7  13   23.40   11.40
  -7  -7  13   23.40   14.10
   7  -7 -13   11.60   16.00
   7  -7 -13   33.30   12.50
  -7  -7  13   13.80   14.30
  -9   7  15   17.00   12.20
  -9   7  15  -14.50   16.30
  -9   7  15   -0.10   11.80
   9   7 -15   15.30   12.40
   9   7 -15   13.00   12.10
   9  -7 -15  -16.90   15.30
  -9  -7  15   14.40   13.40
  -9  -7  15   10.30   16.70
   9  -7 -15   21.80   16.90
  -9  -7  15    3.80   11.90
 -12   8   6   -4.40   16.20
  12   8  -6   -5.60   17.20
 -12   8   6    0.70   16.40
  12   8  -6   -3.40   17.30
 -12   8   6  -14.40   14.40
  12  -8  -6    1.00   16.50
 -12  -8   6    7.20   16.30
  12  -8  -6   14.20   17.40
 -12  -8   6  -51.19   28.30
 -12  -8   6  -21.20   17.80
  10   8  -4   32.00   15.50
  10   8  -4  -15.00   13.30
 -10   8   4    6.00   10.70
 -10   8   4   24.40   14.10
 -10   8   4   19.40   13.10
  10  -8  -4    0.60   14.60
  10  -8  -4    3.90   14.00
  10  -8  -4   15.50   14.20
 -10  -8   4   -3.70   10.60
 -10  -8   4   35.90   15.80
 -10  -8   4   -5.90   11.80
   8   8  -2   33.70   14.20
  -8   8   2   55.39   13.30
   8   8  -2   21.00    9.60
  -8   8   2   41.70   13.80
  -8  -8   2   11.80   10.70
  -8  -8   2   20.20   12.80
   8  -8  -2   45.70   14.20
   8  -8  -2   19.30   12.30
   8  -8  -2    5.00   10.30
   6   8   0    3.90    9.20
  -6   8   0   19.60   11.90
  -6   8   0   -8.80   10.50
  -6   8   0   10.40    7.20
   6   8   0   -3.10    9.20
   6   8   0    0.10    8.80
   6  -8   0    1.20   11.30
  -6  -8   0   21.40   10.40
  -6  -8   0  -17.20   10.50
  -6  -8   0   13.80    9.40
   6  -8   0    2.70    7.90
   6  -8   0   15.60    9.00
   4   8   2  129.89   14.50
  -4   8  -2  128.59   14.10
  -4   8  -2  152.18   13.60
  -4   8  -2  152.08   17.40
   4   8   2  137.59   17.50
   4   8   2  154.48   16.30
  -4  -8  -2  129.29   14.30
  -4  -8  -2  123.49   15.20
   4  -8   2  137.69   14.30
  -4  -8  -2  152.78   15.30
   4  -8   2  158.38   15.80
   4  -8   2  155.88   14.20
   4  -8   2  133.29   11.40
  -2   8  -4  148.49   14.70
   2   8   4  139.79   16.60
   2   8   4  153.18   12.40
  -2   8  -4  148.89   13.50
   2   8   4  152.38   15.90
  -2   8  -4  146.79   17.00
   2   8   4  147.59   11.30
   2  -8   4  117.59   14.20
  -2  -8  -4  145.09   14.90
  -2  -8  -4  139.09   16.90
   2  -8   4  137.49   14.80
  -2  -8  -4  136.19   12.80
   2  -8   4  163.88   14.70
   0   8   6   32.20    8.80
   0   8   6   39.10    8.70
   0   8  -6   24.10    8.90
   0   8  -6   35.70    9.60
   0   8   6   50.59   11.60
   0   8   6   26.30    8.10
   0   8  -6   33.20    8.50
   0  -8  -6   27.00   11.40
   0  -8   6   19.80    9.50
   0  -8   6   32.10   11.70
   0  -8  -6   33.80    9.10
   0  -8  -6   36.80   10.50
   0  -8   6   46.40   10.40
  -2   8   8   45.30   11.50
  -2   8   8   65.59   10.60
   2   8  -8   50.39   12.60
   2   8  -8   63.09   13.40
  -2   8   8   67.89   14.00
   2  -8  -8   48.70   12.70
  -2  -8   8   66.19   11.40
   2  -8  -8   49.99    9.40
   2  -8  -8   54.49   11.10
  -2  -8   8   60.29   12.80
  -2  -8   8   78.59   14.60
  -4   8  10  141.29   15.70
   4   8 -10  132.99   14.90
  -4   8  10  139.29   18.70
  -4   8  10  148.89   16.80
   4   8 -10  162.48   19.40
  -4  -8  10  173.18   22.60
  -4  -8  10  114.69   16.00
  -4  -8  10  119.79   17.40
   4  -8 -10  155.08   19.60
   4  -8 -10  128.09   17.80
  -6   8  12   38.40   15.40
  -6   8  12   52.29   15.10
   6   8 -12   59.59   14.40
  -6   8  12   33.40   12.40
   6   8 -12   97.59   17.30
  -6  -8  12   22.10   14.50
   6  -8 -12   39.80   16.00
  -6  -8  12   42.40   12.80
   6  -8 -12   66.69   16.10
  -6  -8  12   32.10   15.90
   8   8 -14   15.40   13.10
   8   8 -14   14.20   14.70
  -8   8  14   56.59   17.10
  -8   8  14   13.20   15.00
  -8   8  14   -0.80   15.90
  -8  -8  14   11.90   17.30
  -8  -8  14  -42.10   15.60
   8  -8 -14   -8.80   11.50
   8  -8 -14  -29.20   16.30
  -9   9   3    7.50   10.80
   9   9  -3   -0.30   15.60
  -9   9   3   14.40   15.70
   9   9  -3  -22.90   13.50
  -9   9   3    4.40   13.70
   9  -9  -3  -11.30   15.30
   9  -9  -3   40.50   14.10
  -9  -9   3  -28.60   14.40
  -9  -9   3   11.90   12.00
   9  -9  -3   24.80   15.10
  -9  -9   3    9.00   12.90
   7   9  -1   82.19   13.20
   7   9  -1   85.19   14.60
  -7   9   1  101.89   17.20
  -7   9   1  123.29   17.60
   7  -9  -1  119.99   15.50
  -7  -9   1   92.89   17.20
  -7  -9   1   90.19   17.70
  -7  -9   1  112.89   15.30
   7  -9  -1  141.69   19.20
   5   9   1   70.69   13.50
  -5   9  -1   72.79   11.20
   5   9   1   58.79   12.30
  -5   9  -1   64.69   13.30
   5   9   1   57.09   14.40
   5  -9   1   53.39   13.50
   5  -9   1   55.29   10.70
   5  -9   1   73.69   15.40
  -5  -9  -1   58.59   15.00
  -5  -9  -1   84.19   14.60
  -5  -9  -1   66.09   13.20
   3   9   3   25.70   13.20
   3   9   3   39.50   10.10
  -3   9  -3   40.80   11.40
  -3   9  -3   45.20   11.60
   3   9   3   28.80   10.80
  -3   9  -3   51.19   11.60
  -3  -9  -3   43.00   11.90
  -3  -9  -3   37.20   11.10
   3  -9   3   42.30   11.70
   3  -9   3   38.70   11.40
  -3  -9  -3   26.00   11.10
   3  -9   3   25.20   11.10
  -1   9  -5    1.20    9.40
  -1   9  -5   10.30   10.60
   1   9   5   11.10    8.80
   1   9   5  -12.80   11.30
   1   9   5   -0.70   11.10
   1   9   5   -6.10    8.80
  -1   9  -5  -11.50   11.10
   1  -9   5   -0.10   10.50
  -1  -9  -5    4.20   10.30
   1  -9   5    0.10   12.50
   1  -9   5   12.30   10.40
  -1  -9  -5   15.60   11.00
  -1  -9  -5   24.80   12.50
  -1   9   7   17.60   10.00
   1   9  -7    5.10    9.40
  -1   9   7   19.40   12.90
  -1   9   7   -6.30    9.00
   1   9  -7   10.20   12.10
  -1  -9   7    9.30   11.00
   1  -9  -7   14.10   10.50
   1  -9  -7   17.90   12.10
  -1  -9   7   25.30   12.80
   1  -9  -7   12.00   10.50
   3   9  -9  122.49   17.40
  -3   9   9   80.59   15.30
  -3   9   9   71.59   13.90
   3   9  -9   63.19   17.70
  -3   9   9   78.39   14.60
  -3  -9   9   94.99   16.50
   3  -9  -9   85.99   18.70
  -3  -9   9   94.59   17.70
  -3  -9   9   76.99   14.00
   3  -9  -9   63.39   13.70
   5   9 -11   40.30   15.60
  -5   9  11   -3.90   13.30
  -5   9  11   20.40   14.00
  -5   9  11   26.20   12.30
   5   9 -11   10.80   14.20
  -5  -9  11    5.70   12.80
   5  -9 -11   18.40   14.60
   5  -9 -11   20.00   15.50
  -5  -9  11    6.80   14.70
  -5  -9  11   27.20   12.60
  -8  10   2   32.50   18.00
  -8  10   2   12.90   16.80
   8  10  -2   49.30   18.60
   8  10  -2    3.10   16.00
   8 -10  -2   -9.60   15.50
   8 -10  -2   37.20   23.30
   8 -10  -2   -3.30   15.90
  -8 -10   2  -11.30   17.10
  -8 -10   2  -21.00   15.80
  -8 -10   2   -2.90   13.70
  -6  10   0   91.09   17.10
   6  10   0   86.29   19.20
  -6  10   0   94.09   19.40
   6  10   0  110.49   21.60
  -6 -10   0   92.59   18.90
   6 -10   0   94.59   17.00
   6 -10   0   87.19   17.70
  -6 -10   0   90.29   16.90
   4  10   2   16.20   13.50
  -4  10  -2   -4.00   11.80
   4  10   2   -8.00   10.10
  -4  10  -2    0.40   14.60
  -4  10  -2   19.50   11.80
   4  10   2   27.90   13.60
  -4 -10  -2    2.70   12.80
  -4 -10  -2   22.20   15.90
   4 -10   2   22.90   15.20
  -4 -10  -2    3.30   12.30
   4 -10   2    2.30   13.60
  -2  10  -4   19.20   12.80
  -2  10  -4   25.10   11.90
   2  10   4   10.00   13.90
   2  10   4   -1.90   14.10
   2  10   4   32.60   11.20
  -2 -10  -4   24.30   15.00
   2 -10   4   -1.90   12.90
  -2 -10  -4   24.10   12.90
   2 -10   4   44.10   16.50
   2 -10   4    8.00   14.70
  -2 -10  -4   20.60   12.10
   0  10  -6   12.70   13.10
   0  10  -6   60.29   16.60
   0  10   6   23.80   14.20
   0  10   6   34.10   15.10
   0 -10   6   51.29   13.90
   0 -10  -6   40.80   14.60
   0 -10  -6   29.00   15.30
   0 -10   6   26.60   13.80
   0 -10   6   21.80   15.60
   2  10  -8    4.10   14.60
  -2  10   8   17.50   13.50
   2  10  -8   18.70   14.90
  -2  10   8   24.60   12.60
  -2  10   8    2.80   14.30
   2 -10  -8   -2.70   10.70
  -2 -10   8  -15.50   15.00
   2 -10  -8   21.20   14.50
  -2 -10   8    5.90   10.50
   4  10 -10   17.70   17.30
  -4  10  10   17.60   15.00
  -4  10  10   41.10   15.00
   4  10 -10   -8.40   15.80
  -4  10  10   45.60   17.30
   4 -10 -10   55.39   17.20
  -4 -10  10    9.00   16.10
  -4 -10  10   42.60   15.00
  -4 -10  10   51.99   18.40
   4 -10 -10   26.10   16.30
  -3  11  -3   29.70   14.20
   3  11   3   19.00   15.70
   3  11   3   13.70   17.10
  -3  11  -3    8.20   17.90
   3 -11   3  -10.00   15.40
  -3 -11  -3   50.59   18.30
  -3 -11  -3   24.10   13.20
   3 -11   3   11.20   17.00
  -1  11  -5   35.40   15.70
   1  11   5   30.20   16.80
  -1  11  -5   52.79   18.40
   1  11   5   71.19   17.90
   1 -11   5   24.50   17.80
  -1 -11  -5   39.80   15.50
   1 -11   5   34.20   15.60
   1 -11   5   43.20   16.30
  -1 -11  -5   47.60   18.30
  -1  11   7   34.10   17.90
   1  11  -7   60.99   19.00
 -16   0   9    7.20   16.50
  16   0  -9    4.80   16.50
  16   0  -9   -6.70   12.00
 -16   0   9   15.70   13.60
  14   0  -7   20.20   13.50
 -14   0   7   -3.10   18.20
 -14   0   7   23.30   11.30
 -12   0   5   -3.60    9.80
  12   0  -5   -5.90    6.80
 -12   0   5    1.10    8.30
  12   0  -5    2.20    9.10
  12   0  -5  -10.80    9.70
  10   0  -3   19.80    7.90
 -10   0   3   14.00    6.60
  10   0  -3   26.60    8.70
 -10   0   3    8.20    6.70
 -10   0   3    1.90    2.60
  10   0  -3   11.00    6.00
  -8   0   1    7.50    6.70
  -8   0   1    0.70    2.30
  -8   0   1    5.60    6.70
   8   0  -1    7.30    2.90
   8   0  -1    6.40    6.40
   8   0  -1    7.30    5.90
   8   0  -1   24.50    6.80
   6   0   1    0.00    3.20
  -6   0  -1    3.70    3.00
  -6   0  -1   -3.30    3.20
  -6   0  -1    0.30    2.50
  -6   0  -1    1.40    2.10
   6   0   1   -3.40    2.60
   6   0   1   -0.90    4.10
   6   0   1   -5.20    2.30
  -4   0  -3    5.00    2.80
   4   0   3    4.90    3.10
  -4   0  -3    5.90    2.80
   4   0   3    1.60    2.50
  -4   0  -3    2.10    2.40
   4   0   3    7.60    2.50
   4   0   3    3.20    2.60
  -4   0  -3    2.20    2.30
  -4   0  -3   -2.60    2.20
   4   0   3    5.90    2.50
  -2   0  -5    6.60    3.20
   2   0   5    5.90    3.10
   2   0   5    7.80    3.40
   2   0   5    6.90    3.50
   2   0   5    2.20    2.90
   2   0   5    0.30    3.20
  -2   0  -5    2.50    1.40
   2   0   5    6.00    2.50
  -2   0  -5    4.40    3.40
   0   0   7   -2.40    3.30
   0   0  -7    1.40    2.60
   0   0  -7   -2.90    3.00
   0   0   7   -1.50    1.00
   0   0  -7    0.70    3.60
   0   0   7   -0.50    2.20
   0   0   7   -2.30    3.10
   0   0   7    1.40    2.30
   0   0  -7   -1.10    0.80
   0   0  -7   -4.10    2.60
   2   0  -9    3.40    3.70
  -2   0   9   -1.40    3.40
  -2   0   9   -0.90    2.40
   2   0  -9   -7.10    4.40
  -2   0   9   -3.60    2.30
  -2   0   9    2.20    5.00
  -2   0   9   -0.70    2.90
   2   0  -9   -0.10    2.10
   2   0  -9   -2.40    3.20
  -4   0  11    3.00    9.00
  -4   0  11   -5.40    6.70
  -4   0  11   -2.20    5.60
  -4   0  11    4.90    4.50
   4   0 -11   11.50    6.60
   4   0 -11   -1.40    3.40
  -4   0  11    5.80    3.10
   4   0 -11    4.90    5.20
   4   0 -11   -7.30    5.90
  -6   0  13  -13.20    6.30
   6   0 -13   -3.10    6.90
   6   0 -13   -6.50    7.00
   6   0 -13   -2.40    7.20
   6   0 -13    5.60    5.60
  -6   0  13   -1.50    5.10
  -6   0  13   -3.80    5.30
  -8   0  15   -4.60    7.40
   8   0 -15    8.30    9.80
   8   0 -15    9.80   10.00
  -8   0  15   -4.80    8.50
   8   0 -15   10.60    8.00
   8   0 -15  -12.10    8.90
  -8   0  15   -0.20    7.00
 -10   0  17   -5.80    9.30
 -10   0  17   17.50   10.60
  10   0 -17   -2.40   10.80
 -10   0  17   12.50    9.70
  10   0 -17   17.20   12.30
  10   0 -17  -30.40   12.00
 -10   0  17   24.70   11.80
 -12   0  19    0.40   15.60
 -12   0  19   38.70   14.90
 -12   0  19  -11.20   12.60
  12   0 -19  -26.80   15.80
 -12   0  19  -12.80   14.20
 -15   1   8   19.40   14.70
  15   1  -8    0.90   10.80
  15   1  -8   15.60   14.70
 -15  -1   8  -10.10   14.20
 -15  -1   8   -4.60   11.20
 -15  -1   8   14.80   14.50
  15  -1  -8   -0.90   12.70
  15  -1  -8   -7.00   14.70
  15  -1  -8   35.60   15.50
 -13   1   6   37.00   10.70
 -13   1   6   11.70   10.60
  13   1  -6   28.10   10.10
  13   1  -6   35.30   11.70
  13   1  -6   26.90   12.70
  13  -1  -6   15.00   11.80
 -13  -1   6   39.70   13.00
  13  -1  -6   38.30   12.10
  13  -1  -6   27.00   12.30
 -13  -1   6   36.40   10.50
 -13  -1   6   16.20    9.30
  11   1  -4  184.28   14.00
  11   1  -4  190.38   15.90
  11   1  -4  185.88    9.80
 -11   1   4  173.28   16.30
 -11   1   4  187.08   15.60
 -11   1   4  182.18    9.80
  11   1  -4  203.38   16.40
  11  -1  -4  175.48   13.80
 -11  -1   4  209.38   13.90
  11  -1  -4  211.88   16.30
 -11  -1   4  202.48   16.70
  11  -1  -4  196.38   14.60
 -11  -1   4  204.18   14.60
  -9   1   2   24.30    7.30
   9   1  -2   17.70    5.80
  -9   1   2   13.40    3.80
   9   1  -2   24.90    6.10
   9   1  -2   18.30    5.80
  -9   1   2   11.80    5.90
  -9  -1   2   25.30    8.20
   9  -1  -2   16.20    6.90
  -9  -1   2    9.20    6.20
   9  -1  -2   25.40    8.10
   9  -1  -2    5.80    3.80
   9  -1  -2   13.90    5.20
  -9  -1   2   18.70    5.70
  -7   1   0  721.03   25.80
   7   1   0  667.33   27.80
   7   1   0  698.73   26.00
  -7   1   0  628.04   27.00
  -7   1   0  721.33   22.50
   7   1   0  739.73   23.20
   7  -1   0  709.33   20.70
   7  -1   0  753.72   25.60
  -7  -1   0  676.23   27.40
   7  -1   0  763.72   25.40
   7  -1   0  735.03   25.70
  -7  -1   0  719.93   24.60
   7  -1   0  710.83   22.50
  -7  -1   0  669.43   22.70
  -7  -1   0  692.33   26.50
   5   1   2   29.80    4.80
  -5   1  -2   34.40    5.30
  -5   1  -2   25.70    4.40
   5   1   2   31.40    4.30
  -5   1  -2   42.00    5.20
   5   1   2   31.10    2.90
   5   1   2   34.50    5.70
  -5  -1  -2   25.30    4.00
   5  -1   2   33.10    4.60
  -5  -1  -2   27.30    4.60
  -5  -1  -2   32.10    3.00
   5  -1   2   31.60    3.40
   5  -1   2   35.90    4.70
   5  -1   2   29.40    3.80
  -5  -1  -2   36.00    4.90
   5  -1   2   33.80    4.50
  -5  -1  -2   32.60    5.10
   3   1   4   -0.60    2.50
  -3   1  -4    5.50    2.10
  -3   1  -4    2.30    2.60
   3   1   4    8.40    2.60
  -3   1  -4    1.90    2.70
   3   1   4    8.50    3.00
   3   1   4    6.30    3.30
  -3   1  -4    2.30    3.50
   3   1   4    6.70    3.90
  -3   1  -4   -1.80    2.40
   3  -1   4    1.90    2.50
  -3  -1  -4    0.50    2.60
  -3  -1  -4    4.10    3.20
   3  -1   4    5.30    3.20
   3  -1   4    9.90    3.10
   3  -1   4    5.00    2.70
  -3  -1  -4    2.00    2.50
   3  -1   4    3.30    3.10
   3  -1   4    1.40    2.80
  -3  -1  -4    1.30    2.50
  -3  -1  -4    0.30    3.10
  -3  -1  -4    3.90    3.80
   1   1   6  306.87   12.60
  -1   1  -6  330.17   12.80
   1   1   6  328.17   13.30
  -1   1  -6  310.97   12.00
   1   1   6  330.27   12.60
  -1   1  -6  334.57   13.00
  -1   1  -6  337.87   12.20
   1   1   6  311.57   10.80
  -1   1  -6  318.77   13.50
   1   1   6  326.77   10.50
  -1  -1  -6  327.57   10.50
   1  -1   6  360.76   13.70
   1  -1   6  279.97   11.70
  -1  -1  -6  321.47   13.10
  -1  -1  -6  324.87   12.70
  -1  -1  -6  297.27   12.40
  -1  -1  -6  324.67   10.90
  -1  -1  -6  326.27   13.30
   1  -1   6  358.26   12.40
   1  -1   6  382.76   13.40
  -1   1   8  128.79    6.90
   1   1  -8  128.59    7.00
  -1   1   8  127.69    4.90
  -1   1   8  106.99    5.70
  -1   1   8  140.69    8.90
   1   1  -8  129.99    8.70
   1   1  -8  128.99    8.50
  -1   1   8  137.89    5.10
   1   1  -8  124.59    6.80
   1   1  -8  119.59    8.40
   1  -1  -8  129.79    8.20
  -1  -1   8  125.89    7.10
  -1  -1   8  118.39    7.00
   1  -1  -8  116.69    5.80
   1  -1  -8  113.29    8.30
  -1  -1   8  122.29    4.60
   1  -1  -8  128.29    8.40
  -1  -1   8  127.59    8.40
  -1  -1   8  127.49    4.60
   1  -1  -8  124.89    8.40
  -3   1  10 2647.24   77.89
   3   1 -10 2641.24   77.79
   3   1 -10 2603.94   77.79
   3   1 -10 2596.04   79.89
  -3   1  10 2522.05   74.99
  -3   1  10 2615.14   73.79
  -3   1  10 2597.34   73.89
   3   1 -10 2627.14   75.99
  -3   1  10 2631.14   75.99
   3  -1 -10 2671.63   75.19
  -3  -1  10 2345.77   74.59
  -3  -1  10 2689.63   74.39
   3  -1 -10 2648.73   78.79
   3  -1 -10 2756.42   78.19
  -3  -1  10 2643.64   75.89
   3  -1 -10 2592.94   77.79
   5   1 -12  356.36   16.80
   5   1 -12  360.06   14.70
  -5   1  12  356.66   15.60
  -5   1  12  360.76   16.40
   5   1 -12  345.97   17.70
   5   1 -12  362.46   16.90
   5   1 -12  377.06   17.10
  -5   1  12  359.76   14.30
  -5   1  12  343.07   13.80
   5  -1 -12  352.26   16.80
  -5  -1  12  383.66   15.90
   5  -1 -12  332.27   17.80
  -5  -1  12  350.36   16.90
   5  -1 -12  360.76   17.60
   5  -1 -12  385.86   15.80
   7   1 -14  134.49   14.50
   7   1 -14  133.19   14.50
  -7   1  14  128.59   11.70
   7   1 -14  124.19   13.90
   7   1 -14  138.89   11.60
   7   1 -14  115.39   13.40
  -7   1  14  146.59   10.70
  -7   1  14  109.79   13.80
  -7   1  14  133.79   12.80
   7  -1 -14  107.29   15.20
   7  -1 -14  115.79   13.70
  -7  -1  14  130.09   12.90
  -7  -1  14  135.59   12.90
   7  -1 -14  146.59   15.10
  -7  -1  14  133.89   11.80
  -9   1  16  341.27   21.00
   9   1 -16  309.57   22.00
  -9   1  16  320.07   17.00
   9   1 -16  294.27   19.00
   9   1 -16  333.57   21.20
  -9   1  16  294.17   18.20
  -9   1  16  318.17   19.60
   9   1 -16  304.17   21.00
   9  -1 -16  343.77   23.60
   9  -1 -16  325.57   20.40
   9  -1 -16  277.77   19.40
  -9  -1  16  351.26   21.10
  -9  -1  16  301.37   18.70
  -9  -1  16  333.57   19.80
  -9  -1  16  305.37   18.60
 -11   1  18   23.10   11.70
 -11   1  18   16.90   13.20
 -11   1  18   36.90   13.20
  11   1 -18   20.10   14.00
 -11   1  18   32.50   15.50
  11   1 -18   13.70   14.30
 -11  -1  18    5.60   12.80
  11  -1 -18   34.10   16.10
  11  -1 -18   -4.40   15.00
 -11  -1  18   19.40   11.80
 -11  -1  18    4.70   12.30
 -11  -1  18   30.40   13.50
 -11  -1  18    2.50   12.00
 -11  -1  18   23.90   12.80
  11  -1 -18    7.90   10.90
  16   2  -9   49.70   18.70
  16   2  -9   18.60   15.20
 -16   2   9   -1.30   16.60
 -16   2   9   16.10   15.30
  16  -2  -9    2.10   12.40
  16  -2  -9    1.40   12.50
 -16  -2   9    6.20   16.60
 -16  -2   9    3.90   16.30
  14   2  -7    0.20   12.80
  14   2  -7   20.50   13.50
 -14   2   7    1.20   12.80
 -14   2   7    7.90   11.60
  14  -2  -7   29.00   12.50
 -14  -2   7   24.50   10.60
  14  -2  -7   38.00   14.20
 -14  -2   7    0.80    8.60
 -12   2   5  724.23   30.80
  12   2  -5  647.74   30.50
 -12   2   5  703.13   31.60
  12   2  -5  618.84   28.40
  12   2  -5  679.13   25.30
 -12  -2   5  686.53   27.40
  12  -2  -5  712.93   30.80
  12  -2  -5  688.03   30.60
 -12  -2   5  686.23   31.00
 -12  -2   5  688.33   31.10
  12  -2  -5  667.23   27.40
 -10   2   3   44.10   10.30
  10   2  -3   49.40   10.10
 -10   2   3   49.20    6.30
  10   2  -3   44.70    8.50
 -10   2   3   50.39   10.20
  10   2  -3   58.69    7.90
  10  -2  -3   37.00    9.50
  10  -2  -3   50.59    8.30
 -10  -2   3   55.29    8.80
 -10  -2   3   50.29    8.90
 -10  -2   3   46.60    9.10
  10  -2  -3   42.00    9.60
   8   2  -1  411.56   18.40
   8   2  -1  439.56   16.80
  -8   2   1  384.86   18.30
  -8   2   1  422.56   19.50
   8   2  -1  434.16   19.10
  -8   2   1  423.96   16.10
   8  -2  -1  434.86   17.70
  -8  -2   1  394.56   19.50
  -8  -2   1  418.96   16.70
  -8  -2   1  408.46   19.00
   8  -2  -1  431.56   18.80
   8  -2  -1  415.06   19.20
  -6   2  -1 2105.79   61.29
  -6   2  -1 2105.79   62.69
   6   2   1 2026.50   63.59
   6   2   1 2149.58   62.39
   6   2   1 2096.39   61.49
  -6   2  -1 2035.50   63.79
   6   2   1 2189.68   62.99
  -6  -2  -1 1914.01   65.89
   6  -2   1 2110.39   61.79
   6  -2   1 1921.61   64.89
  -6  -2  -1 2163.28   62.79
   6  -2   1 2038.60   58.29
   6  -2   1 2131.89   62.09
  -6  -2  -1 2090.89   63.59
   4   2   3  148.89    8.70
  -4   2  -3  165.88    7.70
  -4   2  -3  157.08    9.80
   4   2   3  153.08    6.50
  -4   2  -3  158.48    7.20
   4   2   3  140.69    8.30
  -4   2  -3  162.98    8.20
  -4   2  -3  149.39    8.20
   4   2   3  156.58    8.10
   4   2   3  151.48    8.40
  -4  -2  -3  157.28    8.20
  -4  -2  -3  145.79    7.90
   4  -2   3  143.39    8.00
   4  -2   3  152.88    7.60
   4  -2   3  165.98    9.40
  -4  -2  -3  152.48    9.70
  -4  -2  -3  153.88    8.20
   4  -2   3  148.79    8.80
  -2   2  -5   39.30    3.20
  -2   2  -5   39.00    5.20
   2   2   5   37.80    4.20
  -2   2  -5   51.79    6.00
  -2   2  -5   36.90    4.00
   2   2   5   34.70    4.50
   2   2   5   36.30    4.60
  -2   2  -5   41.10    4.70
   2   2   5   30.30    4.70
   2   2   5   30.10    3.10
   2   2   5   39.00    4.80
  -2  -2  -5   35.70    4.30
   2  -2   5   35.30    3.20
  -2  -2  -5   36.20    5.70
   2  -2   5   34.90    4.90
  -2  -2  -5   36.80    5.10
   2  -2   5   38.90    5.10
   2  -2   5   28.40    3.20
   2  -2   5   37.00    5.40
   0   2  -7  513.35   15.20
   0   2   7  501.35   17.60
   0   2   7  487.45   17.10
   0   2   7  509.85   19.20
   0   2   7  485.15   18.40
   0  -2  -7  482.75   19.10
   0  -2  -7  471.25   17.50
   0  -2   7  554.74   18.60
   0  -2   7  535.75   16.30
   0  -2  -7  501.75   17.20
   0  -2   7  540.15   15.30
   0  -2  -7  503.95   19.50
   0  -2  -7  511.75   18.70
  -2   2   9    4.40    3.70
   2   2  -9   -0.20    5.70
   2   2  -9   -7.80    3.90
   2   2  -9    1.10    4.20
  -2   2   9   -4.40    3.70
   2   2  -9    1.20    2.80
  -2   2   9   -3.70    2.70
  -2  -2   9    0.70    2.50
   2  -2  -9    2.50    4.30
   2  -2  -9   -6.10    5.70
  -2  -2   9    2.80    2.70
  -2  -2   9   -5.40    3.80
  -2  -2   9   -1.90    3.60
   2  -2  -9   -1.00    2.90
  -2  -2   9   -1.40    2.50
   2  -2  -9    1.10    3.90
  -4   2  11  429.56   14.50
  -4   2  11  449.66   16.40
   4   2 -11  460.35   16.70
  -4   2  11  480.05   19.50
   4   2 -11  433.66   18.70
   4   2 -11  450.75   19.90
   4   2 -11  434.76   19.20
  -4   2  11  442.86   19.60
  -4   2  11  416.86   14.50
   4  -2 -11  469.65   17.50
  -4  -2  11  429.36   18.70
   4  -2 -11  431.26   20.50
  -4  -2  11  446.36   16.10
   4  -2 -11  437.66   20.30
  -4  -2  11  436.86   18.60
  -4  -2  11  445.06   16.60
  -6   2  13  194.38   13.70
  -6   2  13  189.98   10.30
  -6   2  13  184.78   12.00
   6   2 -13  193.48   13.20
   6   2 -13  190.88   14.30
   6   2 -13  188.78   14.70
   6   2 -13  196.08   14.70
  -6   2  13  187.88   13.10
  -6  -2  13  178.58   14.40
   6  -2 -13  183.58   13.00
   6  -2 -13  198.38   16.00
  -6  -2  13  145.39   13.20
  -6  -2  13  187.98   13.00
   6  -2 -13  178.48   14.10
   6  -2 -13  193.08    9.70
   8   2 -15   26.10   10.70
  -8   2  15   45.10    9.30
   8   2 -15   23.70    9.10
  -8   2  15   43.00    8.90
  -8   2  15   27.10    9.50
   8   2 -15   30.20   10.50
   8   2 -15   52.59   11.30
  -8  -2  15   48.00   10.40
   8  -2 -15   36.50   12.00
  -8  -2  15   27.30   10.20
   8  -2 -15   25.70   10.10
   8  -2 -15   24.80   12.00
  -8  -2  15   30.20    9.70
  10   2 -17  -12.30   11.30
  10   2 -17    3.80   12.60
 -10   2  17    3.80   11.50
  10   2 -17    9.40    9.10
 -10   2  17  -13.80   11.10
 -10   2  17    5.30    9.70
  10  -2 -17   -5.80   15.40
 -10  -2  17  -13.80    9.60
 -10  -2  17   -7.00   10.00
 -10  -2  17    6.80   10.60
  10  -2 -17    6.00   11.70
  10  -2 -17   -7.50   11.30
 -10  -2  17   10.10   12.20
 -12   2  19   31.10   13.70
 -12   2  19   22.90   16.40
 -12   2  19   30.90   16.10
 -12  -2  19   47.30   16.40
 -12  -2  19   56.99   15.30
  12  -2 -19   15.90   15.80
 -12  -2  19   25.10   15.90
 -12  -2  19   26.70   15.20
  12  -2 -19   31.90   13.50
 -12  -2  19   29.50   15.50
 -12  -2  19   37.10   16.90
 -15   3   8   -4.50   15.60
  15   3  -8    1.30   12.10
  15   3  -8    0.50   14.20
 -15   3   8    1.50   14.00
  15  -3  -8   15.80   15.50
 -15  -3   8   11.50   10.40
  15  -3  -8   -8.90   15.00
 -15  -3   8   23.70   12.40
 -13   3   6  114.59   17.60
 -13   3   6  112.69   13.80
  13   3  -6  122.99   15.40
  13   3  -6  129.19   14.80
 -13   3   6  167.48   19.40
  13   3  -6  138.99   18.80
  13  -3  -6  124.39   15.50
  13  -3  -6  132.79   17.90
 -13  -3   6  110.29   13.50
 -13  -3   6  142.39   18.80
 -13  -3   6  139.09   15.80
  13  -3  -6  136.69   15.10
 -11   3   4  245.68   16.90
  11   3  -4  247.38   15.00
 -11   3   4  235.48   18.70
 -11   3   4  270.87   15.20
  11   3  -4  247.08   16.70
  11   3  -4  274.47   18.90
 -11  -3   4  252.27   18.50
  11  -3  -4  247.58   15.00
  11  -3  -4  243.08   18.20
 -11  -3   4  250.17   19.00
  11  -3  -4  251.67   18.60
   9   3  -2   -8.20    7.80
  -9   3   2   -0.40    6.10
  -9   3   2    3.00    7.60
   9   3  -2    3.70    7.40
   9   3  -2   -8.00    6.90
  -9   3   2   -0.20    7.60
  -9  -3   2   -6.70    4.00
  -9  -3   2    3.80    7.50
   9  -3  -2    7.50    5.90
   9  -3  -2    2.00    7.30
  -9  -3   2   -2.70    7.80
   9  -3  -2    2.80    6.20
   7   3   0 1165.48   36.80
   7   3   0 1091.79   37.00
   7   3   0 1108.89   38.10
  -7   3   0 1101.69   37.90
  -7   3   0 1132.49   36.10
   7   3   0 1056.29   34.50
  -7   3   0 1129.69   37.70
   7  -3   0 1119.69   38.10
  -7  -3   0 1110.89   37.80
  -7  -3   0 1111.29   34.50
   7  -3   0 1133.79   35.70
   7  -3   0 1076.39   36.70
  -7  -3   0 1102.39   37.90
   5   3   2 1145.39   42.70
   5   3   2 1213.38   38.20
  -5   3  -2 1263.07   37.10
  -5   3  -2 1240.68   40.90
  -5   3  -2 1281.57   39.80
  -5   3  -2 1296.07   39.50
   5   3   2 1293.67   40.30
   5   3   2 1285.27   36.70
   5   3   2 1247.78   39.30
   5  -3   2 1222.78   40.60
   5  -3   2 1291.37   39.50
  -5  -3  -2 1291.57   38.40
  -5  -3  -2 1295.27   40.60
   5  -3   2 1287.47   39.50
  -5  -3  -2 1248.18   41.90
  -3   3  -4  168.28    7.70
  -3   3  -4  157.68    8.00
   3   3   4  163.68    7.90
   3   3   4  161.08    7.70
   3   3   4  174.58    9.50
   3   3   4  159.48    8.30
  -3   3  -4  172.98    9.00
   3   3   4  155.68    9.30
  -3   3  -4  154.68    9.70
  -3   3  -4  164.38    9.30
   3   3   4  164.38    8.80
  -3   3  -4  160.08    9.30
  -3  -3  -4  168.38   10.90
  -3  -3  -4  158.88    7.40
   3  -3   4  156.68    9.40
   3  -3   4  169.18   10.30
   3  -3   4  154.78    8.10
  -3  -3  -4  169.78    9.40
   3  -3   4  153.78    8.40
  -3  -3  -4  163.58    8.60
   1   3   6 1127.29   35.60
  -1   3  -6 1108.49   35.00
  -1   3  -6 1097.19   35.60
  -1   3  -6 1102.79   34.80
   1   3   6 1103.79   34.10
  -1   3  -6 1033.90   32.50
   1   3   6 1127.29   34.70
  -1   3  -6 1094.89   31.60
  -1  -3  -6 1076.49   31.30
   1  -3   6 1084.49   35.20
  -1  -3  -6 1153.18   34.60
   1  -3   6 1064.99   32.60
  -1  -3  -6 1124.99   36.50
   1  -3   6 1021.30   31.40
  -1  -3  -6 1060.69   31.30
  -1  -3  -6 1120.89   35.20
   1  -3   6 1131.49   35.70
   1   3  -8 1948.51   60.19
   1   3  -8 1787.72   59.99
  -1   3   8 1948.21   60.49
  -1   3   8 1947.21   60.29
   1   3  -8 2030.90   60.89
   1   3  -8 1954.30   55.39
  -1   3   8 2035.30   57.99
   1   3  -8 2040.50   59.59
   1  -3  -8 2045.10   59.19
   1  -3  -8 1973.60   61.29
  -1  -3   8 1995.90   60.49
  -1  -3   8 2078.89   57.29
  -1  -3   8 2112.99   60.49
   1  -3  -8 1955.10   57.69
  -1  -3   8 1909.41   55.39
   3   3 -10   -1.30    4.60
   3   3 -10   -2.50    6.20
  -3   3  10    4.80    3.10
  -3   3  10    8.20    6.20
   3   3 -10    2.00    2.80
   3   3 -10    3.80    6.10
  -3   3  10   -1.50    5.90
  -3  -3  10   -4.00    4.60
  -3  -3  10    1.60    3.50
  -3  -3  10    3.90    4.80
   3  -3 -10   -3.10    4.60
   3  -3 -10    3.20    5.00
   3  -3 -10    2.90    4.80
  -3  -3  10    5.70    3.50
  -3  -3  10   -4.70    5.40
  -5   3  12  422.76   15.80
  -5   3  12  427.76   19.70
  -5   3  12  481.05   20.30
   5   3 -12  428.86   16.50
   5   3 -12  443.66   19.60
   5   3 -12  436.86   20.10
   5   3 -12  431.66   20.60
  -5  -3  12  426.66   17.40
  -5  -3  12  425.36   19.70
   5  -3 -12  443.66   22.10
   5  -3 -12  422.56   20.40
   5  -3 -12  412.66   14.70
   5  -3 -12  438.26   19.40
  -5  -3  12  408.86   19.70
   7   3 -14  317.17   19.50
  -7   3  14  319.47   18.40
   7   3 -14  318.47   18.30
  -7   3  14  321.67   19.80
   7   3 -14  325.57   18.30
  -7  -3  14  289.57   18.20
   7  -3 -14  302.37   19.10
  -7  -3  14  336.07   19.10
   7  -3 -14  335.27   19.20
   7  -3 -14  309.27   19.20
  -7  -3  14  300.97   16.20
  -7  -3  14  352.36   20.20
   7  -3 -14  289.57   13.90
   9   3 -16   11.60   12.10
   9   3 -16   -6.90   10.80
  -9   3  16   20.80    9.30
   9   3 -16  -15.10   11.50
  -9   3  16   20.70    9.50
  -9  -3  16   -2.50    8.60
   9  -3 -16    6.90   11.30
  -9  -3  16    4.60    8.40
   9  -3 -16   -1.10    9.70
  -9  -3  16    0.20   11.30
  -9  -3  16  -13.70    9.90
   9  -3 -16   14.40   12.90
 -11   3  18   98.89   15.30
  11   3 -18   97.49   20.20
 -11   3  18  109.49   17.00
 -11   3  18   87.89   19.00
  11   3 -18   80.09   17.20
  11  -3 -18   79.79   15.70
 -11  -3  18  102.09   16.70
 -11  -3  18   96.29   16.50
 -11  -3  18   78.29   14.20
 -11  -3  18   78.19   13.70
  14   4  -7   14.10   11.40
 -14   4   7   17.90   11.60
  14   4  -7   51.99   13.10
 -14   4   7   14.30    9.70
  14   4  -7   -1.50   14.30
 -14   4   7    4.00   13.90
 -14  -4   7   15.90   14.10
  14  -4  -7   23.40   11.40
  14  -4  -7   11.90   14.00
 -14  -4   7   34.00   12.60
 -12   4   5   37.70    9.40
  12   4  -5   35.90   10.50
 -12   4   5   50.49   11.70
 -12   4   5   56.89   13.60
  12   4  -5   47.70   11.20
  12   4  -5   42.70   10.80
  12  -4  -5   43.80   13.40
  12  -4  -5   46.80   10.20
  12  -4  -5   59.49   13.70
 -12  -4   5   67.09   13.40
 -12  -4   5   52.39   14.90
  10   4  -3   70.09   10.90
  10   4  -3   53.89    9.90
 -10   4   3   73.59   12.40
 -10   4   3   54.79    9.20
 -10   4   3   54.29   11.80
  10   4  -3   60.19   11.70
  10  -4  -3   68.19   11.80
 -10  -4   3   64.09   11.50
  10  -4  -3   69.59   12.30
 -10  -4   3   77.79   12.60
   8   4  -1  132.89   11.20
  -8   4   1  119.29   10.90
  -8   4   1  124.59   13.50
   8   4  -1  128.99   12.30
   8   4  -1   84.69    9.40
   8   4  -1  122.59   12.30
  -8   4   1  111.69   12.10
  -8  -4   1  109.39   12.80
  -8  -4   1  117.79   13.00
   8  -4  -1  100.49   10.50
   8  -4  -1  109.39    9.70
   8  -4  -1  100.49   12.10
  -8  -4   1  116.19    7.50
   6   4   1   12.80    6.80
   6   4   1   11.60    3.20
  -6   4  -1   16.70    5.80
  -6   4  -1   11.60    5.70
   6   4   1   13.70    5.60
  -6   4  -1   12.50    3.30
   6   4   1   19.10    6.50
  -6   4  -1   10.20    6.10
  -6  -4  -1   25.00    7.50
  -6  -4  -1   19.40    3.70
   6  -4   1   24.40    6.70
   6  -4   1   14.70    5.30
   6  -4   1   14.80    5.70
  -6  -4  -1   18.50    5.60
  -4   4  -3   83.19    9.80
  -4   4  -3   71.29    7.50
  -4   4  -3   61.99    6.00
   4   4   3   69.99    6.70
  -4   4  -3   62.09    6.90
  -4   4  -3   75.49    5.90
   4   4   3   69.29    9.00
   4   4   3   69.09    6.50
   4   4   3   62.99    9.30
   4   4   3   64.99    6.50
   4   4   3   68.59    5.90
  -4  -4  -3   66.29    6.00
   4  -4   3   70.99    7.80
   4  -4   3   72.09    7.50
   4  -4   3   74.29    7.00
  -4  -4  -3   81.49    8.20
  -4  -4  -3   79.39    9.50
   4  -4   3   78.89    7.80
   2   4   5    7.20    3.90
  -2   4  -5  -10.40    4.40
  -2   4  -5    0.00    2.10
   2   4   5    1.90    4.50
  -2   4  -5   -2.50    4.60
  -2   4  -5   -1.40    4.20
  -2  -4  -5   -0.10    4.90
   2  -4   5   -1.10    3.70
   2  -4   5   -5.10    5.80
  -2  -4  -5    3.00    2.80
   2  -4   5   -2.10    4.20
  -2  -4  -5    1.60    3.50
  -2  -4  -5    2.20    3.30
  -2  -4  -5   -4.90    6.00
   0   4  -7  763.72   25.60
   0   4  -7  713.53   23.90
   0   4  -7  723.43   26.90
   0   4   7  713.13   25.80
   0   4  -7  743.93   26.80
   0   4   7  735.13   27.10
   0   4   7  766.72   24.20
   0  -4  -7  768.02   26.80
   0  -4   7  711.33   23.70
   0  -4   7  698.83   26.20
   0  -4  -7  712.43   27.00
   0  -4   7  723.43   26.30
   0  -4  -7  778.22   26.20
   0  -4  -7  713.43   21.30
   0  -4  -7  718.73   21.30
   0  -4  -7  728.93   24.20
   2   4  -9  395.56   17.50
  -2   4   9  378.16   17.90
  -2   4   9  374.36   13.70
   2   4  -9  357.56   15.50
   2   4  -9  379.36   17.00
  -2   4   9  371.86   17.80
   2  -4  -9  357.66   18.00
   2  -4  -9  381.76   17.70
   2  -4  -9  368.06   18.70
  -2  -4   9  394.46   18.40
  -2  -4   9  384.56   14.90
  -2  -4   9  388.46   18.10
   4   4 -11  207.48   12.20
  -4   4  11  204.88    8.90
  -4   4  11  208.58   14.90
  -4   4  11  199.78   12.30
   4   4 -11  189.28   15.30
   4   4 -11  207.88   14.70
   4  -4 -11  194.28    7.10
  -4  -4  11  192.88   11.60
  -4  -4  11  201.08   13.40
   4  -4 -11  199.08   13.80
   4  -4 -11  220.18   16.20
   4  -4 -11  199.68   13.80
  -4  -4  11  213.98   14.40
  -4  -4  11  189.38    8.20
  -6   4  13  959.90   34.90
   6   4 -13  992.70   37.40
   6   4 -13  957.90   33.80
  -6   4  13  937.11   35.60
   6   4 -13  943.01   35.70
  -6  -4  13  963.80   36.10
  -6  -4  13  885.51   32.70
   6  -4 -13  917.91   35.20
   6  -4 -13  900.61   29.00
  -6  -4  13  979.10   36.20
   6  -4 -13  971.10   37.90
   6  -4 -13  936.11   36.80
   8   4 -15   42.80    9.90
   8   4 -15   45.30   12.20
  -8   4  15   49.90   10.80
  -8   4  15   50.99   10.90
   8   4 -15   65.39   13.80
   8  -4 -15   62.19   13.00
  -8  -4  15   54.59    9.60
   8  -4 -15   48.70   11.70
  -8  -4  15   43.40   11.20
   8  -4 -15   66.99   15.30
  -8  -4  15   54.49    9.90
  -8  -4  15   59.09   11.00
 -10   4  17   39.30   11.70
  10   4 -17   30.40   14.30
 -10   4  17    6.10   13.90
 -10   4  17   17.00   11.20
  10   4 -17   18.50   13.90
 -10  -4  17   11.40   10.90
  10  -4 -17   28.20   15.00
  10  -4 -17   12.10   15.30
 -10  -4  17   23.10   14.30
 -10  -4  17   26.90   14.00
  13   5  -6  -12.80   13.40
 -13   5   6   14.20   12.30
 -13   5   6   -3.90   13.60
  13   5  -6   12.70   13.30
 -13   5   6   -3.80   14.10
  13   5  -6  -13.20   11.40
 -13  -5   6    9.70   10.30
 -13  -5   6    5.30   10.80
  13  -5  -6   -4.60   10.00
  13  -5  -6    2.70   13.80
  11   5  -4   10.70   10.90
  11   5  -4   11.00    8.60
  11   5  -4    9.20   11.90
 -11   5   4   12.30   11.60
 -11   5   4   16.00   12.10
 -11   5   4   12.30    9.40
  11  -5  -4   -4.60   11.70
 -11  -5   4    9.90   10.90
  11  -5  -4   -4.40    9.00
 -11  -5   4    7.50    8.90
  11  -5  -4  -16.70   10.40
   9   5  -2   89.69   12.80
  -9   5   2   71.49   13.00
   9   5  -2   71.39   11.80
  -9   5   2   77.09   11.20
   9   5  -2   81.09   12.10
  -9   5   2   81.59   12.40
   9  -5  -2   89.69   12.80
  -9  -5   2   94.29   11.40
  -9  -5   2   86.29   11.50
   9  -5  -2   81.09   10.90
   9  -5  -2   70.59    9.40
  -7   5   0    4.40    5.40
   7   5   0    9.30    8.00
   7   5   0   -2.60    3.40
   7   5   0  -11.00    7.90
  -7   5   0   -8.90    7.70
  -7   5   0   -1.90    6.60
   7   5   0    1.40    7.20
   7  -5   0   13.60    6.50
   7  -5   0    8.50    5.60
  -7  -5   0   14.00    6.60
  -7  -5   0    3.10    3.20
  -7  -5   0   18.60    6.30
   7  -5   0   17.40    7.50
  -5   5  -2   74.09    8.70
  -5   5  -2   65.59    6.50
   5   5   2   59.39    6.50
   5   5   2   62.69    8.30
  -5   5  -2   67.79    8.30
   5   5   2   76.19   10.50
  -5   5  -2   70.09    7.20
   5   5   2   64.79    8.00
  -5  -5  -2   64.09    8.60
  -5  -5  -2   62.89   10.10
   5  -5   2   60.79    8.60
   5  -5   2   85.89    9.40
   5  -5   2   76.69    9.30
  -5  -5  -2   67.29    5.80
  -5  -5  -2   64.39    8.40
  -3   5  -4  219.98    9.60
   3   5   4  224.68   11.50
  -3   5  -4  220.38   13.70
  -3   5  -4  230.68   13.10
  -3   5  -4  237.08   12.20
   3   5   4  257.47   14.90
   3   5   4  202.18   14.10
  -3  -5  -4  226.18   11.10
  -3  -5  -4  215.68   10.50
   3  -5   4  251.07   13.50
   3  -5   4  250.27   14.60
  -3  -5  -4  216.48   12.90
  -3  -5  -4  236.88   14.60
   3  -5   4  240.28   12.50
   1   5   6    6.00    5.90
  -1   5  -6    4.20    6.20
   1   5   6   -2.90    6.60
  -1   5  -6   -0.50    5.50
  -1   5  -6   -1.30    4.60
   1   5   6   -4.70    3.70
   1  -5   6    5.50    4.20
  -1  -5  -6   -2.60    4.80
  -1  -5  -6   -3.60    4.90
  -1  -5  -6    8.10    3.70
   1  -5   6    7.20    6.40
   1  -5   6    0.60    6.40
  -1  -5  -6    7.40    6.40
  -1  -5  -6   -0.30    3.10
  -1   5   8  407.76   18.20
  -1   5   8  406.86   14.80
   1   5  -8  396.16   18.30
  -1   5   8  412.16   19.10
   1   5  -8  425.26   17.10
   1   5  -8  404.96   18.30
   1  -5  -8  406.16   13.00
  -1  -5   8  377.96   19.00
   1  -5  -8  347.47   18.60
  -1  -5   8  383.26   18.40
   1  -5  -8  403.46   19.10
  -1  -5   8  420.36   16.50
   1  -5  -8  411.86   18.70
   1  -5  -8  365.06   19.80
   3   5 -10   69.99   10.50
   3   5 -10   70.39   11.20
  -3   5  10   57.39    5.40
  -3   5  10   71.99   10.30
  -3   5  10   66.89    9.50
   3   5 -10   91.79    8.80
  -3  -5  10   77.39   11.20
  -3  -5  10   80.89    9.60
   3  -5 -10   68.19   10.00
   3  -5 -10   68.19    4.00
   3  -5 -10   80.49   10.80
  -3  -5  10   93.09   12.40
   3  -5 -10   52.59    9.80
   5   5 -12  212.28   16.00
  -5   5  12  231.08   15.70
   5   5 -12  242.08   18.70
  -5   5  12  228.18   16.50
   5   5 -12  255.67   17.70
  -5  -5  12  239.38   18.40
  -5  -5  12  223.08   15.00
  -5  -5  12  250.07   17.70
   5  -5 -12  220.18   10.30
   5  -5 -12  206.58   16.20
   5  -5 -12  253.27   16.40
   5  -5 -12  220.08   17.10
   7   5 -14   52.09   10.20
  -7   5  14   43.40   12.80
   7   5 -14   53.79   14.00
   7   5 -14   69.19   12.90
  -7   5  14   58.89   12.60
   7  -5 -14   49.90   12.70
  -7  -5  14   62.09   13.10
   7  -5 -14   53.19   14.80
  -7  -5  14   51.79   11.10
  -7  -5  14   62.89   10.30
   7  -5 -14   51.99   13.50
   9   5 -16   31.30   13.60
  -9   5  16   37.70   13.00
   9   5 -16   28.60   14.00
  -9   5  16   21.00   13.90
  -9   5  16   23.40   11.40
   9  -5 -16   11.90   15.70
  -9  -5  16   11.40   13.10
  -9  -5  16   26.70   11.50
   9  -5 -16   38.00   14.40
  -9  -5  16   23.90   11.10
 -14   6   7   23.60   16.90
 -14   6   7   21.40   17.20
  14   6  -7   33.70   17.50
 -14   6   7   36.80   17.70
  14   6  -7   -1.60   16.80
  14  -6  -7   27.50   17.30
 -14  -6   7   33.90   18.00
  14  -6  -7   15.00   12.60
 -14  -6   7   35.70   17.00
 -12   6   5   98.79   14.70
 -12   6   5  103.69   17.30
  12   6  -5   86.69   14.20
  12   6  -5  110.29   16.60
  12   6  -5  101.49   15.30
 -12  -6   5   71.89   15.60
  12  -6  -5   64.19   16.00
 -12  -6   5   75.09   17.30
  12  -6  -5  123.99   18.20
  10   6  -3  120.59   15.90
  10   6  -3  155.98   17.80
 -10   6   3  138.59   18.90
  10   6  -3  129.49   15.00
 -10   6   3  150.78   17.70
 -10   6   3  138.79   15.90
  10  -6  -3  127.89   16.20
 -10  -6   3  145.19   15.70
  10  -6  -3   98.39   13.50
 -10  -6   3  134.49   16.70
  -8   6   1  367.46   22.90
   8   6  -1  379.56   14.90
   8   6  -1  450.45   23.00
  -8   6   1  422.26   21.70
   8   6  -1  360.06   20.20
  -8   6   1  397.86   21.20
   8   6  -1  420.26   21.40
   8  -6  -1  403.26   17.20
  -8  -6   1  404.76   23.30
  -8  -6   1  403.26   22.00
   8  -6  -1  389.46   22.70
  -8  -6   1  393.56   21.70
   8  -6  -1  423.76   20.50
   6   6   1  121.99   14.70
  -6   6  -1  105.59   12.70
   6   6   1  136.99   11.70
  -6   6  -1  130.39   14.10
  -6   6  -1  132.69   13.90
   6   6   1  111.49    9.00
   6  -6   1  116.79   12.80
  -6  -6  -1  114.79   14.40
   6  -6   1  125.69   13.20
   6  -6   1  113.09   11.70
  -6  -6  -1  121.59   13.50
  -6  -6  -1  121.09   12.30
  -6  -6  -1  105.09    6.80
  -4   6  -3  651.13   22.90
   4   6   3  671.33   26.00
  -4   6  -3  666.53   25.00
  -4   6  -3  701.33   27.10
  -4   6  -3  682.03   27.70
   4   6   3  648.14   26.90
  -4  -6  -3  668.13   25.60
   4  -6   3  649.74   25.20
   4  -6   3  654.13   26.80
  -4  -6  -3  669.03   22.50
   4  -6   3  682.73   26.20
  -4  -6  -3  666.83   27.00
  -4  -6  -3  706.63   28.00
  -2   6  -5  480.45   20.80
  -2   6  -5  482.85   20.70
   2   6   5  473.95   20.50
  -2   6  -5  464.45   15.20
   2   6   5  438.26   21.00
  -2   6  -5  468.65   22.30
   2   6   5  490.65   22.50
  -2  -6  -5  495.65   19.00
  -2  -6  -5  469.15   22.20
   2  -6   5  482.85   20.20
  -2  -6  -5  480.95   18.00
  -2  -6  -5  474.05   22.40
   2  -6   5  503.45   21.20
   2  -6   5  490.35   22.60
   0   6  -7   48.90    8.50
   0   6   7   44.90    8.00
   0   6   7   37.30    9.00
   0   6  -7   32.80    8.10
   0   6   7   46.20    5.80
   0   6  -7   37.90    9.00
   0  -6  -7   30.10    7.30
   0  -6  -7   37.30    8.00
   0  -6   7   33.30    8.10
   0  -6  -7   40.10    5.30
   0  -6   7   37.70    8.10
   0  -6  -7   42.40    8.10
   0  -6  -7   40.80    9.70
   0  -6   7   53.29    8.30
   2   6  -9  662.33   23.40
  -2   6   9  644.74   27.10
   2   6  -9  650.73   27.60
   2   6  -9  636.44   26.10
  -2   6   9  622.54   26.10
   2  -6  -9  598.24   20.00
   2  -6  -9  652.93   27.40
  -2  -6   9  612.64   26.20
  -2  -6   9  606.24   24.80
  -2  -6   9  630.64   27.70
   2  -6  -9  612.84   26.90
   2  -6  -9  651.43   26.90
   4   6 -11  141.19   13.70
  -4   6  11  125.59   14.40
   4   6 -11  142.29   10.70
   4   6 -11  111.39   12.20
  -4   6  11  170.68   16.50
   4  -6 -11  138.19   14.00
   4  -6 -11  137.39   15.60
   4  -6 -11  134.59   12.90
  -4  -6  11  120.09   12.10
  -4  -6  11  148.89   13.80
  -4  -6  11  127.99   15.90
  -6   6  13   66.29   11.80
  -6   6  13   61.79   11.60
   6   6 -13   52.99   11.60
  -6   6  13   53.39   12.00
   6   6 -13   76.39   11.40
  -6  -6  13   49.90   10.10
  -6  -6  13   67.79   12.60
   6  -6 -13   68.39   11.60
   6  -6 -13   68.89   14.90
   6  -6 -13   78.79   12.60
  -6  -6  13   54.09   10.90
  -8   6  15   48.80   13.30
   8   6 -15    2.70   14.30
   8   6 -15   42.00   15.90
  -8   6  15   26.10   14.50
  -8   6  15   33.10   15.20
   8  -6 -15   27.80   16.10
  -8  -6  15   31.70   12.50
  -8  -6  15   31.80   11.80
  -8  -6  15   34.60   14.40
   8  -6 -15   25.10   11.90
 -10   6  17   67.69   19.10
 -13   7   6   49.90   15.80
  13   7  -6   33.70   17.00
 -13   7   6   73.19   18.90
  13   7  -6   28.00   17.30
 -13   7   6   38.50   17.80
  13  -7  -6   46.60   18.50
 -13  -7   6   16.20   17.10
 -13  -7   6    3.30   16.60
 -13  -7   6   33.00   16.20
  13  -7  -6   60.49   18.00
  11   7  -4  191.68   22.60
 -11   7   4  212.68   20.00
 -11   7   4  126.69   19.00
  11   7  -4  159.28   20.00
 -11   7   4  196.38   22.20
 -11  -7   4  184.18   21.50
 -11  -7   4  160.58   18.10
  11  -7  -4  142.49   17.00
 -11  -7   4  164.88   20.30
  11  -7  -4  139.09   18.90
  -9   7   2  777.52   32.70
   9   7  -2  757.82   33.60
  -9   7   2  868.21   37.20
   9   7  -2  827.72   35.90
  -9   7   2  760.62   33.60
   9  -7  -2  857.31   35.70
  -9  -7   2  766.92   33.90
   9  -7  -2  816.02   36.00
  -9  -7   2  826.82   35.10
  -9  -7   2  787.02   34.70
  -7   7   0  293.17   19.10
   7   7   0  300.77   16.00
  -7   7   0  318.87   21.30
  -7   7   0  300.47   20.40
   7   7   0  305.07   20.30
   7   7   0  311.37   19.40
  -7  -7   0  334.97   20.00
  -7  -7   0  281.27   18.90
   7  -7   0  277.17   19.50
  -7  -7   0  335.47   20.10
   7  -7   0  298.37   19.10
  -5   7  -2  157.08   11.70
  -5   7  -2  148.29   13.40
   5   7   2  185.38   15.30
  -5   7  -2  144.09   15.40
   5   7   2  157.38   14.20
   5   7   2  154.08   13.70
  -5   7  -2  170.58   14.70
   5  -7   2  161.38   14.80
   5  -7   2  139.09   12.00
   5  -7   2  150.78   16.20
  -5  -7  -2  143.59   15.70
  -5  -7  -2  182.08   14.80
  -5  -7  -2  173.18   15.50
   3   7   4 1161.38   40.00
   3   7   4 1269.27   43.80
   3   7   4 1198.58   40.50
  -3   7  -4 1197.48   41.10
  -3   7  -4 1199.18   40.70
  -3   7  -4 1156.28   36.00
  -3   7  -4 1228.78   43.20
  -3  -7  -4 1176.28   42.70
   3  -7   4 1172.78   40.10
  -3  -7  -4 1086.09   39.10
   3  -7   4 1140.99   41.90
  -3  -7  -4 1226.78   37.60
  -3  -7  -4 1172.78   42.30
   3  -7   4 1188.18   41.20
   1   7   6   72.19   11.70
  -1   7  -6   54.39   10.50
  -1   7  -6   46.50    9.20
  -1   7  -6   70.59    9.30
   1   7   6   51.79    9.10
  -1  -7  -6   62.89    8.90
  -1  -7  -6   66.19    7.90
  -1  -7  -6   63.49   11.80
  -1  -7  -6   56.19   11.70
   1  -7   6   57.49    9.90
   1  -7   6   56.39   10.00
   1  -7   6   69.59   10.70
   1   7  -8   -0.80    8.80
  -1   7   8   12.00    9.50
   1   7  -8    1.70    8.20
   1   7  -8   -6.70    9.70
  -1   7   8   12.20    9.20
   1  -7  -8   -1.20    9.50
   1  -7  -8   -0.30    7.30
   1  -7  -8   -2.40    4.90
  -1  -7   8    2.60    9.20
   1  -7  -8    9.30    9.50
  -1  -7   8    0.70    7.70
  -1  -7   8   -2.90    8.20
  -3   7  10  205.18   18.50
   3   7 -10  149.69   14.40
   3   7 -10  176.18   14.80
  -3   7  10  201.98   16.60
   3   7 -10  175.58   12.20
   3  -7 -10  153.18   18.10
   3  -7 -10  203.78   18.30
  -3  -7  10  160.48   14.20
   3  -7 -10  183.78   16.90
  -3  -7  10  158.88   15.20
  -3  -7  10  191.68   18.50
  -5   7  12  -11.60    9.80
   5   7 -12   -0.50    8.40
   5   7 -12   10.70    9.60
  -5   7  12    4.10   11.60
  -5   7  12    6.80    9.40
   5  -7 -12    6.50   11.60
   5  -7 -12   10.60   12.50
  -5  -7  12    7.50   12.20
  -5  -7  12    5.10    9.70
  -5  -7  12   13.20    9.30
   7   7 -14   -8.90   13.00
  -7   7  14   -1.10   13.40
  -7   7  14  -10.80    9.90
   7   7 -14   12.90   14.60
  -7   7  14    6.10   11.10
  -7  -7  14  -25.10   10.50
  -7  -7  14   -8.60   14.50
   7  -7 -14  -16.40   15.80
  -7  -7  14   -6.50   13.10
   7  -7 -14    4.90   14.70
   9   7 -16   61.89   18.40
  -9   7  16   30.30   14.10
   9   7 -16  104.99   20.00
  -9   7  16   58.29   20.20
  -9   7  16   18.60   14.00
  -9  -7  16   41.60   18.20
  -9  -7  16   47.10   17.20
  -9  -7  16   65.29   20.60
   9  -7 -16   78.89   18.20
   9  -7 -16   67.29   20.60
 -12   8   5    5.50   16.20
 -12   8   5    8.10   12.70
 -12   8   5   34.20   17.10
  12   8  -5   42.40   17.80
 -12  -8   5   27.60   17.60
 -12  -8   5   13.30   15.40
 -12  -8   5   -4.00   13.50
  12  -8  -5   17.60   17.50
  12  -8  -5    3.80   16.00
  10   8  -3  187.58   22.70
 -10   8   3  243.48   22.00
 -10   8   3  189.88   23.60
 -10   8   3  175.78   22.00
  10   8  -3  198.78   18.90
  10  -8  -3  150.18   20.30
 -10  -8   3  175.88   23.20
  10  -8  -3  185.48   22.30
 -10  -8   3  187.88   23.00
 -10  -8   3  152.68   20.30
   8   8  -1  326.97   23.10
   8   8  -1  371.86   29.00
  -8   8   1  372.06   24.10
  -8   8   1  315.07   24.60
  -8   8   1  330.77   23.20
   8  -8  -1  304.27   21.20
  -8  -8   1  274.77   21.40
   8  -8  -1  331.17   23.30
  -8  -8   1  287.57   23.10
  -8  -8   1  359.56   24.10
   6   8   1   66.89   14.90
   6   8   1   34.30    8.80
   6   8   1   44.60   11.50
  -6   8  -1   32.30   12.20
  -6   8  -1   33.10   10.00
  -6   8  -1   33.80   13.10
  -6   8  -1   35.40    9.30
  -6  -8  -1   40.80   13.80
  -6  -8  -1   44.70   11.90
   6  -8   1   37.20    9.50
  -6  -8  -1   44.00   11.70
   6  -8   1   38.20   10.70
   6  -8   1   12.80   10.60
  -4   8  -3  312.57   19.00
   4   8   3  267.87   18.10
  -4   8  -3  262.67   17.00
   4   8   3  288.87   19.00
   4   8   3  272.07   18.00
  -4   8  -3  290.47   19.60
  -4  -8  -3  281.07   21.60
   4  -8   3  262.77   18.50
   4  -8   3  267.57   17.10
  -4  -8  -3  281.27   19.30
  -4  -8  -3  305.27   20.10
   4  -8   3  270.17   18.80
  -2   8  -5  192.28   16.10
   2   8   5  187.18   14.30
  -2   8  -5  220.48   17.10
   2   8   5  181.88   15.60
  -2   8  -5  178.68   15.70
   2   8   5  188.28   14.10
   2   8   5  192.88   16.80
  -2  -8  -5  192.38   14.90
   2  -8   5  187.98   15.90
   2  -8   5  169.28   16.20
  -2  -8  -5  183.68   15.50
   2  -8   5  208.68   16.30
  -2  -8  -5  182.88   15.50
   0   8   7   10.00    7.50
   0   8  -7    9.90    8.50
   0   8  -7   18.50   10.00
   0   8   7   -2.60    9.90
   0   8  -7   -3.90    8.00
   0   8   7    8.10   10.70
   0   8   7    4.80    7.80
   0  -8   7   14.70   12.30
   0  -8   7    8.50   10.20
   0  -8  -7   -1.80   10.30
   0  -8   7    6.20    8.90
   0  -8  -7    7.10   11.70
  -2   8   9   33.20   10.70
  -2   8   9   20.80   12.50
   2   8  -9   34.60    9.60
   2   8  -9   14.20   11.60
  -2   8   9   39.00   11.40
   2  -8  -9   24.40   12.40
   2  -8  -9   21.70    9.40
  -2  -8   9   32.50   12.50
  -2  -8   9    6.20    9.80
  -2  -8   9   29.90   10.30
  -4   8  11   21.20   12.50
  -4   8  11   20.70   10.40
   4   8 -11    0.40   12.30
  -4   8  11    7.30   11.00
   4   8 -11    8.30   13.00
   4  -8 -11   -7.60    9.00
  -4  -8  11    0.90   12.90
  -4  -8  11   13.50   12.00
   6   8 -13   69.89   17.00
   6   8 -13   93.19   19.60
  -6   8  13   70.09   14.50
  -6   8  13   59.39   16.00
  -6   8  13   74.69   16.70
   6  -8 -13   44.50   16.90
  -6  -8  13   37.50   13.00
  -6  -8  13   84.29   15.00
  -6  -8  13   50.49   14.00
   6  -8 -13   52.29   13.20
  -9   9   2   47.60   16.60
   9   9  -2   45.70   13.10
  -9   9   2   17.00   14.60
   9   9  -2   38.80   15.40
  -9   9   2   18.40   16.00
  -9  -9   2   31.80   16.30
   9  -9  -2   52.69   13.20
   9  -9  -2   29.80   12.50
  -9  -9   2   58.89   15.50
  -9  -9   2   38.90   17.00
   7   9   0   23.60   13.50
  -7   9   0   13.00   12.50
   7   9   0   19.00   15.30
  -7   9   0   35.30   11.80
  -7   9   0   27.70   14.60
  -7  -9   0   19.70   14.40
   7  -9   0   19.80   14.60
  -7  -9   0   27.70   11.80
  -7  -9   0   21.30   14.20
   7  -9   0   28.70   13.30
  -5   9  -2   -9.40   11.50
  -5   9  -2   14.10   10.60
   5   9   2    8.50   10.30
   5   9   2   18.20   13.90
  -5   9  -2   -2.00   12.70
   5   9   2    3.70   10.70
  -5  -9  -2  -14.40   11.20
  -5  -9  -2   12.60   11.10
  -5  -9  -2  -18.00   13.30
   5  -9   2    1.60    9.80
   5  -9   2    4.30    9.30
  -3   9  -4  102.79   14.90
   3   9   4  125.29   17.40
   3   9   4  104.59   13.80
  -3   9  -4  123.09   16.30
  -3  -9  -4  144.79   17.50
  -3  -9  -4  119.09   20.40
   3  -9   4  108.29   13.60
   3  -9   4  105.39   15.10
  -3  -9  -4  126.09   17.40
   3  -9   4  131.09   15.60
   1   9   6   13.60   12.40
  -1   9  -6    5.00   11.00
   1   9   6    6.20   12.10
  -1   9  -6    2.90    9.70
   1   9   6    5.90    8.80
  -1   9  -6   26.40   12.80
   1   9   6   -2.30    8.60
   1  -9   6   19.90   12.20
   1  -9   6  -11.40    9.80
  -1  -9  -6   28.20   12.40
   1  -9   6    9.20   15.10
  -1  -9  -6    1.80    9.60
  -1  -9  -6   -0.40    9.50
  -1   9   8   63.39   14.80
  -1   9   8   34.10   12.70
  -1   9   8   27.40   13.70
   1   9  -8   59.99   14.90
  -1  -9   8   50.09   12.00
  -1  -9   8   42.30   13.70
  -1  -9   8   24.70   11.90
   1  -9  -8   32.00   13.60
  -3   9  10  139.99   17.60
  -3   9  10  143.29   20.60
   3   9 -10  179.38   21.40
   3   9 -10  151.58   21.00
   3  -9 -10  197.98   22.70
  -3  -9  10  143.59   19.30
  -3  -9  10  128.69   18.00
   3  -9 -10  195.38   21.70
  -3  -9  10  157.18   20.80
  -5   9  12   23.00   15.40
  -5   9  12   31.40   14.40
  -5   9  12    7.10   12.10
   5   9 -12   36.50   15.80
   5   9 -12   10.50   12.10
   5  -9 -12   19.20   12.90
  -5  -9  12   37.90   13.70
   5  -9 -12   11.00   15.60
  -5  -9  12    7.20   12.20
  -5  -9  12   16.50   17.00
  -8  10   1   15.50   17.50
   8  10  -1   17.10   18.00
   8  10  -1    8.50   15.60
  -8  10   1   -0.60   16.60
   8 -10  -1    0.40   15.80
   8 -10  -1    1.20   16.30
  -8 -10   1   -2.30   16.20
  -8 -10   1   11.60   13.80
   6  10   1   46.70   18.70
  -6  10  -1   22.90   12.70
  -6  10  -1   11.90   14.70
   6  10   1   13.80   15.80
   6 -10   1    3.80   10.80
  -6 -10  -1   12.30   15.70
   6 -10   1   40.80   12.70
  -6 -10  -1   22.90   14.20
  -6 -10  -1   29.40   16.50
  -4  10  -3   50.19   13.30
   4  10   3   26.30   16.40
[truncated: 2,095,058 more chars]
