# Supplementary material for: Bis(2-chloro-N,N-di­methyl­ethan-1-aminium) tetra­chlorido­cobaltate(II) and tetra­chlorido­zincate(II)
Source: Acta Crystallogr E Crystallogr Commun. 2024 May 10;80(Pt 6):577–81. doi: 10.1107/S2056989024003955 (PMC11151309; doi:10.1107/S2056989024003955)
Supplement: Supplementary file 2 [file e-80-00577-cobaltatesup2.hkl]

#
# h,k,l, Fc-squared, Fo-squared, sigma(Fo-squared), status flag
#
data_cobaltate
_shelx_title ' TeamKMK01_0ma_a.res in C2/c'
_shelx_refln_list_code          4
_shelx_F_calc_maximum      249.46
_exptl_crystal_F_000       852.00
_reflns_d_resolution_high  0.7693

loop_
 _space_group_symop_operation_xyz
 'x, y, z'
 '-x, y, -z+1/2'
 'x+1/2, y+1/2, z'
 '-x+1/2, y+1/2, -z+1/2'
 '-x, -y, -z'
 'x, -y, z-1/2'
 '-x+1/2, -y+1/2, -z'
 'x+1/2, -y+1/2, z-1/2'

_cell_length_a    12.7521
_cell_length_b     8.9648
_cell_length_c    16.6801
_cell_angle_alpha  90.000
_cell_angle_beta  111.057
_cell_angle_gamma  90.000

_shelx_F_squared_multiplier     1.000

loop_
 _refln_index_h
 _refln_index_k
 _refln_index_l
 _refln_F_squared_calc
 _refln_F_squared_meas
 _refln_F_squared_sigma
 _refln_observed_status
   2   0   0        150.61        109.68         7.08 o
   4   0   0      35383.65      34752.65       258.24 o
   6   0   0       8462.03       8787.10        86.73 o
   8   0   0      10228.14      10317.33       109.84 o
  10   0   0        552.28        559.42        19.41 o
  12   0   0       1386.96       1194.42        40.84 o
  14   0   0        675.28        539.69        45.74 o
   3   1   0       1546.32       1626.40        11.11 o
   5   1   0        395.34        342.36         5.79 o
   7   1   0       3881.66       3867.11        40.14 o
   9   1   0        346.58        372.20        10.89 o
  11   1   0       1194.71       1112.45        25.90 o
  13   1   0         69.42          5.38        19.77 o
  15   1   0        771.14        764.26        44.92 o
   0   2   0       3415.48       3154.53        25.78 o
   2   2   0      26549.94      25953.35       148.58 o
   4   2   0       9665.53       9714.41        56.58 o
   6   2   0        748.70        757.46        13.05 o
   8   2   0       2185.73       2257.12        28.57 o
  10   2   0       4851.59       4866.01        52.50 o
  12   2   0        698.53        670.44        23.29 o
  14   2   0         85.19         84.72        24.15 o
   1   3   0        275.42        342.18         4.80 o
   3   3   0        402.02        400.97         5.76 o
   5   3   0      10432.59      10590.14        75.78 o
   7   3   0       5931.49       6063.82        55.65 o
   9   3   0        956.64        932.82        21.58 o
  11   3   0          0.87         -9.61        14.02 o
  13   3   0        531.29        588.07        31.44 o
   0   4   0       5446.65       5430.50        50.65 o
   2   4   0        551.83        532.94         7.37 o
   4   4   0       2503.34       2433.03        21.82 o
   6   4   0       8005.58       7841.70        63.22 o
   8   4   0        323.20        315.69        15.78 o
  10   4   0          6.74          7.54        13.91 o
  12   4   0        739.81        810.35        30.36 o
  14   4   0         76.66         74.70        28.20 o
   1   5   0        343.97        414.38         9.05 o
   3   5   0       6823.86       6561.21        53.24 o
   5   5   0       2276.18       2229.02        22.82 o
   7   5   0         21.29         25.47        12.21 o
   9   5   0        235.21        257.28        17.81 o
  11   5   0       1043.54        988.12        31.18 o
  13   5   0        227.33        234.20        24.02 o
   0   6   0          4.28         -1.37         8.23 o
   2   6   0       1269.40       1267.56        17.85 o
   4   6   0         79.13         68.49         5.84 o
   6   6   0        767.39        832.51        19.61 o
   8   6   0       1511.68       1407.25        25.03 o
  10   6   0         21.05         33.57        16.60 o
  12   6   0        336.40        346.16        27.02 o
   1   7   0      10507.69      10655.20        85.07 o
   3   7   0        442.14        416.15        13.18 o
   5   7   0          4.82        -10.48        10.48 o
   7   7   0       1612.15       1655.17        31.57 o
   9   7   0       1008.39        983.11        30.07 o
  11   7   0        133.37        195.97        26.01 o
   0   8   0          0.32         36.67        14.94 o
   2   8   0        371.42        416.61        15.51 o
   4   8   0         60.37         42.51        12.92 o
   6   8   0         62.44         27.29        15.24 o
   8   8   0         64.10        102.73        31.69 o
  10   8   0         77.59         90.63        28.82 o
   1   9   0        891.39        908.40        24.08 o
   3   9   0        714.54        687.85        23.14 o
   5   9   0         80.22         61.23        19.53 o
   7   9   0        126.16        128.90        23.00 o
   9   9   0        526.40        609.86        37.63 o
   0  10   0        168.85        126.59        26.74 o
   2  10   0         17.69         25.87        17.81 o
   4  10   0         62.97         50.00        20.24 o
   6  10   0        498.08        503.91        35.03 o
   1  11   0          2.02         29.12        28.43 o
   3  11   0        381.81        410.94        33.45 o
   5  11   0        476.49        509.38        39.87 o
 -15   1   1        480.77        524.65        31.35 o
 -13   1   1         81.37         33.21        24.82 o
 -11   1   1       1157.44       1159.30        25.15 o
  -9   1   1       8204.80       8347.20        71.10 o
  -7   1   1       2433.35       2275.49        25.33 o
  -5   1   1        636.79        666.90         8.90 o
  -3   1   1      24794.93      24670.40       140.43 o
   1   1   1       8738.22       8637.06       249.58 o
   3   1   1       1494.85       1450.70        10.17 o
   5   1   1       3735.25       3883.53        28.65 o
   7   1   1       2199.04       2159.61        20.80 o
   9   1   1       1625.58       1569.78        22.86 o
  11   1   1       1349.98       1461.05        29.41 o
  13   1   1        604.03        637.58        33.86 o
  15   1   1        294.71        309.36        31.01 o
 -14   2   1        500.35        571.41        29.71 o
 -12   2   1        717.23        700.50        25.94 o
 -10   2   1         37.76         64.81        11.22 o
  -8   2   1       2294.97       2278.04        28.44 o
  -6   2   1        901.18        896.71        12.37 o
  -4   2   1        578.57        595.38         5.98 o
  -2   2   1       9258.86       9536.87        53.67 o
   0   2   1         77.25         84.25         2.25 o
   2   2   1      15014.32      16033.07        85.45 o
   4   2   1       1686.65       1633.02        12.63 o
   6   2   1      11336.60      11480.02        96.14 o
   8   2   1       1071.56       1032.77        18.39 o
  10   2   1        674.87        747.53        21.56 o
  12   2   1         36.88         46.11        17.25 o
  14   2   1        217.68        285.34        26.88 o
 -15   3   1         20.33         50.42        29.80 o
 -13   3   1       1484.31       1710.43        42.51 o
 -11   3   1       1414.06       1431.79        28.29 o
  -9   3   1        458.72        433.34        16.10 o
  -7   3   1       1130.72       1140.83        18.17 o
  -5   3   1      17545.31      17808.15       131.65 o
  -3   3   1      20126.84      19957.58       113.35 o
  -1   3   1        150.12        152.77         3.46 o
   1   3   1       2043.64       2130.71        13.76 o
   3   3   1      14724.69      14771.27        92.63 o
   5   3   1       7929.34       8275.91        67.41 o
   7   3   1         19.88         17.74         6.99 o
   9   3   1       1561.79       1497.68        25.87 o
  11   3   1       1965.79       1938.75        33.20 o
  13   3   1         24.20         -2.69        30.10 o
 -14   4   1        162.94        195.45        26.65 o
 -12   4   1        937.84        871.20        31.72 o
 -10   4   1        167.39        144.86        13.94 o
  -8   4   1        664.52        617.20        16.36 o
  -6   4   1       3023.73       3043.69        28.11 o
  -4   4   1      17922.69      18389.84       132.27 o
  -2   4   1        568.19        505.02         7.22 o
   0   4   1       6424.74       6349.40        44.43 o
   2   4   1       3581.89       3823.70        26.98 o
   4   4   1      14200.26      14268.69       107.80 o
   6   4   1         75.51         85.70         7.20 o
   8   4   1        424.06        407.91        13.64 o
  10   4   1        928.95        918.21        25.18 o
  12   4   1        114.90         84.87        19.21 o
  14   4   1          0.49         -3.98        29.22 o
 -13   5   1         14.93         51.45        21.86 o
 -11   5   1          2.09         24.86        17.44 o
  -9   5   1        323.71        241.17        16.64 o
  -7   5   1         27.20         22.79         7.29 o
  -5   5   1       6651.08       6687.12        57.69 o
  -3   5   1       6172.30       6319.44        56.34 o
  -1   5   1        843.76        856.90        12.29 o
   1   5   1       1561.03       1636.77        18.06 o
   3   5   1         10.17         24.16         6.19 o
   5   5   1       3395.06       3225.17        31.18 o
   7   5   1       6592.04       6534.77        61.52 o
   9   5   1        110.52         94.12        15.22 o
  11   5   1        300.46        344.38        23.84 o
  13   5   1         87.15         90.46        24.09 o
 -12   6   1        108.37        111.75        24.75 o
 -10   6   1       1064.24       1037.10        29.25 o
  -8   6   1       2233.81       2173.16        30.80 o
  -6   6   1         10.43         17.86         9.68 o
  -4   6   1          7.87          7.67         8.24 o
  -2   6   1       4040.51       4254.25        39.59 o
   0   6   1       4272.85       4052.10        35.20 o
   2   6   1       1395.84       1298.40        18.07 o
   4   6   1       1859.90       1869.45        25.21 o
   6   6   1        622.02        637.45        17.26 o
   8   6   1          3.04          9.45        14.06 o
  10   6   1        846.54        859.83        33.83 o
  12   6   1        514.45        497.13        29.30 o
 -11   7   1          0.84         14.89        24.75 o
  -9   7   1        129.41        199.32        21.16 o
  -7   7   1        526.50        533.50        20.15 o
  -5   7   1        482.77        464.52        16.43 o
  -3   7   1          4.99         -5.65         9.03 o
  -1   7   1       1751.66       1893.92        25.34 o
   1   7   1        101.01        111.84         9.19 o
   3   7   1        197.37        179.88        10.58 o
   5   7   1       1133.78       1119.25        20.79 o
   7   7   1        922.37       1004.75        24.62 o
   9   7   1         75.18         82.20        19.86 o
  11   7   1         23.76         52.11        23.77 o
 -10   8   1        942.01        953.05        43.37 o
  -8   8   1       1645.12       1771.72        46.40 o
  -6   8   1         19.75          0.26        14.65 o
  -4   8   1         25.44         14.89        11.83 o
  -2   8   1        816.10        814.10        18.50 o
   0   8   1       4400.95       4215.62        43.02 o
   2   8   1       2625.63       2446.39        30.38 o
   4   8   1          5.32         -7.01        14.18 o
   6   8   1        204.73        207.60        16.51 o
   8   8   1        680.70        658.09        29.98 o
  10   8   1         98.73        126.75        26.17 o
  -9   9   1         11.99         -2.14        32.12 o
  -7   9   1        497.98        575.77        32.30 o
  -5   9   1        173.06        146.97        18.04 o
  -3   9   1         16.01         32.03        14.40 o
  -1   9   1        467.31        437.69        18.14 o
   1   9   1        231.88        238.77        15.45 o
   3   9   1        988.42        963.64        24.70 o
   5   9   1        383.27        355.73        21.42 o
   7   9   1        392.20        442.15        31.53 o
   9   9   1         30.71        108.45        27.42 o
  -8  10   1         57.60         34.29        30.77 o
  -6  10   1        551.97        509.69        31.00 o
  -4  10   1        503.33        571.12        28.27 o
  -2  10   1        193.58        230.22        19.22 o
   0  10   1         24.71         13.06        18.84 o
   2  10   1        553.85        551.61        28.95 o
   4  10   1        763.76        752.39        30.71 o
   6  10   1         94.56        118.88        25.47 o
  -5  11   1        400.64        420.66        36.82 o
  -3  11   1        246.18        292.82        30.23 o
  -1  11   1         92.21         63.04        29.29 o
   1  11   1        156.98        170.18        38.74 o
   3  11   1        397.93        430.05        30.73 o
 -14   0   2         24.19          2.68        41.50 o
 -12   0   2        149.59        165.63        26.95 o
 -10   0   2       8529.52       8222.14       109.97 o
  -8   0   2      22968.19      22417.29       290.20 o
  -6   0   2        112.91         78.64         4.98 o
  -4   0   2       9193.39       9936.85        79.36 o
  -2   0   2      11660.44      12838.58       147.23 o
   2   0   2      38145.62      36514.38       390.30 o
   4   0   2       5487.05       5739.78        46.75 o
   6   0   2       3645.73       3547.28        43.35 o
   8   0   2        376.60        436.85        19.45 o
  10   0   2        216.23        264.70        19.00 o
  12   0   2       1761.15       1833.21        53.27 o
  14   0   2       1039.59        993.55        59.14 o
 -15   1   2          2.98          5.29        23.92 o
 -13   1   2        138.12        113.57        19.01 o
 -11   1   2        512.44        539.55        19.33 o
  -9   1   2         26.78         89.24         8.38 o
  -7   1   2       1804.87       1826.01        25.85 o
  -5   1   2       3136.09       3270.15        23.27 o
  -3   1   2       8165.59       8766.85        46.70 o
   1   1   2       5813.85       5570.38        30.03 o
   3   1   2      13096.92      14000.45        75.26 o
   5   1   2        189.73        173.34         5.50 o
   7   1   2      11999.47      12036.55        92.48 o
   9   1   2        200.44        168.96        11.07 o
  11   1   2       1566.63       1661.29        32.61 o
  13   1   2        710.55        830.28        36.33 o
 -14   2   2         23.31         63.19        23.25 o
 -12   2   2       1884.58       1806.54        34.07 o
 -10   2   2       1241.29       1199.16        23.02 o
  -8   2   2        260.43        266.42        12.38 o
  -6   2   2      20074.28      20746.60       148.20 o
  -4   2   2       4205.47       4174.88        25.30 o
  -2   2   2       8402.83       8856.38        68.66 o
   0   2   2      15860.90      15815.78        82.49 o
   2   2   2      44161.09      42182.93       279.72 o
   4   2   2       1441.03       1471.21        12.47 o
   6   2   2         36.05         49.59         4.94 o
   8   2   2       3173.13       3078.49        33.71 o
  10   2   2       1464.94       1468.21        27.44 o
  12   2   2        399.77        430.77        23.55 o
  14   2   2        230.51        215.81        26.67 o
 -15   3   2        352.59        379.05        31.15 o
 -13   3   2        709.93        849.46        33.65 o
 -11   3   2         57.58         32.17        13.22 o
  -9   3   2          6.92         -2.76        10.09 o
  -7   3   2        315.60        338.38        11.22 o
  -5   3   2       1912.83       1988.15        22.20 o
  -3   3   2      16816.78      16769.31       102.03 o
  -1   3   2       4650.86       4808.38        27.82 o
   1   3   2       5005.10       5182.97        30.01 o
   3   3   2         99.76        125.78         4.74 o
   5   3   2       7118.66       6914.01        55.94 o
   7   3   2        676.98        642.24        12.09 o
   9   3   2        789.71        782.70        18.82 o
  11   3   2        122.85        124.10        16.97 o
  13   3   2         24.72         24.76        25.50 o
 -14   4   2        856.57        929.87        41.32 o
 -12   4   2        344.82        396.16        19.89 o
 -10   4   2         52.26         31.64        14.01 o
  -8   4   2        524.19        531.37        15.84 o
  -6   4   2       3805.07       3819.15        35.51 o
  -4   4   2       9637.50       9960.44        77.23 o
  -2   4   2       1701.85       1488.09        13.08 o
   0   4   2         18.42         21.41         3.27 o
   2   4   2       1060.78       1080.28        11.89 o
   4   4   2       4399.93       4331.24        37.85 o
   6   4   2       1243.61       1196.45        17.21 o
   8   4   2       1354.87       1286.85        22.34 o
  10   4   2       1511.86       1415.60        29.19 o
  12   4   2          3.28         -9.29        20.41 o
 -13   5   2        732.58        801.47        32.20 o
 -11   5   2       2142.45       2077.75        37.55 o
  -9   5   2        391.17        441.25        18.95 o
  -7   5   2        135.31        141.81         9.03 o
  -5   5   2      12725.60      12612.91       104.91 o
  -3   5   2        172.92        195.74         8.42 o
  -1   5   2       1755.87       1789.95        20.44 o
   1   5   2      18571.05      18778.01       135.40 o
   3   5   2       3767.94       3727.74        35.23 o
   5   5   2        332.22        367.52        11.12 o
   7   5   2        645.42        720.89        19.05 o
   9   5   2       2252.08       2318.77        37.40 o
  11   5   2         42.09         35.03        19.49 o
  13   5   2         40.59         17.37        24.64 o
 -12   6   2          1.93        -14.93        21.41 o
 -10   6   2        139.34        161.01        18.57 o
  -8   6   2        632.54        631.85        18.23 o
  -6   6   2         58.32         31.54         9.83 o
  -4   6   2       1851.26       1820.61        24.08 o
  -2   6   2       3389.80       3270.13        31.61 o
   0   6   2        708.43        715.55        12.98 o
   2   6   2       2324.97       2224.80        24.93 o
   4   6   2         91.23        125.80         9.11 o
   6   6   2       5851.36       5642.30        58.37 o
   8   6   2        458.98        433.39        20.05 o
  10   6   2        374.81        410.54        28.61 o
  12   6   2         56.67         -2.34        32.79 o
 -11   7   2        285.72        230.69        25.70 o
  -9   7   2       4231.21       4367.53        62.70 o
  -7   7   2       1130.63       1113.07        26.54 o
  -5   7   2       1392.05       1263.22        22.38 o
  -3   7   2        502.05        458.11        15.85 o
  -1   7   2       6868.11       6658.79        59.07 o
   1   7   2       2031.30       1937.54        24.17 o
   3   7   2        937.44        923.90        18.20 o
   5   7   2        834.69        862.67        21.35 o
   7   7   2        363.87        356.47        18.76 o
   9   7   2          2.54          7.36        24.52 o
  11   7   2        312.04        320.53        27.65 o
 -10   8   2         10.50         38.89        21.81 o
  -8   8   2        121.08        150.17        26.99 o
  -6   8   2        125.86        109.55        15.40 o
  -4   8   2         50.03         39.64        11.89 o
  -2   8   2         74.88         68.49         9.95 o
   0   8   2         53.39         84.68        10.75 o
   2   8   2        365.14        395.17        14.99 o
   4   8   2        719.01        769.56        22.00 o
   6   8   2        305.62        324.71        18.04 o
   8   8   2        114.66         73.81        21.84 o
  10   8   2        326.23        321.33        31.00 o
  -9   9   2        228.02        212.02        25.29 o
  -7   9   2        742.60        790.75        28.51 o
  -5   9   2        434.09        506.60        22.57 o
  -3   9   2          5.90          7.79        14.95 o
  -1   9   2        754.23        702.34        24.43 o
   1   9   2       1703.19       1733.95        28.65 o
   3   9   2       1185.61       1225.28        30.22 o
   5   9   2         20.37         10.73        18.07 o
   7   9   2         26.14         -7.61        28.67 o
   9   9   2        318.99        295.65        31.36 o
  -8  10   2         64.11         36.16        34.32 o
  -6  10   2         18.61         57.68        20.86 o
  -4  10   2        371.43        354.98        23.27 o
  -2  10   2        217.39        219.93        20.64 o
   0  10   2         34.12         23.10        19.37 o
   2  10   2        465.42        564.13        26.18 o
   4  10   2         25.64         47.01        21.04 o
   6  10   2        270.12        251.33        34.13 o
  -5  11   2        465.53        467.66        36.17 o
  -3  11   2        318.10        390.97        34.09 o
  -1  11   2         51.29         46.64        23.40 o
   1  11   2         88.96         39.30        26.41 o
   3  11   2        216.26        262.83        28.52 o
 -15   1   3         71.86        109.97        23.53 o
 -13   1   3        108.41         99.85        18.47 o
 -11   1   3       1171.48       1105.52        23.45 o
  -9   1   3      10056.22      10280.58        91.84 o
  -7   1   3       6361.89       6390.07        57.12 o
  -5   1   3         19.96         14.32         3.28 o
  -3   1   3        357.95        372.52         4.03 o
  -1   1   3      30599.00      29915.14       246.17 o
   1   1   3       7341.86       7866.67        42.84 o
   3   1   3      10512.90      10805.56        59.13 o
   5   1   3      12398.91      12992.90        94.98 o
   7   1   3        366.05        415.28        11.28 o
   9   1   3         39.28         11.63         9.41 o
  11   1   3       1417.20       1545.37        32.21 o
  13   1   3       1715.25       1790.79        41.77 o
 -14   2   3         87.53        136.62        23.01 o
 -12   2   3        140.82        190.41        17.19 o
 -10   2   3        244.63        267.01        13.62 o
  -8   2   3          0.21         -7.61         7.61 o
  -6   2   3       2249.43       2117.15        20.33 o
  -4   2   3       5553.73       5769.91        33.16 o
  -2   2   3      62231.28      59123.88       593.52 o
   0   2   3       4018.73       4322.64        25.81 o
   2   2   3      17054.02      17308.89        92.68 o
   4   2   3        863.41        834.09        10.42 o
   6   2   3       8596.31       8718.71        69.17 o
   8   2   3        125.95        126.36         8.88 o
  10   2   3         63.69         99.10        14.57 o
  12   2   3        234.58        251.55        23.95 o
  14   2   3         33.87         12.31        25.96 o
 -15   3   3        645.55        632.33        34.65 o
 -13   3   3       1668.38       1587.83        34.51 o
 -11   3   3        125.92        128.64        14.29 o
  -9   3   3         40.66         42.03         9.73 o
  -7   3   3       2805.91       2709.70        26.98 o
  -5   3   3      11598.29      11590.69        82.18 o
  -3   3   3       1515.94       1752.26        15.97 o
  -1   3   3       1658.91       1545.49        11.28 o
   1   3   3      12883.09      13185.05        75.78 o
   3   3   3       5072.06       5221.07        38.90 o
   5   3   3          2.83         10.27         8.10 o
   7   3   3        950.23        925.24        16.11 o
   9   3   3       4566.67       4450.71        47.29 o
  11   3   3        402.76        388.73        20.09 o
  13   3   3         51.30         37.87        32.18 o
 -14   4   3       1148.58       1364.77        51.64 o
 -12   4   3       1148.90       1248.09        29.63 o
 -10   4   3        372.15        349.28        19.25 o
  -8   4   3         90.11         90.69         7.27 o
  -6   4   3      10124.15       9873.85        81.95 o
  -4   4   3       1986.27       2070.83        20.00 o
  -2   4   3        424.26        435.02         7.53 o
   0   4   3       3637.50       3664.66        27.64 o
   2   4   3       2104.80       2143.23        20.58 o
   4   4   3        398.18        383.46         9.12 o
   6   4   3       1636.43       1744.33        21.59 o
   8   4   3       1849.82       1854.49        26.58 o
  10   4   3        811.71        756.41        25.01 o
  12   4   3          7.88         36.12        19.95 o
 -13   5   3        427.36        466.80        28.21 o
 -11   5   3       1067.30       1072.76        29.51 o
  -9   5   3         32.65         21.51        12.37 o
  -7   5   3          8.98          5.70         7.77 o
  -5   5   3        357.21        374.56        10.99 o
  -3   5   3      13352.57      13150.04       107.93 o
  -1   5   3       6842.31       7102.60        71.44 o
   1   5   3        696.79        628.30        11.60 o
   3   5   3        887.67        945.70        15.87 o
   5   5   3       3058.00       3026.91        33.16 o
   7   5   3       4342.71       4226.16        45.05 o
   9   5   3          2.35         20.24        17.69 o
  11   5   3         12.59         -5.89        19.48 o
 -12   6   3         57.15         52.21        22.75 o
 -10   6   3        776.81        724.51        27.62 o
  -8   6   3       3213.60       3045.53        38.34 o
  -6   6   3        250.44        252.65        12.28 o
  -4   6   3        133.89        130.83         9.11 o
  -2   6   3       3085.60       3095.50        31.50 o
   0   6   3        940.31        962.52        15.51 o
   2   6   3       1205.25       1197.21        18.24 o
   4   6   3       3644.73       3641.68        38.82 o
   6   6   3        659.84        727.63        19.10 o
   8   6   3         93.08         86.07        16.24 o
  10   6   3        101.05        116.58        21.62 o
  12   6   3        285.79        303.28        30.33 o
 -11   7   3        373.71        440.27        28.83 o
  -9   7   3        328.83        440.74        22.68 o
  -7   7   3        499.08        520.57        23.27 o
  -5   7   3          4.06         -9.19         9.19 o
  -3   7   3       3521.99       3401.25        37.39 o
  -1   7   3         22.31         29.31         7.88 o
   1   7   3        132.53         97.68         9.65 o
   3   7   3        472.53        453.86        17.24 o
   5   7   3        241.62        340.41        22.20 o
   7   7   3         44.39         23.87        15.14 o
   9   7   3         80.90         34.27        23.81 o
  11   7   3          5.03         28.72        33.08 o
 -10   8   3       1069.38       1015.69        37.13 o
  -8   8   3        979.94       1094.70        34.67 o
  -6   8   3        586.52        566.94        21.53 o
  -4   8   3        140.35        139.94        15.02 o
  -2   8   3        234.02        244.70        12.56 o
   0   8   3       1655.63       1597.15        25.39 o
   2   8   3        718.44        683.10        20.74 o
   4   8   3       1508.18       1517.15        29.30 o
   6   8   3        896.42        851.25        26.20 o
   8   8   3          6.18        -16.80        21.90 o
  10   8   3         15.91        -25.53        25.53 o
  -9   9   3         35.69         25.00        25.23 o
  -7   9   3        335.54        364.79        22.14 o
  -5   9   3        108.26        142.82        18.53 o
  -3   9   3       1704.23       1665.32        34.04 o
  -1   9   3        178.30        213.70        17.04 o
   1   9   3       1476.28       1535.44        30.75 o
   3   9   3        168.80        205.15        17.74 o
   5   9   3        242.09        292.81        20.47 o
   7   9   3         28.57        -29.27        29.27 o
  -8  10   3        264.08        253.13        30.34 o
  -6  10   3        559.10        524.86        28.42 o
  -4  10   3        589.28        637.52        32.50 o
  -2  10   3          7.09         10.74        19.28 o
   0  10   3        375.10        371.14        29.42 o
   2  10   3        620.59        627.63        27.97 o
   4  10   3        224.23        211.45        22.69 o
   6  10   3          2.71         13.31        26.62 o
  -5  11   3         97.27        130.45        30.57 o
  -3  11   3          3.58         -8.97        35.94 o
  -1  11   3         79.66         71.95        28.09 o
   1  11   3         65.34         79.45        43.10 o
   3  11   3         76.57         98.63        30.27 o
 -16   0   4       1138.72       1315.39        63.67 o
 -14   0   4        676.40        563.22        58.82 o
 -12   0   4         71.61         75.04        23.79 o
 -10   0   4      13617.03      13302.95       165.65 o
  -8   0   4       4634.30       4376.02        51.53 o
  -6   0   4        181.87        227.61         7.25 o
  -4   0   4      36080.09      35437.39       263.49 o
  -2   0   4       6750.98       6482.83        50.50 o
   0   0   4      15996.01      16156.92       128.07 o
   2   0   4      42627.84      40772.36       330.86 o
   4   0   4      33975.66      33643.54       326.47 o
   6   0   4          8.43         -8.20         8.20 o
   8   0   4         16.80         14.03        10.66 o
  10   0   4       1697.90       1719.69        43.41 o
  12   0   4        967.04       1235.04        55.28 o
  14   0   4        501.62        488.94        47.90 o
 -15   1   4        141.27        194.38        24.84 o
 -13   1   4        261.16        239.85        21.20 o
 -11   1   4       1017.35       1038.68        20.68 o
  -9   1   4         21.80         59.06         7.98 o
  -7   1   4       2081.08       2008.25        19.23 o
  -5   1   4         60.55         46.01         3.06 o
  -3   1   4      13126.59      13823.59        74.10 o
  -1   1   4      16405.25      16727.18        88.68 o
   1   1   4      26609.98      27057.68       148.08 o
   3   1   4          2.26         18.63         3.23 o
   5   1   4       5761.30       5865.83        49.76 o
   7   1   4         46.05         55.25         6.93 o
   9   1   4        257.28        248.00        13.50 o
  11   1   4        705.05        714.95        27.41 o
  13   1   4         76.30        141.34        25.02 o
 -16   2   4        142.49        136.77        27.63 o
 -14   2   4       1310.52       1337.55        50.84 o
 -12   2   4        369.99        440.99        18.66 o
 -10   2   4         77.16         68.02        11.54 o
  -8   2   4       9170.81       8932.57        73.25 o
  -6   2   4      14797.57      14574.07       125.79 o
  -4   2   4        364.61        404.82         5.74 o
  -2   2   4        459.19        434.18         4.87 o
   0   2   4      35870.46      35325.61       196.72 o
   2   2   4       8018.49       8226.05        47.83 o
   4   2   4        403.68        430.03         8.23 o
   6   2   4       2704.33       2610.79        28.52 o
   8   2   4       1061.95        982.96        17.30 o
  10   2   4       1083.37       1063.17        26.33 o
  12   2   4        384.51        423.85        28.15 o
 -15   3   4        314.11        279.65        28.95 o
 -13   3   4         68.22        106.51        21.16 o
 -11   3   4       1332.18       1365.96        27.96 o
  -9   3   4        405.15        375.41        14.15 o
  -7   3   4       3223.21       3143.04        33.63 o
  -5   3   4       2388.88       2410.34        22.82 o
  -3   3   4      13183.89      13446.24        94.05 o
  -1   3   4       2214.81       2370.91        18.00 o
   1   3   4        246.49        321.45         5.62 o
   3   3   4        805.27        880.31        10.56 o
   5   3   4        472.42        491.71        10.94 o
   7   3   4       1554.91       1580.70        21.74 o
   9   3   4       2301.51       2264.50        31.22 o
  11   3   4          1.31         17.60        19.67 o
  13   3   4          9.06         10.35        26.51 o
 -14   4   4        481.65        504.70        31.86 o
 -12   4   4        508.41        556.89        23.94 o
 -10   4   4        964.62        902.42        23.07 o
  -8   4   4         63.07         80.64         7.74 o
  -6   4   4        397.91        437.25        10.81 o
  -4   4   4       9265.16       9591.77        84.46 o
  -2   4   4       6578.94       6596.76        46.06 o
   0   4   4       1977.75       1953.20        18.66 o
   2   4   4       3707.35       3678.69        34.34 o
   4   4   4        138.49        139.85         7.77 o
   6   4   4         13.86         29.51         8.05 o
   8   4   4       4959.02       4787.20        49.73 o
  10   4   4       1097.86       1046.14        27.90 o
  12   4   4         44.77        100.75        24.37 o
 -13   5   4        549.65        675.49        30.21 o
 -11   5   4          3.31         30.45        16.74 o
  -9   5   4        660.90        590.85        17.37 o
  -7   5   4       3677.36       3468.26        34.10 o
  -5   5   4       1335.58       1448.70        22.40 o
  -3   5   4        189.31        185.41         8.21 o
  -1   5   4       3327.98       3138.80        31.34 o
   1   5   4       4383.28       4361.15        38.42 o
   3   5   4       1268.36       1245.52        19.13 o
   5   5   4        129.49        144.69         9.91 o
   7   5   4        989.18       1013.33        23.04 o
   9   5   4        892.59        924.52        33.18 o
  11   5   4         73.36         51.46        21.33 o
 -14   6   4         31.43        101.85        28.93 o
 -12   6   4        922.45        999.08        41.61 o
 -10   6   4        362.84        418.22        21.65 o
  -8   6   4        281.13        261.73        14.75 o
  -6   6   4          9.20         25.69        11.57 o
  -4   6   4        677.56        652.90        14.28 o
  -2   6   4       9346.57       9081.56        74.92 o
   0   6   4        827.04        823.19        13.95 o
   2   6   4       2635.68       2664.74        29.24 o
   4   6   4        907.78        897.92        18.10 o
   6   6   4       1505.89       1499.94        25.95 o
   8   6   4          1.12         -8.64        15.49 o
  10   6   4         34.81         44.16        21.45 o
 -13   7   4         74.85        104.31        27.63 o
 -11   7   4        924.70        914.57        41.46 o
  -9   7   4       2126.89       2102.29        40.15 o
  -7   7   4        468.59        512.19        21.64 o
  -5   7   4        656.17        608.64        19.58 o
  -3   7   4       1670.93       1706.68        23.00 o
  -1   7   4         88.67         67.03         7.97 o
   1   7   4        438.45        399.00        13.75 o
   3   7   4       6454.59       6452.52        59.09 o
   5   7   4       2512.94       2454.80        33.89 o
   7   7   4         39.38         40.16        15.29 o
   9   7   4          2.96         -4.32        23.94 o
 -10   8   4          2.05         48.99        23.39 o
  -8   8   4        243.96        195.70        19.98 o
  -6   8   4        284.78        279.69        17.56 o
  -4   8   4         56.89         22.51        14.63 o
  -2   8   4        551.17        552.28        17.39 o
   0   8   4        510.12        443.11        16.89 o
   2   8   4        779.28        786.97        21.45 o
   4   8   4        118.35        141.80        15.99 o
   6   8   4          6.36        -14.61        18.08 o
   8   8   4        132.96        172.21        24.90 o
  -9   9   4        385.24        415.83        27.32 o
  -7   9   4       1482.66       1604.45        37.97 o
  -5   9   4        415.62        429.33        21.44 o
  -3   9   4         16.42         19.71        15.72 o
  -1   9   4         37.07         29.44        16.10 o
   1   9   4       1827.80       1824.57        35.92 o
   3   9   4        716.87        642.27        27.18 o
   5   9   4        386.04        424.27        23.91 o
   7   9   4         43.94         32.30        26.05 o
  -8  10   4        222.04        318.45        32.85 o
  -6  10   4        202.59        295.87        25.36 o
  -4  10   4        488.91        527.88        26.79 o
  -2  10   4        524.39        505.70        24.32 o
   0  10   4         30.83         22.03        22.36 o
   2  10   4         78.61        100.51        21.57 o
   4  10   4          2.53        -22.76        22.76 o
   6  10   4          9.87          5.30        29.04 o
  -5  11   4        173.23        163.12        28.53 o
  -3  11   4         76.54         94.46        26.03 o
  -1  11   4        307.78        327.44        27.15 o
   1  11   4        389.58        431.53        32.48 o
   3  11   4         14.82          4.30        29.77 o
 -15   1   5         82.22         99.27        26.19 o
 -13   1   5        306.71        286.38        19.84 o
 -11   1   5       1465.31       1447.01        24.78 o
  -9   1   5        742.13        702.26        12.09 o
  -7   1   5       8058.24       8227.09        82.45 o
  -5   1   5      21752.13      21963.00       135.57 o
  -3   1   5       3741.58       3731.49        22.24 o
  -1   1   5          9.65         14.27         2.56 o
   1   1   5        194.97        157.60         3.48 o
   3   1   5      13363.24      13339.73        88.67 o
   5   1   5      10428.15      10404.08        78.44 o
   7   1   5       1132.24       1087.72        17.64 o
   9   1   5         11.32         -3.08        11.21 o
  11   1   5        592.31        705.17        27.36 o
  13   1   5        534.47        598.15        36.85 o
 -16   2   5         84.56         86.86        37.30 o
 -14   2   5         10.35         91.02        21.81 o
 -12   2   5       3711.86       3703.50        48.03 o
 -10   2   5       1573.81       1493.33        25.85 o
  -8   2   5       5267.45       5338.95        41.02 o
  -6   2   5       1133.06        901.43        10.58 o
  -4   2   5      13051.20      14405.72        90.25 o
  -2   2   5       3969.65       4038.41        24.61 o
   0   2   5       3351.37       3516.01        22.75 o
   2   2   5        185.40        196.82         5.28 o
   4   2   5         30.66         28.67         5.58 o
   6   2   5         12.72         24.32         7.31 o
   8   2   5         64.33         70.42        10.38 o
  10   2   5        661.33        635.75        24.06 o
  12   2   5        278.31        228.03        24.89 o
 -15   3   5        690.53        728.88        36.16 o
 -13   3   5        721.87        679.62        24.46 o
 -11   3   5         46.18         84.54        13.37 o
  -9   3   5       1456.68       1401.34        20.07 o
  -7   3   5       3860.12       3698.43        38.08 o
  -5   3   5       1458.57       1452.19        13.53 o
  -3   3   5       1560.86       1730.35        15.30 o
  -1   3   5      12437.24      12737.73        86.93 o
   1   3   5       9327.60       9470.62        64.14 o
   3   3   5        425.45        429.15         9.23 o
   5   3   5          8.58          0.32         7.06 o
   7   3   5       8215.05       8154.48        73.49 o
   9   3   5       1301.46       1266.49        25.46 o
  11   3   5        112.97        100.54        19.20 o
  13   3   5        141.04         99.96        27.53 o
 -14   4   5        797.71        845.26        37.57 o
 -12   4   5        241.80        264.80        19.11 o
 -10   4   5          2.44         -7.82        12.56 o
  -8   4   5       4185.85       4152.56        41.81 o
  -6   4   5          2.50         -3.70         3.70 o
  -4   4   5         59.32         53.54         4.56 o
  -2   4   5       4941.31       5089.14        37.68 o
   0   4   5      18534.83      19085.68       141.65 o
   2   4   5          2.12         -1.92         5.34 o
   4   4   5       1305.03       1305.45        17.66 o
   6   4   5       1138.31       1075.97        19.03 o
   8   4   5       3109.39       3101.27        38.19 o
  10   4   5         62.79         53.82        20.16 o
  12   4   5          9.62         -6.56        27.77 o
 -13   5   5        961.27        908.57        50.32 o
 -11   5   5       1641.49       1665.30        36.60 o
  -9   5   5         61.78        107.46        11.16 o
  -7   5   5        965.20        963.98        18.87 o
  -5   5   5        421.42        415.58        13.32 o
  -3   5   5       9578.06       9165.90        73.15 o
  -1   5   5       5802.65       5779.48        47.39 o
   1   5   5         76.39         67.85         4.74 o
   3   5   5         42.24         40.00         7.93 o
   5   5   5       1932.94       1855.59        25.82 o
   7   5   5         47.30         52.95        11.64 o
   9   5   5        518.58        501.20        27.12 o
  11   5   5        473.31        414.45        28.73 o
 -14   6   5          4.68         36.38        40.56 o
 -12   6   5        499.13        516.64        30.83 o
 -10   6   5        518.52        491.44        23.24 o
  -8   6   5        223.06        246.68        16.35 o
  -6   6   5       4372.77       4227.11        49.04 o
  -4   6   5       1539.05       1516.15        23.60 o
  -2   6   5        100.10        124.70         7.09 o
   0   6   5       1814.41       1711.10        23.30 o
   2   6   5       2678.07       2596.24        29.39 o
   4   6   5        661.01        648.70        17.20 o
   6   6   5       1152.29       1093.39        23.93 o
   8   6   5        364.07        342.86        20.10 o
  10   6   5          2.50         23.65        22.75 o
 -13   7   5          0.58        -16.25        26.18 o
 -11   7   5        484.51        576.67        30.01 o
  -9   7   5        356.00        351.34        22.72 o
  -7   7   5        669.82        675.76        23.65 o
  -5   7   5        121.18        152.09        13.34 o
  -3   7   5       2343.72       2173.20        25.94 o
  -1   7   5          0.61         -7.94         7.94 o
   1   7   5          4.95          4.50         7.80 o
   3   7   5        213.57        266.83        12.85 o
   5   7   5         75.49        116.65        14.29 o
   7   7   5         38.23          4.78        17.37 o
   9   7   5        126.33         86.79        26.38 o
 -12   8   5         45.91         82.87        28.25 o
 -10   8   5        232.13        202.69        26.77 o
  -8   8   5        893.60        857.21        30.80 o
  -6   8   5        901.11        889.76        26.19 o
  -4   8   5        971.69       1031.57        27.05 o
  -2   8   5        767.73        771.68        20.93 o
   0   8   5        189.69        182.92        13.96 o
   2   8   5       1104.65       1029.17        23.47 o
   4   8   5       3985.05       3860.91        50.17 o
   6   8   5        151.40        148.75        19.14 o
   8   8   5         55.70         37.45        26.66 o
  -9   9   5        117.00        122.63        28.86 o
  -7   9   5       1126.05       1254.94        34.87 o
  -5   9   5        205.71        159.31        23.26 o
  -3   9   5        380.47        407.94        21.75 o
  -1   9   5         10.74        -12.62        15.87 o
   1   9   5         11.06         19.38        15.69 o
   3   9   5         26.04         44.86        17.94 o
   5   9   5         59.33         84.60        21.44 o
   7   9   5         52.44         31.75        30.97 o
  -8  10   5        191.80        197.17        31.14 o
  -6  10   5        588.68        654.10        29.60 o
  -4  10   5         25.89         -3.34        20.82 o
  -2  10   5        184.67        266.84        24.93 o
   0  10   5        978.08        919.29        36.90 o
   2  10   5        545.55        594.78        29.51 o
   4  10   5         64.49         24.28        24.56 o
  -5  11   5         59.49         77.86       125.54 o
  -3  11   5          0.17         33.03        26.53 o
  -1  11   5        400.57        478.89        32.49 o
   1  11   5        208.97        231.03        30.32 o
 -16   0   6        128.76        152.53        36.59 o
 -14   0   6        396.33        458.70        54.49 o
 -12   0   6       1255.87       1210.93        43.36 o
 -10   0   6         42.84         43.48        11.01 o
  -8   0   6        938.70        967.81        19.38 o
  -6   0   6      34801.49      34620.27       306.99 o
  -4   0   6      19497.55      19240.79       145.92 o
  -2   0   6      14467.51      15156.87       111.29 o
   0   0   6         47.44         46.19         4.02 o
   2   0   6      12328.41      12364.15       113.21 o
   4   0   6      27184.79      27691.46       402.70 o
   6   0   6       1212.69       1214.25        25.94 o
   8   0   6        418.47        417.55        20.96 o
  10   0   6       1075.89       1033.25        37.67 o
  12   0   6       1424.29       1578.37        57.83 o
 -15   1   6         31.41          5.69        29.50 o
 -13   1   6        163.32        152.97        18.23 o
 -11   1   6        613.48        578.15        17.68 o
  -9   1   6        342.09        317.36        10.28 o
  -7   1   6       2892.51       2858.58        25.99 o
  -5   1   6        794.05        787.56         8.75 o
  -3   1   6      19095.19      19631.40       103.20 o
  -1   1   6         43.48         59.45         2.56 o
   1   1   6       1700.51       1777.01        18.40 o
   3   1   6       4424.87       4602.06        38.84 o
   5   1   6         81.29        105.64        10.07 o
   7   1   6       3141.85       3037.90        34.73 o
   9   1   6        631.71        618.70        21.34 o
  11   1   6       1447.73       1364.11        35.76 o
  13   1   6        197.69        187.67        28.74 o
 -16   2   6        869.54        820.20        37.71 o
 -14   2   6       1036.22        985.90        44.50 o
 -12   2   6        318.09        370.25        18.31 o
 -10   2   6       1178.43       1236.04        20.27 o
  -8   2   6      12561.90      12588.93        96.91 o
  -6   2   6       2088.85       2058.32        19.18 o
  -4   2   6        169.87        164.62         4.76 o
  -2   2   6       6409.08       6283.77        39.59 o
   0   2   6        779.40        753.95         8.67 o
   2   2   6       4897.49       5156.30        41.08 o
   4   2   6       8231.76       8317.36        68.82 o
   6   2   6        907.73        904.68        16.64 o
   8   2   6        738.12        748.11        26.61 o
  10   2   6        326.38        339.61        18.94 o
  12   2   6         92.46         65.94        32.45 o
 -15   3   6         39.33         57.42        31.31 o
 -13   3   6        681.08        704.40        25.05 o
 -11   3   6       2551.54       2591.68        37.74 o
  -9   3   6          1.34          5.14         7.64 o
  -7   3   6         99.21         97.10         6.77 o
  -5   3   6        171.77        164.10         7.02 o
  -3   3   6        822.96        880.45         9.49 o
  -1   3   6       9354.65       9644.74        73.91 o
   1   3   6       6142.39       5988.13        44.91 o
   3   3   6       1029.49       1095.74        14.95 o
   5   3   6         66.95         56.48         8.27 o
   7   3   6       1355.24       1495.50        23.38 o
   9   3   6        385.22        399.64        18.24 o
  11   3   6        115.83        105.93        19.41 o
 -14   4   6        158.04        135.48        24.36 o
 -12   4   6       1162.15       1078.51        31.56 o
 -10   4   6        802.64        791.52        20.82 o
  -8   4   6       1063.88       1102.29        16.41 o
  -6   4   6        358.63        350.02         9.07 o
  -4   4   6         22.26         12.12         5.16 o
  -2   4   6       3527.49       3490.76        45.32 o
   0   4   6      13985.57      14034.61       110.12 o
   2   4   6        996.31       1066.35        15.35 o
   4   4   6        137.79        122.64         8.68 o
   6   4   6       1444.82       1386.18        23.89 o
   8   4   6        570.36        660.94        23.84 o
  10   4   6         66.78         51.03        18.02 o
  12   4   6        378.47        303.87        31.96 o
 -13   5   6         20.42          3.99        20.57 o
 -11   5   6         55.30         84.45        18.15 o
  -9   5   6       4658.35       4451.92        52.61 o
  -7   5   6       2783.68       2698.71        33.93 o
  -5   5   6       1617.46       1548.89        21.44 o
  -3   5   6       3932.06       3786.56        34.66 o
  -1   5   6       6881.78       6748.00        56.15 o
   1   5   6          4.59          7.77         6.85 o
   3   5   6        153.71        135.13         8.72 o
   5   5   6       1862.94       1778.98        25.33 o
   7   5   6        900.29        908.76        21.88 o
   9   5   6        137.34        118.47        20.58 o
  11   5   6         39.56         48.16        26.20 o
 -14   6   6         11.54          2.58        27.78 o
 -12   6   6       1047.87       1088.32        39.15 o
 -10   6   6        834.54        899.81        29.11 o
  -8   6   6        240.02        254.53        16.62 o
  -6   6   6          1.85         54.34        11.09 o
  -4   6   6       1827.90       1797.76        26.27 o
  -2   6   6        436.93        450.61        12.28 o
   0   6   6         26.12         17.82         8.26 o
   2   6   6       3989.80       3807.69        38.65 o
   4   6   6        450.13        442.22        15.42 o
   6   6   6        500.31        554.85        19.58 o
   8   6   6          3.60         13.51        18.16 o
  10   6   6       1098.94       1061.19        43.25 o
 -13   7   6        215.92        210.89        29.51 o
 -11   7   6        177.02        222.31        28.65 o
  -9   7   6          4.09         -5.42        18.50 o
  -7   7   6       1247.37       1131.34        25.66 o
  -5   7   6       8399.90       8436.47        81.36 o
  -3   7   6        207.80        200.14        10.46 o
  -1   7   6        649.01        636.13        18.07 o
   1   7   6        347.20        332.71        15.38 o
   3   7   6       3535.18       3504.59        41.80 o
   5   7   6       1804.15       1716.92        30.40 o
   7   7   6          6.61         -2.73        18.24 o
   9   7   6         45.87         24.42        26.74 o
 -12   8   6         14.20        -29.25        29.25 o
 -10   8   6          0.78          0.15        21.71 o
  -8   8   6        328.27        325.07        22.53 o
  -6   8   6        410.46        478.13        24.23 o
  -4   8   6        246.28        279.29        18.36 o
  -2   8   6         35.82         28.92        12.70 o
   0   8   6        198.95        185.51        14.33 o
   2   8   6         86.05        106.59        14.34 o
   4   8   6         79.11        115.05        15.53 o
   6   8   6        195.41        170.70        22.93 o
   8   8   6        146.70        145.98        31.34 o
  -9   9   6        317.04        337.51        31.19 o
  -7   9   6        538.03        641.36        38.23 o
  -5   9   6        756.76        736.87        28.84 o
  -3   9   6        429.83        497.20        23.24 o
  -1   9   6        201.15        183.94        19.24 o
   1   9   6         70.73         37.37        15.98 o
   3   9   6        772.92        799.99        29.20 o
   5   9   6        368.30        387.68        25.20 o
   7   9   6        178.70        197.69        30.06 o
  -8  10   6         12.97         76.80        27.76 o
  -6  10   6        293.11        287.39        27.24 o
  -4  10   6          0.30          1.28        22.50 o
  -2  10   6        461.30        441.45        27.81 o
   0  10   6        111.09        183.41        26.31 o
   2  10   6          0.11         53.28        29.74 o
   4  10   6         58.54         32.34        24.97 o
  -3  11   6         83.14         71.66        27.78 o
  -1  11   6        594.14        681.41        47.53 o
   1  11   6        300.53        435.13        36.14 o
 -15   1   7        412.21        445.76        29.61 o
 -13   1   7        941.29       1046.10        32.94 o
 -11   1   7        879.61        863.57        30.43 o
  -9   1   7        157.41        199.31         9.06 o
  -7   1   7       1749.76       1707.58        18.70 o
  -5   1   7      20035.55      20191.31       132.03 o
  -3   1   7      16027.19      16347.21        97.42 o
  -1   1   7        815.10        743.00         7.80 o
   1   1   7       7837.00       8341.56        60.52 o
   3   1   7       5823.93       5865.26        50.80 o
   5   1   7       1098.71       1094.66        17.97 o
   7   1   7       1166.52       1154.00        20.43 o
   9   1   7       1711.53       1600.76        27.34 o
  11   1   7        184.17        240.63        28.46 o
 -16   2   7        293.86        436.59        35.13 o
 -14   2   7         47.52         77.54        26.05 o
 -12   2   7       2058.11       1898.93        30.62 o
 -10   2   7       1075.12       1051.05        20.18 o
  -8   2   7        714.70        776.64        12.89 o
  -6   2   7        289.84        278.41         7.99 o
  -4   2   7        483.31        557.24         7.84 o
  -2   2   7        328.63        331.25         5.76 o
   0   2   7       2784.97       2774.04        29.23 o
   2   2   7      10781.22      11171.56        91.30 o
   4   2   7        140.57        141.18         8.16 o
   6   2   7       1956.41       1884.88        26.76 o
   8   2   7        365.63        424.95        17.34 o
  10   2   7       1196.08       1187.29        32.11 o
  12   2   7         11.43         24.16        30.65 o
 -15   3   7        126.60        188.82        27.61 o
 -13   3   7         50.71         41.91        17.40 o
 -11   3   7       1949.47       1891.82        30.07 o
  -9   3   7       3809.15       3735.09        39.29 o
  -7   3   7       1166.21       1049.81        14.75 o
  -5   3   7       1661.98       1667.32        18.34 o
  -3   3   7       4747.36       4731.97        34.58 o
  -1   3   7      30827.40      31443.54       236.97 o
   1   3   7       1528.77       1632.64        16.86 o
   3   3   7        670.67        633.45        12.22 o
   5   3   7       2718.77       2744.29        30.42 o
   7   3   7       2423.00       2424.13        31.11 o
   9   3   7         46.89          6.25        17.64 o
  11   3   7         36.34         46.34        22.43 o
 -14   4   7         89.06        107.12        21.10 o
 -12   4   7          9.51         29.76        18.24 o
 -10   4   7       5374.82       5183.72        54.83 o
  -8   4   7       1172.62       1142.82        17.22 o
  -6   4   7        444.31        445.42        11.09 o
  -4   4   7         33.86         15.42         5.57 o
  -2   4   7       8265.56       7987.33        68.00 o
   0   4   7       4133.27       3984.75        34.01 o
   2   4   7         62.59         64.89         7.13 o
   4   4   7        123.09        118.96        10.00 o
   6   4   7        676.98        649.91        19.27 o
   8   4   7        800.43        799.41        23.67 o
  10   4   7          1.69        -19.90        19.90 o
 -13   5   7        362.46        298.75        25.35 o
 -11   5   7       1994.52       2017.20        37.24 o
  -9   5   7       1230.29       1304.64        25.59 o
  -7   5   7        571.22        601.00        18.29 o
  -5   5   7        107.05        109.63         7.56 o
  -3   5   7       1137.69       1044.58        13.83 o
  -1   5   7       2119.79       2055.05        24.94 o
   1   5   7       4619.46       4607.12        45.06 o
   3   5   7       1856.47       1898.80        24.31 o
   5   5   7       1056.13       1036.67        20.55 o
   7   5   7          5.68          9.74        14.31 o
   9   5   7       1113.46       1162.29        32.83 o
  11   5   7        413.49        396.96        38.87 o
 -14   6   7        171.52        132.93        29.76 o
 -12   6   7        192.44        215.53        22.19 o
 -10   6   7         30.85         40.08        17.82 o
  -8   6   7        530.34        511.07        20.77 o
  -6   6   7       3334.55       3185.41        38.78 o
  -4   6   7       3044.57       2960.71        33.28 o
  -2   6   7         11.25          3.57         7.12 o
   0   6   7        204.92        223.53        11.05 o
   2   6   7       1402.25       1379.66        23.30 o
   4   6   7        947.15        893.19        20.08 o
   6   6   7        833.56        816.00        22.80 o
   8   6   7        215.25        187.77        22.98 o
  10   6   7         99.93        109.21        31.75 o
 -13   7   7        160.57        157.27        27.37 o
 -11   7   7         98.30        132.21        25.85 o
  -9   7   7         13.43          3.30        16.55 o
  -7   7   7        494.84        464.15        21.02 o
  -5   7   7         36.74         96.32        14.80 o
  -3   7   7        159.25        144.44        12.33 o
  -1   7   7       2540.59       2408.04        32.86 o
   1   7   7        194.75        169.12        13.14 o
   3   7   7         37.55         56.33        12.98 o
   5   7   7         34.89         30.21        14.68 o
   7   7   7         21.58         26.58        21.39 o
   9   7   7         64.44         31.97        28.83 o
 -10   8   7          5.30        -27.60        27.60 o
  -8   8   7        146.92        109.49        20.85 o
  -6   8   7       1999.80       1988.72        37.49 o
  -4   8   7       3528.30       3571.48        48.18 o
  -2   8   7         18.30         -1.01        14.36 o
   0   8   7         57.30         34.55        14.56 o
   2   8   7       1389.95       1344.90        29.44 o
   4   8   7       1248.89       1256.33        31.32 o
   6   8   7         79.07        101.00        24.61 o
   8   8   7        203.93        210.06        32.13 o
  -9   9   7        288.35        280.84        27.65 o
  -7   9   7          2.26        -13.34        20.63 o
  -5   9   7         17.43         42.32        18.81 o
  -3   9   7        131.27        146.43        20.54 o
  -1   9   7         32.07         63.16        18.47 o
   1   9   7        410.09        445.01        23.33 o
   3   9   7         53.23         31.04        19.40 o
   5   9   7        163.34        213.46        25.35 o
  -8  10   7        285.84        335.68        32.17 o
  -6  10   7         57.78         69.96        24.30 o
  -4  10   7         41.87         58.79        24.73 o
  -2  10   7        776.89        818.73        36.15 o
   0  10   7        540.30        614.15        31.60 o
   2  10   7          1.62         32.58        28.01 o
   4  10   7        116.71         43.66        33.58 o
  -3  11   7         20.46        184.52        91.99 o
  -1  11   7        158.22        257.60        72.76 o
 -16   0   8         45.82         16.58        35.14 o
 -14   0   8       6886.59       6879.63       179.26 o
 -12   0   8        733.42        722.72        34.67 o
 -10   0   8       7116.63       6718.84        84.29 o
  -8   0   8       3485.03       3680.90        47.24 o
  -6   0   8      44488.86      45376.36       480.04 o
  -4   0   8       2494.15       2440.06        28.03 o
  -2   0   8       2452.72       2261.14        25.68 o
   0   0   8        102.21         95.10         5.34 o
   2   0   8       1907.71       1770.08        24.19 o
   4   0   8       2382.61       2357.97        39.48 o
   6   0   8       3183.71       3013.10        47.07 o
   8   0   8       1196.58       1111.41        36.86 o
  10   0   8        537.43        482.70        40.79 o
  12   0   8         47.09         46.62        39.13 o
 -15   1   8         43.12         33.29        24.08 o
 -13   1   8        337.23        356.50        19.81 o
 -11   1   8        350.50        354.95        15.95 o
  -9   1   8         43.52         56.03         9.19 o
  -7   1   8        308.73        326.25        10.16 o
  -5   1   8       1175.32       1150.03        14.03 o
  -3   1   8       4462.60       4639.89        33.07 o
  -1   1   8        762.35        680.51         7.95 o
   1   1   8      18035.05      18853.92       144.84 o
   3   1   8        366.18        309.01         9.55 o
   5   1   8       4150.34       4078.34        39.90 o
   7   1   8         69.82         72.47        11.44 o
   9   1   8        817.61        875.88        24.23 o
  11   1   8          2.62        -21.37        26.77 o
 -16   2   8        712.25        638.41        38.27 o
 -14   2   8         33.95         42.30        22.23 o
 -12   2   8        745.37        776.41        22.82 o
 -10   2   8       2603.26       2448.11        30.37 o
  -8   2   8          5.49          7.79         6.85 o
  -6   2   8       4334.59       4485.57        47.42 o
  -4   2   8      15990.30      16340.25       108.29 o
  -2   2   8       2825.80       2810.57        22.17 o
   0   2   8         60.79         73.02         4.64 o
   2   2   8        666.84        562.88        12.08 o
   4   2   8       2668.32       2601.32        27.25 o
   6   2   8       3506.20       3460.93        41.79 o
   8   2   8        568.03        500.73        19.25 o
  10   2   8          4.15        -12.02        19.51 o
 -15   3   8         13.28         30.88        25.41 o
 -13   3   8        316.23        304.04        19.00 o
 -11   3   8        244.74        274.20        15.18 o
  -9   3   8       3727.82       3762.89        39.88 o
  -7   3   8        996.84        955.58        15.97 o
  -5   3   8       2050.72       1993.70        19.66 o
  -3   3   8        308.20        309.07         6.95 o
  -1   3   8      10696.45      10938.19        88.50 o
   1   3   8       1920.06       1943.85        22.62 o
   3   3   8         70.82         64.89         7.39 o
   5   3   8        489.97        487.00        17.15 o
   7   3   8         45.94         19.30        12.38 o
   9   3   8         61.62         41.96        23.36 o
  11   3   8        382.71        375.58        32.46 o
 -14   4   8        327.25        285.82        25.44 o
 -12   4   8        224.88        234.92        20.75 o
 -10   4   8       1144.65       1220.22        25.65 o
  -8   4   8       3966.49       3802.34        38.81 o
  -6   4   8          9.86         10.19         7.23 o
  -4   4   8        214.11        203.90         7.91 o
  -2   4   8       6092.19       5866.54        52.37 o
   0   4   8       4322.18       4297.10        44.01 o
   2   4   8         16.93         11.67         6.89 o
   4   4   8       1755.25       1726.25        22.72 o
   6   4   8        862.33        832.57        23.26 o
   8   4   8         11.09        -14.55        14.55 o
  10   4   8        143.18        138.57        23.83 o
 -13   5   8          1.74        -15.00        22.93 o
 -11   5   8        715.93        856.07        28.93 o
  -9   5   8       1525.65       1604.05        29.47 o
  -7   5   8        283.66        298.24        14.04 o
  -5   5   8        372.46        367.63        12.23 o
  -3   5   8       1502.04       1424.62        18.76 o
  -1   5   8       2220.98       2174.08        25.28 o
   1   5   8        612.94        636.43        15.45 o
   3   5   8         12.88         11.61         8.53 o
   5   5   8       1713.11       1712.05        29.51 o
   7   5   8        707.87        627.81        21.15 o
   9   5   8         19.76         25.59        20.86 o
 -14   6   8         10.54          6.21        26.10 o
 -12   6   8        333.63        391.40        23.51 o
 -10   6   8        227.96        238.41        20.90 o
  -8   6   8        112.01         92.96        14.78 o
  -6   6   8        576.79        596.04        19.04 o
  -4   6   8        881.47        909.61        17.33 o
  -2   6   8       1595.55       1556.20        25.38 o
   0   6   8       1363.33       1303.50        21.81 o
   2   6   8       4896.19       4777.14        54.84 o
   4   6   8         32.94         24.05        12.51 o
   6   6   8        721.39        761.73        25.39 o
   8   6   8        690.46        666.84        36.01 o
 -13   7   8        863.05        946.56        45.64 o
 -11   7   8        138.60         84.27        25.10 o
  -9   7   8        126.01        112.17        17.97 o
  -7   7   8       3261.64       3123.00        46.49 o
  -5   7   8       3054.46       3147.08        43.12 o
  -3   7   8        459.76        494.10        17.16 o
  -1   7   8         17.92          8.71        12.50 o
   1   7   8        482.24        511.52        23.45 o
   3   7   8        997.31        878.56        26.07 o
   5   7   8        184.27        200.73        21.62 o
   7   7   8        311.66        262.55        33.19 o
 -10   8   8         19.67         21.45        23.94 o
  -8   8   8         64.54         80.76        20.19 o
  -6   8   8          7.09         74.02        16.97 o
  -4   8   8        245.09        240.58        18.63 o
  -2   8   8        297.48        321.87        19.44 o
   0   8   8         51.28         52.51        16.34 o
   2   8   8        385.50        431.25        20.82 o
   4   8   8        269.33        286.45        20.75 o
   6   8   8        202.05        166.83        30.49 o
  -9   9   8         16.90        -19.66        27.49 o
  -7   9   8        167.32        183.60        30.28 o
  -5   9   8        778.40        809.21        32.22 o
  -3   9   8        691.62        744.31        34.19 o
  -1   9   8        217.31        233.36        25.42 o
   1   9   8         82.56        118.56        21.89 o
   3   9   8        209.21        246.26        23.18 o
   5   9   8        372.97        346.21        30.48 o
  -6  10   8         12.91        -24.94        24.94 o
  -4  10   8        322.95        393.28        29.59 o
  -2  10   8          0.02         45.29        23.53 o
   0  10   8        618.78        613.64        33.99 o
   2  10   8         28.06         -6.13        25.30 o
 -15   1   9       1155.16       1225.24        40.34 o
 -13   1   9       1093.15       1160.44        29.93 o
 -11   1   9         89.30         62.36        12.53 o
  -9   1   9        666.95        662.09        15.17 o
  -7   1   9       2541.14       2584.29        28.97 o
  -5   1   9       6892.04       6560.52        50.56 o
  -3   1   9       4091.12       4184.44        32.56 o
  -1   1   9       3377.28       3285.10        28.68 o
   1   1   9       1066.24       1047.68        16.86 o
   3   1   9       2122.53       2168.09        24.94 o
   5   1   9        781.27        738.33        15.55 o
   7   1   9       1590.29       1495.05        25.02 o
   9   1   9       1160.79       1067.38        31.87 o
  11   1   9         34.25         33.38        28.21 o
 -16   2   9          8.43         59.02        28.77 o
 -14   2   9         33.37         61.27        24.22 o
 -12   2   9          2.13         67.36        13.76 o
 -10   2   9        182.49        160.21        11.72 o
  -8   2   9       5876.92       5795.45        50.04 o
  -6   2   9         69.92         56.56         6.52 o
  -4   2   9       3393.19       3338.08        27.01 o
  -2   2   9          0.52         -4.51         4.51 o
   0   2   9       3091.48       2881.77        29.72 o
   2   2   9       5544.42       5378.98        49.75 o
   4   2   9         86.56         91.01         7.97 o
   6   2   9        644.60        709.73        18.57 o
   8   2   9        504.10        517.52        20.07 o
  10   2   9        300.46        280.07        26.08 o
 -15   3   9         10.20         21.41        25.45 o
 -13   3   9          3.62        -20.75        21.49 o
 -11   3   9       2555.95       2478.77        37.13 o
  -9   3   9       6134.99       6005.69        57.40 o
  -7   3   9         95.95        103.94         8.98 o
  -5   3   9         70.64         51.26         6.16 o
  -3   3   9       7525.61       7368.45        57.04 o
  -1   3   9       1861.73       1737.83        19.92 o
   1   3   9         49.60         46.40         6.92 o
   3   3   9       2931.31       2828.00        29.15 o
   5   3   9       3846.92       3731.77        44.33 o
   7   3   9          1.65        -13.84        13.84 o
   9   3   9          9.88        -20.25        20.25 o
  11   3   9        640.22        568.34        45.15 o
 -14   4   9        256.32        256.22        26.20 o
 -12   4   9        296.21        254.12        21.26 o
 -10   4   9       3861.08       3865.30        48.16 o
  -8   4   9        262.53        306.77        14.38 o
  -6   4   9        122.26        119.41        10.09 o
  -4   4   9       1551.50       1502.46        18.65 o
  -2   4   9       2080.78       2049.47        26.44 o
   0   4   9        168.05        157.90        10.64 o
   2   4   9        705.50        690.13        18.85 o
   4   4   9       1184.64       1139.62        23.26 o
   6   4   9        626.78        612.13        21.74 o
   8   4   9        138.44         75.44        18.59 o
  10   4   9        107.27        178.52        30.47 o
 -13   5   9         12.65         12.25        24.21 o
 -11   5   9        553.11        556.20        23.69 o
  -9   5   9       1145.88       1138.20        27.10 o
  -7   5   9       3991.46       3818.46        42.99 o
  -5   5   9        177.18        174.06        10.29 o
  -3   5   9       1049.89       1077.42        20.79 o
  -1   5   9        704.11        641.74        17.49 o
   1   5   9       7508.24       7476.23        72.77 o
   3   5   9        737.75        700.66        17.44 o
   5   5   9        180.69        202.59        14.83 o
   7   5   9         94.24        114.00        20.31 o
   9   5   9        345.06        375.40        32.12 o
 -14   6   9        406.16        394.19        30.08 o
 -12   6   9          7.33         15.92        20.95 o
 -10   6   9         98.54         78.28        17.33 o
  -8   6   9        737.44        716.97        23.40 o
  -6   6   9        267.52        264.61        15.36 o
  -4   6   9       2071.84       2012.24        28.18 o
  -2   6   9       3587.34       3426.89        40.04 o
   0   6   9         10.16          7.87         9.28 o
   2   6   9        148.30        163.84        14.54 o
   4   6   9       1197.26       1130.06        28.34 o
   6   6   9         68.35         78.09        18.80 o
   8   6   9        324.62        359.21        27.17 o
 -13   7   9          4.00         53.31        29.60 o
 -11   7   9          4.69        -22.11        22.11 o
  -9   7   9        185.37        147.57        22.15 o
  -7   7   9        975.99       1038.41        29.45 o
  -5   7   9         15.77         44.88        15.56 o
  -3   7   9        126.91        116.93        12.32 o
  -1   7   9        142.10        156.31        16.35 o
   1   7   9        992.77        966.75        25.36 o
   3   7   9          0.49        -16.18        16.18 o
   5   7   9          2.88        -18.21        18.21 o
   7   7   9         94.18        130.67        29.75 o
 -10   8   9         14.68          9.32        26.48 o
  -8   8   9         24.18         37.40        19.52 o
  -6   8   9       2376.49       2235.77        42.09 o
  -4   8   9       1034.49       1047.37        27.94 o
  -2   8   9        129.96        140.32        18.54 o
   0   8   9       1021.16        941.03        29.46 o
   2   8   9        164.62        173.63        19.67 o
   4   8   9         22.35          2.79        20.00 o
   6   8   9        506.08        478.75        43.80 o
  -9   9   9        116.45         54.24        28.02 o
  -7   9   9        113.36        101.98        24.11 o
  -5   9   9        167.27        186.08        21.53 o
  -3   9   9        359.65        456.88        26.80 o
  -1   9   9          9.05         19.08        23.17 o
   1   9   9        373.50        358.28        27.73 o
   3   9   9         26.47         29.47        25.51 o
  -6  10   9         49.61         28.98        26.57 o
  -4  10   9        606.61        688.53        32.62 o
  -2  10   9        814.73        867.21        39.53 o
   0  10   9         12.97         39.36        32.87 o
   2  10   9          1.08        -10.90        29.20 o
 -16   0  10       1027.77        940.82        54.74 o
 -14   0  10       1916.90       2004.37        75.40 o
 -12   0  10        887.81        863.72        42.70 o
 -10   0  10         55.32         48.03        13.75 o
  -8   0  10        413.00        422.23        20.25 o
  -6   0  10       2406.67       2523.06        36.93 o
  -4   0  10       9140.78       9598.33       106.15 o
  -2   0  10       3093.63       3146.08        39.49 o
   0   0  10       6382.58       6527.45        79.00 o
   2   0  10       1392.24       1480.08        31.42 o
   4   0  10        226.60        200.46        14.00 o
   6   0  10        989.98       1018.59        29.37 o
   8   0  10       4423.90       4227.09        81.13 o
  10   0  10         72.10         48.93        40.62 o
 -15   1  10         10.58         58.40        21.02 o
 -13   1  10         68.78        111.33        16.99 o
 -11   1  10         95.84         72.61        12.37 o
  -9   1  10          1.48         -7.22         8.64 o
  -7   1  10       8024.40       8003.16        73.46 o
  -5   1  10          1.88         -5.72         5.72 o
  -3   1  10      14598.19      14483.80       105.70 o
  -1   1  10       3548.18       3505.33        32.94 o
   1   1  10       4729.10       4617.19        43.94 o
   3   1  10        581.37        564.38        14.47 o
   5   1  10        221.60        227.75        13.96 o
   7   1  10        859.92        908.52        24.97 o
   9   1  10         12.78         -5.64        19.06 o
 -16   2  10          8.90        -16.56        28.00 o
 -14   2  10        492.31        558.43        39.08 o
 -12   2  10       3680.73       3650.29        45.85 o
 -10   2  10        143.00        125.80        11.80 o
  -8   2  10         29.48         80.30         8.88 o
  -6   2  10       2503.39       2592.55        26.67 o
  -4   2  10       6333.20       6430.53        47.96 o
  -2   2  10       2599.43       2594.94        25.80 o
   0   2  10       2259.44       2311.38        26.44 o
   2   2  10        310.11        319.16        11.78 o
   4   2  10       1703.70       1748.49        27.09 o
   6   2  10       1614.34       1598.22        27.73 o
   8   2  10         12.43        -13.01        18.78 o
  10   2  10        155.91        143.14        28.48 o
 -15   3  10         33.90         24.22        29.43 o
 -13   3  10        412.60        440.32        25.41 o
 -11   3  10        397.48        432.14        18.72 o
  -9   3  10       3527.23       3602.69        41.64 o
  -7   3  10        690.70        681.98        13.99 o
  -5   3  10         94.30        103.17         6.87 o
  -3   3  10         16.25          8.04         6.03 o
  -1   3  10         35.57         41.98         7.03 o
   1   3  10       1303.47       1217.68        23.44 o
   3   3  10       3082.97       3179.34        35.78 o
   5   3  10         22.69         19.86        13.68 o
   7   3  10          0.87        -14.05        14.55 o
   9   3  10         43.99         60.22        26.24 o
 -14   4  10         23.17         36.00        24.99 o
 -12   4  10        177.49        156.64        20.10 o
 -10   4  10       3149.06       3140.21        45.89 o
  -8   4  10        770.02        712.06        18.32 o
  -6   4  10        275.77        285.67        11.25 o
  -4   4  10       1240.40       1211.45        16.69 o
  -2   4  10        214.20        221.65        10.67 o
   0   4  10         18.12         12.57         9.29 o
   2   4  10       4738.65       4576.04        46.21 o
   4   4  10       1862.39       1848.54        30.44 o
   6   4  10         36.05         27.95        17.08 o
   8   4  10         18.50        -10.84        19.66 o
 -13   5  10        566.25        468.67        28.74 o
 -11   5  10        865.55        849.14        28.28 o
  -9   5  10         27.19         30.09        13.87 o
  -7   5  10        326.00        371.90        16.84 o
  -5   5  10       4481.65       4269.05        41.77 o
  -3   5  10        373.53        385.55        13.61 o
  -1   5  10        121.21        116.25        13.94 o
   1   5  10        288.39        328.33        16.36 o
   3   5  10       1044.71       1035.92        26.17 o
   5   5  10        638.53        643.64        25.26 o
   7   5  10         71.46         69.94        21.27 o
   9   5  10          8.84        -28.91        28.91 o
 -12   6  10         97.08         64.67        32.81 o
 -10   6  10         17.87         -0.33        19.54 o
  -8   6  10       2538.53       2581.44        38.15 o
  -6   6  10       1702.96       1828.23        31.97 o
  -4   6  10       2607.00       2490.64        33.55 o
  -2   6  10         18.94          0.16        12.56 o
   0   6  10       3174.87       3027.96        41.87 o
   2   6  10        331.11        362.44        18.98 o
   4   6  10         10.13         11.97        16.75 o
   6   6  10         90.95         84.12        22.87 o
   8   6  10        143.55         86.57        28.96 o
 -11   7  10          1.21         -1.99        24.81 o
  -9   7  10         54.82         36.68        20.50 o
  -7   7  10        506.34        521.69        23.09 o
  -5   7  10        996.48        915.82        29.54 o
  -3   7  10        979.06        962.41        29.60 o
  -1   7  10       1073.42       1147.01        28.44 o
   1   7  10        426.15        372.51        19.89 o
   3   7  10          5.87         -8.17        19.39 o
   5   7  10         73.06         69.91        24.37 o
   7   7  10        828.56        821.13        40.58 o
 -10   8  10         30.54         15.23        24.35 o
  -8   8  10         84.80         66.72        21.10 o
  -6   8  10         25.94         54.64        23.20 o
  -4   8  10        762.42        762.71        30.02 o
  -2   8  10        191.51        269.27        20.28 o
   0   8  10        409.59        437.62        28.47 o
   2   8  10          5.71         14.97        16.98 o
   4   8  10        237.34        209.39        25.23 o
  -9   9  10         13.42          9.56        35.48 o
  -7   9  10         68.34         97.71        23.74 o
  -5   9  10        486.29        458.21        28.25 o
  -3   9  10        865.48        865.66        39.99 o
  -1   9  10        147.74        166.58        21.74 o
   1   9  10         71.73         87.86        23.64 o
   3   9  10         55.34         83.43        33.33 o
  -6  10  10         28.99         12.71        30.25 o
  -4  10  10        145.86        160.17        31.51 o
  -2  10  10         54.86         47.57        27.21 o
   0  10  10         73.45         37.62        30.62 o
 -15   1  11       1058.39       1132.78        36.26 o
 -13   1  11       1040.84       1072.83        28.64 o
 -11   1  11        535.31        511.62        17.74 o
  -9   1  11        737.04        701.61        17.51 o
  -7   1  11       1788.79       1833.97        23.61 o
  -5   1  11         20.94         23.23         6.65 o
  -3   1  11       6089.28       6027.36        48.45 o
  -1   1  11      13668.58      13719.37       108.76 o
   1   1  11        487.02        491.15        12.48 o
   3   1  11        250.75        218.75        10.75 o
   5   1  11       1132.40       1105.25        23.34 o
   7   1  11       1804.90       1798.53        34.01 o
   9   1  11        277.66        260.37        24.33 o
 -16   2  11        321.21        335.44        34.67 o
 -14   2  11         10.32         51.44        23.53 o
 -12   2  11       1177.55       1185.55        26.91 o
 -10   2  11        581.72        565.22        19.48 o
  -8   2  11       6438.84       6335.28        57.60 o
  -6   2  11        485.60        460.21        12.69 o
  -4   2  11       2452.02       2405.96        23.94 o
  -2   2  11         88.36         93.51         8.85 o
   0   2  11       3665.37       3594.89        39.46 o
   2   2  11         14.58         15.92         8.21 o
   4   2  11         60.29         85.01        12.63 o
   6   2  11        540.35        573.06        22.98 o
   8   2  11         23.56         15.45        19.29 o
  10   2  11         61.87         96.99        30.41 o
 -15   3  11          0.94        -19.78        29.66 o
 -13   3  11        382.23        401.49        24.57 o
 -11   3  11       1594.57       1551.48        29.69 o
  -9   3  11        427.81        425.36        17.12 o
  -7   3  11        255.94        273.27        11.50 o
  -5   3  11       4325.53       4156.68        37.00 o
  -3   3  11       2656.58       2544.84        27.80 o
  -1   3  11        133.64        141.01         8.75 o
   1   3  11        996.48        996.97        18.67 o
   3   3  11       4908.31       4937.81        50.22 o
   5   3  11        154.50        131.96        16.15 o
   7   3  11          7.33         -7.03        19.91 o
   9   3  11        332.43        351.07        28.16 o
 -14   4  11        120.83        128.50        28.16 o
 -12   4  11        308.96        255.61        28.23 o
 -10   4  11         12.82         20.08        13.83 o
  -8   4  11       1280.11       1214.45        24.71 o
  -6   4  11        967.05        972.35        17.60 o
  -4   4  11       1118.04       1083.43        16.63 o
  -2   4  11          6.33         -1.31         8.84 o
   0   4  11          1.49         -8.23         9.30 o
   2   4  11       1737.74       1773.89        28.02 o
   4   4  11       2545.99       2600.03        37.81 o
   6   4  11         49.66         49.63        21.36 o
   8   4  11         65.47         78.67        29.76 o
 -13   5  11         91.11         67.61        24.29 o
 -11   5  11         88.64         69.16        22.83 o
  -9   5  11       2771.82       2641.93        37.60 o
  -7   5  11       3387.51       3390.02        41.52 o
  -5   5  11          2.91          7.23         9.57 o
  -3   5  11        696.60        672.99        20.68 o
  -1   5  11       1988.65       1871.26        30.92 o
   1   5  11       1038.60       1018.21        25.15 o
   3   5  11         12.93         -4.36        14.90 o
   5   5  11        467.80        446.20        23.68 o
   7   5  11        179.55        170.99        31.78 o
 -12   6  11        182.29        177.65        24.92 o
 -10   6  11        384.08        389.58        24.06 o
  -8   6  11        127.72        209.78        18.51 o
  -6   6  11        168.13        156.74        14.64 o
  -4   6  11        749.24        738.43        22.01 o
  -2   6  11       1415.47       1353.80        28.15 o
   0   6  11       1092.96       1153.55        27.78 o
   2   6  11        111.00         66.36        18.57 o
   4   6  11         56.86         85.93        19.98 o
   6   6  11        287.21        306.52        26.18 o
 -11   7  11          3.72         32.84        24.86 o
  -9   7  11        253.46        316.71        26.51 o
  -7   7  11         12.58         19.09        17.34 o
  -5   7  11        297.15        297.09        22.63 o
  -3   7  11          5.61         16.92        18.71 o
  -1   7  11          1.44          9.33        16.51 o
   1   7  11        385.44        389.72        25.96 o
   3   7  11         56.54         34.37        20.53 o
   5   7  11         34.45         41.30        22.56 o
 -10   8  11         67.20         87.02        32.55 o
  -8   8  11        355.83        371.37        29.49 o
  -6   8  11         16.97         21.19        18.44 o
  -4   8  11         53.67         41.69        21.78 o
  -2   8  11       2054.30       2094.11        50.23 o
   0   8  11        937.27        982.08        32.77 o
   2   8  11          3.85          7.07        22.82 o
   4   8  11          3.22        -29.39        29.39 o
  -7   9  11         91.51         69.48        30.88 o
  -5   9  11         63.81         91.98        23.66 o
  -3   9  11        251.14        278.84        24.69 o
  -1   9  11          9.43         47.47        20.93 o
   1   9  11         29.27          0.66        28.67 o
  -4  10  11        344.97        388.29        37.22 o
  -2  10  11         79.44         -7.10       100.27 o
 -16   0  12        371.69        410.86        43.06 o
 -14   0  12         41.67         30.72        39.99 o
 -12   0  12       1566.95       1475.63        37.56 o
 -10   0  12       5781.52       5714.26        77.63 o
  -8   0  12        103.87         85.08        14.46 o
  -6   0  12         35.92         53.20        12.62 o
  -4   0  12       6086.48       5999.77        69.56 o
  -2   0  12       6114.13       6201.73        75.50 o
   0   0  12       3739.70       3863.14        54.03 o
   2   0  12         17.26        -14.44        14.44 o
   4   0  12         34.40         21.47        18.73 o
   6   0  12       2376.41       2393.16        52.98 o
   8   0  12        826.85        836.99        43.22 o
 -15   1  12        330.27        344.41        35.28 o
 -13   1  12        829.34        887.00        26.02 o
 -11   1  12        449.29        440.31        17.22 o
  -9   1  12       3966.13       3910.01        39.96 o
  -7   1  12        465.08        448.43        13.68 o
  -5   1  12       2018.85       1952.34        22.60 o
  -3   1  12       1061.39       1068.26        15.54 o
  -1   1  12        336.98        392.39        11.70 o
   1   1  12        418.84        415.57        12.04 o
   3   1  12          0.96        -11.12        13.36 o
   5   1  12        809.30        742.26        24.41 o
   7   1  12         45.55         53.88        18.21 o
   9   1  12         65.45         69.47        29.63 o
 -14   2  12       1070.93       1015.99        36.64 o
 -12   2  12        778.42        772.62        22.45 o
 -10   2  12        404.03        416.92        15.81 o
  -8   2  12        629.16        628.14        16.68 o
  -6   2  12       1300.92       1235.27        19.68 o
  -4   2  12       2773.38       2714.66        27.69 o
  -2   2  12       2650.62       2594.30        32.09 o
   0   2  12         30.30         30.55         9.33 o
   2   2  12       1350.72       1214.73        20.95 o
   4   2  12       2012.97       1996.71        31.40 o
   6   2  12         33.36         43.73        16.46 o
   8   2  12        162.88        137.25        27.91 o
 -15   3  12          1.23          3.90        30.72 o
 -13   3  12         24.66         16.85        18.55 o
 -11   3  12        112.78        134.41        16.23 o
  -9   3  12         21.70         12.19        12.20 o
  -7   3  12       2217.97       2242.86        28.07 o
  -5   3  12       2315.40       2338.83        27.03 o
  -3   3  12         33.59         13.34         8.44 o
  -1   3  12        570.44        508.26        12.76 o
   1   3  12       1478.38       1528.12        24.94 o
   3   3  12        651.50        696.96        22.79 o
   5   3  12        117.38         85.72        18.47 o
   7   3  12         78.26         42.75        24.57 o
 -14   4  12         15.64         31.84        26.88 o
 -12   4  12        447.31        502.24        28.38 o
 -10   4  12        134.66        113.92        14.67 o
  -8   4  12        310.53        283.07        15.67 o
  -6   4  12       4010.43       4053.20        41.99 o
  -4   4  12       2652.09       2639.48        33.75 o
  -2   4  12       1046.34        978.90        22.32 o
   0   4  12         39.09         20.97         9.87 o
   2   4  12       2460.37       2328.14        33.89 o
   4   4  12        717.40        692.28        25.66 o
   6   4  12         70.47         57.44        22.06 o
   8   4  12        114.70        125.27        28.35 o
 -13   5  12        358.43        318.51        28.39 o
 -11   5  12        256.59        250.51        23.19 o
  -9   5  12          3.81          5.06        14.38 o
  -7   5  12        287.90        339.04        17.02 o
  -5   5  12       1396.19       1249.14        24.57 o
  -3   5  12       1772.32       1751.32        30.44 o
  -1   5  12         64.43         25.33        13.04 o
   1   5  12        387.91        430.75        20.47 o
   3   5  12       1880.55       1834.34        36.22 o
   5   5  12          1.42          8.66        20.52 o
   7   5  12         21.30         62.07        24.80 o
 -12   6  12        363.69        438.37        28.23 o
 -10   6  12         24.37         39.09        20.44 o
  -8   6  12       2666.64       2699.42        44.13 o
  -6   6  12         55.49         43.13        15.05 o
  -4   6  12         34.57         38.80        14.42 o
  -2   6  12        691.47        674.48        24.53 o
   0   6  12         56.47         46.40        15.70 o
   2   6  12        113.27        164.96        18.77 o
   4   6  12        330.73        365.16        24.61 o
   6   6  12        895.16        982.31        45.74 o
 -11   7  12        737.01        719.15        37.57 o
  -9   7  12        323.99        303.62        24.50 o
  -7   7  12         68.76         47.75        21.02 o
  -5   7  12         44.90         27.24        17.38 o
  -3   7  12       1291.38       1244.36        31.71 o
  -1   7  12       2524.04       2469.21        41.74 o
   1   7  12        187.24        241.14        22.39 o
   3   7  12        160.41        141.45        21.49 o
   5   7  12        197.16        208.92        26.81 o
 -10   8  12        135.08        126.34        27.73 o
  -8   8  12        161.51        151.90        23.57 o
  -6   8  12        282.36        279.24        30.88 o
  -4   8  12        147.75        174.90        22.90 o
  -2   8  12          5.21        103.71        23.85 o
   0   8  12          8.25        -21.22        21.22 o
   2   8  12         62.16        105.29        28.69 o
  -7   9  12         17.80          9.59        25.52 o
  -5   9  12        154.88        105.16        23.66 o
  -3   9  12        378.71        381.25        30.18 o
  -1   9  12        484.98        438.91        31.24 o
   1   9  12         31.34         -8.27        31.42 o
 -15   1  13         35.72         31.14        25.68 o
 -13   1  13        648.03        661.92        23.38 o
 -11   1  13       1846.76       1853.77        28.72 o
  -9   1  13       2693.63       2594.85        31.45 o
  -7   1  13         86.00         60.24        10.29 o
  -5   1  13         17.40         26.61         9.22 o
  -3   1  13       1867.06       1915.75        23.40 o
  -1   1  13       5105.08       5083.99        51.47 o
   1   1  13       2029.44       1991.29        29.38 o
   3   1  13         54.88         45.21        14.20 o
   5   1  13        454.43        508.99        21.65 o
   7   1  13        392.30        493.73        28.34 o
 -14   2  13         19.75         67.99        24.01 o
 -12   2  13        216.34        222.58        16.48 o
 -10   2  13         63.57         59.71        12.94 o
  -8   2  13        731.56        696.71        19.08 o
  -6   2  13       1035.78       1013.38        18.12 o
  -4   2  13         54.95         71.01         8.25 o
  -2   2  13        281.63        263.51        12.56 o
   0   2  13         85.20         85.42        10.81 o
   2   2  13         96.79        121.18        15.15 o
   4   2  13        509.33        515.06        22.15 o
   6   2  13       1108.50       1056.74        44.55 o
   8   2  13         52.79         83.32        25.78 o
 -15   3  13        138.02         96.71        31.92 o
 -13   3  13        669.73        694.69        32.53 o
 -11   3  13         75.41         70.32        14.71 o
  -9   3  13          3.47        -12.04        12.04 o
  -7   3  13       5122.09       4991.21        51.45 o
  -5   3  13       2729.13       2721.26        32.39 o
  -3   3  13        554.19        522.18        20.24 o
  -1   3  13        112.19         81.71        11.60 o
   1   3  13       3937.06       3921.84        46.07 o
   3   3  13       1150.56       1133.52        27.41 o
   5   3  13         11.23          8.14        19.51 o
   7   3  13         37.95        -25.51        25.51 o
 -14   4  13        457.82        480.39        29.20 o
 -12   4  13         13.04         12.91        18.86 o
 -10   4  13         98.42         71.34        14.26 o
  -8   4  13        197.83        210.95        13.75 o
  -6   4  13       5071.47       5132.06        54.74 o
  -4   4  13        263.18        297.49        17.72 o
  -2   4  13        255.31        204.51        16.21 o
   0   4  13         80.50         57.45        14.58 o
   2   4  13       1617.07       1593.03        33.12 o
   4   4  13        233.12        258.83        23.88 o
   6   4  13         21.14         15.92        24.67 o
 -13   5  13        151.97        166.27        27.08 o
 -11   5  13         26.62         81.75        19.91 o
  -9   5  13       1248.00       1198.41        31.08 o
  -7   5  13        925.82        919.23        25.14 o
  -5   5  13        233.51        269.77        16.57 o
  -3   5  13        346.42        431.90        20.86 o
  -1   5  13         11.70          3.23        14.50 o
   1   5  13          9.26        -15.25        15.25 o
   3   5  13        564.39        625.56        26.46 o
   5   5  13        384.01        411.41        31.07 o
 -12   6  13        706.68        647.60        36.35 o
 -10   6  13        117.15         77.08        24.95 o
  -8   6  13         79.73         98.19        22.82 o
  -6   6  13        376.84        346.86        19.21 o
  -4   6  13        147.93        154.20        19.99 o
  -2   6  13        504.53        527.97        25.09 o
   0   6  13       1396.65       1344.99        32.79 o
   2   6  13         86.28        124.35        20.53 o
   4   6  13          1.16         -3.52        20.57 o
 -11   7  13         12.67         51.17        31.65 o
  -9   7  13         30.34         29.15        22.64 o
  -7   7  13        141.66        155.32        21.30 o
  -5   7  13         30.76         58.18        19.23 o
  -3   7  13         24.23         55.01        21.63 o
  -1   7  13         59.16         87.56        22.91 o
   1   7  13          1.00         15.98        20.83 o
   3   7  13        108.29        111.10        26.51 o
  -8   8  13        216.15        261.16        26.03 o
  -6   8  13        317.14        353.25        26.70 o
  -4   8  13        372.35        335.21        24.67 o
  -2   8  13       1436.73       1467.21        64.24 o
   0   8  13        199.37        215.72        26.67 o
   2   8  13          1.30        -29.27        29.27 o
  -5   9  13          8.29         -2.48        25.69 o
  -3   9  13         29.13         65.44        28.22 o
  -1   9  13          0.49         -6.64        31.26 o
 -14   0  14         71.63         89.41        29.90 o
 -12   0  14       1996.82       1900.03        50.55 o
 -10   0  14       3353.01       3233.16        54.50 o
  -8   0  14        909.74        855.05        28.59 o
  -6   0  14       1387.03       1325.30        34.24 o
  -4   0  14        389.76        369.03        18.75 o
  -2   0  14      16025.87      15889.89       264.93 o
   0   0  14        263.59        273.19        25.07 o
   2   0  14         99.51         64.57        19.53 o
   4   0  14       1742.45       1705.30        47.36 o
   6   0  14        659.08        712.68        44.24 o
 -15   1  14          5.57         -5.03        32.92 o
 -13   1  14        407.38        374.43        23.28 o
 -11   1  14        141.41        183.34        15.35 o
  -9   1  14        469.91        474.85        17.19 o
  -7   1  14        749.05        709.71        18.22 o
  -5   1  14        262.88        267.52        12.00 o
  -3   1  14       3093.53       3026.72        32.72 o
  -1   1  14        416.54        419.27        13.24 o
   1   1  14       1210.97       1219.30        27.61 o
   3   1  14        570.09        656.70        24.45 o
   5   1  14        570.50        595.16        26.15 o
   7   1  14         29.97         26.50        24.03 o
 -14   2  14        141.54        116.66        29.33 o
 -12   2  14        459.75        523.27        23.41 o
 -10   2  14       1503.93       1401.54        25.13 o
  -8   2  14        181.65        153.98        13.82 o
  -6   2  14        446.12        457.02        17.30 o
  -4   2  14       1737.80       1702.92        29.01 o
  -2   2  14        551.70        505.54        17.38 o
   0   2  14       1522.30       1578.32        27.39 o
   2   2  14       1430.91       1444.38        30.76 o
   4   2  14          1.61        -14.06        18.30 o
   6   2  14         46.20         42.84        21.14 o
 -13   3  14        242.62        260.44        24.40 o
 -11   3  14        593.66        627.97        23.33 o
  -9   3  14         24.50         21.21        16.04 o
  -7   3  14       1631.18       1709.01        27.28 o
  -5   3  14       1413.50       1429.40        27.48 o
  -3   3  14          0.78         -0.88        11.61 o
  -1   3  14        108.45         95.26        12.36 o
   1   3  14          4.08         30.22        13.01 o
   3   3  14        191.95        222.16        18.61 o
   5   3  14        440.62        444.92        27.56 o
   7   3  14         20.31         17.22        28.04 o
 -14   4  14        630.42        683.60        33.64 o
 -12   4  14          4.83         20.03        23.76 o
 -10   4  14         97.63         86.31        16.07 o
  -8   4  14        786.86        779.13        20.67 o
  -6   4  14       2138.45       2192.96        35.88 o
  -4   4  14        243.90        239.91        18.06 o
  -2   4  14        549.99        568.56        21.91 o
   0   4  14        341.93        355.09        19.40 o
   2   4  14         11.23          9.90        18.86 o
   4   4  14        199.22        149.20        23.26 o
   6   4  14        299.28        294.94        29.29 o
 -13   5  14        119.99        132.68        26.36 o
 -11   5  14         23.88         17.24        20.71 o
  -9   5  14        362.38        360.29        25.66 o
  -7   5  14        303.96        305.07        20.07 o
  -5   5  14        511.29        575.14        24.02 o
  -3   5  14        125.88        162.16        17.02 o
  -1   5  14        140.42        122.04        16.97 o
   1   5  14        887.08        855.81        31.76 o
   3   5  14        237.02        285.66        23.62 o
   5   5  14          0.61         28.69        25.95 o
 -12   6  14         61.97         52.04        43.37 o
 -10   6  14        206.14        200.55        25.72 o
  -8   6  14         83.35        130.64        20.02 o
  -6   6  14         11.57          9.96        20.98 o
  -4   6  14       2109.27       2296.21        41.51 o
  -2   6  14        220.93        297.79        25.55 o
   0   6  14        218.92        288.47        22.76 o
   2   6  14          2.25         -6.90        22.41 o
   4   6  14        420.77        479.69        32.63 o
 -11   7  14        890.59        848.58        40.56 o
  -9   7  14        514.33        504.42        30.31 o
  -7   7  14          2.37        -21.60        21.60 o
  -5   7  14         75.22        123.94        23.80 o
  -3   7  14       1181.93       1086.82        57.45 o
  -1   7  14        833.89        913.50        35.69 o
   1   7  14          8.53        -21.98        21.98 o
   3   7  14        155.70        124.54        26.13 o
  -8   8  14          1.35         18.26        40.14 o
  -6   8  14         29.07         38.67        24.75 o
  -4   8  14          2.79          2.59        21.96 o
  -2   8  14          7.24          9.23        24.47 o
   0   8  14        291.87        311.93        28.82 o
 -15   1  15         14.50         53.60        32.78 o
 -13   1  15        145.15        136.55        23.21 o
 -11   1  15       2262.09       2188.56        33.48 o
  -9   1  15       1062.49       1117.04        23.50 o
  -7   1  15        154.50        165.54        12.78 o
  -5   1  15       1329.66       1348.06        25.78 o
  -3   1  15        498.29        483.01        21.73 o
  -1   1  15        330.37        347.44        19.36 o
   1   1  15        797.64        804.63        25.57 o
   3   1  15       1318.57       1320.06        45.64 o
   5   1  15        164.56        171.34        24.92 o
 -14   2  15         12.18          1.73        26.06 o
 -12   2  15        214.48        293.94        20.02 o
 -10   2  15         56.33        105.92        14.14 o
  -8   2  15        180.96        193.95        15.24 o
  -6   2  15        231.51        277.34        15.08 o
  -4   2  15       3336.64       3396.66        42.00 o
  -2   2  15        100.50         85.66        13.10 o
   0   2  15       1038.15       1052.30        27.99 o
   2   2  15         18.20         38.81        16.69 o
   4   2  15        827.78        805.86        35.47 o
   6   2  15          9.28         39.40        22.17 o
 -13   3  15        177.46        200.51        23.73 o
 -11   3  15        311.94        290.01        20.07 o
  -9   3  15        651.33        674.93        20.96 o
  -7   3  15       2980.66       3066.10        40.92 o
  -5   3  15        661.13        651.27        22.62 o
  -3   3  15          9.17         11.82        12.69 o
  -1   3  15        750.88        810.04        24.41 o
   1   3  15       1163.94       1173.38        32.90 o
   3   3  15          1.96         25.31        23.36 o
   5   3  15         43.34         53.81        23.60 o
 -12   4  15         17.13          8.11        24.66 o
 -10   4  15         30.59         49.76        16.68 o
  -8   4  15        310.49        289.67        17.66 o
  -6   4  15       1100.10       1018.98        27.79 o
  -4   4  15        201.05        227.96        18.69 o
  -2   4  15          6.86        -15.70        15.70 o
   0   4  15       1009.27       1050.70        32.07 o
   2   4  15        262.88        256.73        23.88 o
   4   4  15        168.05        179.01        25.08 o
 -13   5  15        139.85        132.62        32.50 o
 -11   5  15         50.29         18.92        25.33 o
  -9   5  15        187.62        193.10        21.87 o
  -7   5  15        200.99        196.82        20.52 o
  -5   5  15       2072.22       1955.57        36.09 o
  -3   5  15        977.01       1059.19        33.45 o
  -1   5  15        183.59        202.56        23.07 o
   1   5  15         27.13         67.19        23.39 o
   3   5  15        371.17        392.02        29.31 o
 -10   6  15        395.41        339.55        27.02 o
  -8   6  15        168.58        166.52        23.53 o
  -6   6  15         41.75         89.98        21.48 o
  -4   6  15         93.61        129.95        22.04 o
  -2   6  15        443.69        449.41        28.11 o
   0   6  15        284.36        286.39        23.62 o
   2   6  15        242.20        221.80        24.25 o
  -9   7  15         12.03         36.84        23.08 o
  -7   7  15         71.69         55.76        22.72 o
  -5   7  15         12.57         44.72        24.96 o
  -3   7  15        262.83        296.50        26.42 o
  -1   7  15          1.63          1.71        21.71 o
   1   7  15         35.67         28.13        28.21 o
  -6   8  15         28.24        -16.17        31.05 o
  -4   8  15        110.67        101.60        27.55 o
  -2   8  15        186.07        190.28        35.13 o
 -14   0  16         14.14        -34.44        41.74 o
 -12   0  16        604.43        666.13        34.85 o
 -10   0  16       2097.08       1998.74        45.14 o
  -8   0  16       1147.11       1167.09        35.18 o
  -6   0  16         30.28          5.66        26.49 o
  -4   0  16        507.54        474.03        29.42 o
  -2   0  16        373.37        333.45        28.61 o
   0   0  16        336.71        320.23        30.24 o
   2   0  16       1116.38       1029.74        48.94 o
   4   0  16       1335.29       1315.42        65.01 o
   6   0  16          5.26        -40.42        40.42 o
 -13   1  16        488.47        478.31        24.42 o
 -11   1  16        150.71        179.74        16.05 o
  -9   1  16       1690.47       1715.80        27.78 o
  -7   1  16         17.26          9.77        12.86 o
  -5   1  16       2003.93       2027.20        31.86 o
  -3   1  16          1.12        -15.43        15.43 o
  -1   1  16         39.07         40.73        15.08 o
   1   1  16         32.46         70.01        17.60 o
   3   1  16         86.56        116.53        26.52 o
   5   1  16         92.62         31.18        28.30 o
 -14   2  16         57.17         39.28        26.07 o
 -12   2  16        341.49        371.54        22.67 o
 -10   2  16        392.21        396.04        18.24 o
  -8   2  16       1658.74       1643.77        29.49 o
  -6   2  16        477.55        445.52        17.06 o
  -4   2  16          5.99         12.61        13.30 o
  -2   2  16        421.47        441.61        19.62 o
   0   2  16       2172.51       2248.79        38.42 o
   2   2  16        194.50        214.15        21.09 o
   4   2  16          5.33         -0.89        23.34 o
 -13   3  16        103.65        107.16        25.17 o
 -11   3  16         12.86         13.27        18.06 o
  -9   3  16          1.31         18.18        16.06 o
  -7   3  16         72.91         86.66        16.48 o
  -5   3  16        268.00        238.36        17.14 o
  -3   3  16       1531.16       1552.59        37.67 o
  -1   3  16         23.17         31.07        17.45 o
   1   3  16         57.81         91.89        23.88 o
   3   3  16         73.10        114.50        25.63 o
   5   3  16         86.74         38.91        27.59 o
 -12   4  16          6.38         12.45        22.52 o
 -10   4  16         43.37         -3.99        20.90 o
  -8   4  16        494.83        505.00        25.46 o
  -6   4  16        128.08         80.33        17.99 o
  -4   4  16        258.69        282.29        20.10 o
  -2   4  16       1075.47       1094.77        30.81 o
   0   4  16        121.24        121.50        24.19 o
   2   4  16          1.32        -12.83        22.67 o
   4   4  16         83.78        124.96        29.46 o
 -11   5  16          9.78        -25.04        25.04 o
  -9   5  16        166.30        137.75        22.15 o
  -7   5  16        808.48        822.82        29.31 o
  -5   5  16          5.32         -4.89        18.91 o
  -3   5  16          1.08        -14.05        22.18 o
  -1   5  16       1524.74       1490.14        46.16 o
   1   5  16        180.03        194.66        26.14 o
   3   5  16        107.34        142.62        27.51 o
 -10   6  16          5.79        -26.91        26.96 o
  -8   6  16        568.84        628.87        33.47 o
  -6   6  16        459.61        487.79        28.24 o
  -4   6  16       1045.73       1132.51        39.52 o
  -2   6  16          5.73         61.27        23.57 o
   0   6  16        121.75        136.71        35.13 o
   2   6  16        157.83        218.58        29.01 o
  -9   7  16        316.97        318.79        32.92 o
  -7   7  16          8.31        -27.61        27.61 o
  -5   7  16        215.91        165.21        37.22 o
  -3   7  16        215.42        231.92        27.45 o
  -1   7  16         19.34         14.64        25.11 o
 -13   1  17         52.67         66.87        20.29 o
 -11   1  17        558.01        552.97        25.62 o
  -9   1  17        599.56        638.47        21.76 o
  -7   1  17        895.33        910.57        31.81 o
  -5   1  17        565.52        569.01        20.64 o
  -3   1  17        213.23        230.18        18.18 o
  -1   1  17         21.25         23.77        17.65 o
   1   1  17        923.35        991.25        38.69 o
   3   1  17        898.49        929.12        40.99 o
 -12   2  17        208.22        285.27        24.28 o
 -10   2  17         10.29         -6.05        16.44 o
  -8   2  17        695.84        669.14        23.81 o
  -6   2  17        340.50        307.42        18.09 o
  -4   2  17       1739.74       1731.38        33.97 o
  -2   2  17         16.86         13.96        14.94 o
   0   2  17         95.01        107.62        26.33 o
   2   2  17        257.20        226.36        27.18 o
   4   2  17         82.12         83.38        27.44 o
 -13   3  17          3.41         -3.03        26.43 o
 -11   3  17         91.33        111.04        22.51 o
  -9   3  17        739.78        803.44        31.29 o
  -7   3  17        179.37        189.09        18.65 o
  -5   3  17          3.42          1.29        16.98 o
  -3   3  17        931.51       1024.37        35.06 o
  -1   3  17       1124.35       1165.34        35.96 o
   1   3  17         25.40         20.79        30.34 o
   3   3  17          0.64         15.27        23.25 o
 -12   4  17         20.37          7.97        26.73 o
 -10   4  17         96.31        116.37        22.54 o
  -8   4  17        339.67        344.25        22.50 o
  -6   4  17          4.04         -9.33        18.83 o
  -4   4  17         62.81         77.39        19.35 o
  -2   4  17        966.33       1063.03        35.78 o
   0   4  17        197.38        176.90        23.93 o
   2   4  17         77.00          5.41        25.79 o
 -11   5  17         32.73         74.33        26.08 o
  -9   5  17        191.89        210.26        27.51 o
  -7   5  17          4.67         28.05        22.95 o
  -5   5  17       1106.92       1113.77        35.49 o
  -3   5  17        236.56        253.51        23.62 o
  -1   5  17         27.72         27.48        19.80 o
   1   5  17         33.08         10.00        24.11 o
 -10   6  17        631.27        366.47       103.41 o
  -8   6  17        205.52        208.17        27.47 o
  -6   6  17         43.01         51.46        25.31 o
  -4   6  17        277.58        331.54        32.08 o
  -2   6  17         19.82         44.83        25.19 o
   0   6  17         23.62          3.65        25.58 o
  -7   7  17          0.09        -63.18        64.93 o
  -5   7  17        163.05        156.72        29.34 o
  -3   7  17          4.08         10.50        28.73 o
 -12   0  18        262.49        239.31        45.80 o
 -10   0  18        197.10        194.13        25.16 o
  -8   0  18        215.15        196.83        24.83 o
  -6   0  18       3381.38       3454.98        72.49 o
  -4   0  18        396.45        441.35        36.83 o
  -2   0  18        805.39        847.16        71.28 o
   0   0  18        808.06        836.66        49.83 o
   2   0  18       1819.75       1793.09        74.28 o
 -13   1  18        678.13        661.06        37.53 o
 -11   1  18         93.95         94.12        18.23 o
  -9   1  18        263.37        341.94        21.20 o
  -7   1  18        128.36        164.57        18.14 o
  -5   1  18        190.84        164.80        19.34 o
  -3   1  18          7.29        -12.47        30.85 o
  -1   1  18         15.03         19.80        20.83 o
   1   1  18        287.00        364.53        25.93 o
   3   1  18          6.17         52.86        29.00 o
 -12   2  18         16.61         51.95        23.12 o
 -10   2  18        428.16        433.25        27.43 o
  -8   2  18        932.92        959.48        33.81 o
  -6   2  18        121.23         96.74        21.86 o
  -4   2  18         22.11         24.61        19.54 o
  -2   2  18       1504.80       1546.14        40.19 o
   0   2  18        172.79        173.92        22.80 o
   2   2  18          6.81         48.33        24.12 o
 -11   3  18        443.64        492.93        27.79 o
  -9   3  18         48.68        108.73        21.58 o
  -7   3  18         83.25         91.99        24.36 o
  -5   3  18        247.93        227.89        21.15 o
  -3   3  18        355.21        385.30        24.34 o
  -1   3  18        146.99        169.86        22.60 o
   1   3  18         66.98         43.86        23.56 o
 -10   4  18        168.97        186.13        26.04 o
  -8   4  18         15.48         49.21        22.46 o
  -6   4  18         10.74         10.39        24.05 o
  -4   4  18        792.25        830.99        32.77 o
  -2   4  18        375.66        401.51        27.66 o
   0   4  18        134.05        151.39        26.11 o
  -9   5  18        255.73        249.71        29.79 o
  -7   5  18        100.72        102.78        25.08 o
  -5   5  18         13.89         51.89        27.69 o
  -3   5  18        303.07        374.08        36.91 o
  -1   5  18        449.61        499.17        34.76 o
  -8   6  18          7.46         59.04        26.35 o
  -6   6  18         33.86         67.92        28.23 o
  -4   6  18        148.12        165.71        30.03 o
  -2   6  18         40.36         47.65        33.71 o
 -11   1  19         51.09         19.35        21.35 o
  -9   1  19        571.10        565.40        30.62 o
  -7   1  19       1524.29       1633.12        39.55 o
  -5   1  19        441.69        427.98        26.57 o
  -3   1  19          2.55          2.74        22.08 o
  -1   1  19         50.56         56.16        25.62 o
   1   1  19        342.64        396.68        31.78 o
 -12   2  19        175.03        177.67        25.14 o
 -10   2  19         57.70         56.12        22.50 o
  -8   2  19          2.05        -25.54        25.54 o
  -6   2  19         89.31         96.78        21.73 o
  -4   2  19          2.91         18.05        23.76 o
  -2   2  19         57.93         57.53        23.55 o
   0   2  19        246.63        215.15        26.44 o
 -11   3  19        553.16        474.47        29.48 o
  -9   3  19        110.56         77.50        24.58 o
  -7   3  19          1.37         21.26        22.25 o
  -5   3  19        225.13        207.67        23.19 o
  -3   3  19        836.57        886.73        34.57 o
  -1   3  19        120.02        101.86        28.28 o
   1   3  19         18.10         25.93        27.88 o
 -10   4  19        490.31        490.28        31.49 o
  -8   4  19          2.44         35.07        26.01 o
  -6   4  19         69.30         25.36        25.41 o
  -4   4  19        285.14        241.77        29.02 o
  -2   4  19        887.29       1053.52        45.45 o
   0   4  19          8.54        -39.06        39.06 o
  -7   5  19         57.43         72.55        43.15 o
  -5   5  19         37.53         23.01        27.87 o
  -3   5  19        106.48        113.08        28.19 o
 -10   0  20          7.32        -16.04        37.26 o
  -8   0  20       1229.20       1214.89        67.14 o
  -6   0  20       1169.58       1156.14        72.24 o
  -4   0  20         32.83          1.30        32.55 o
  -2   0  20         23.76         44.78        32.47 o
   0   0  20        653.04        684.19        66.74 o
 -11   1  20          7.11         -5.57        35.40 o
  -9   1  20         65.52         99.64        26.92 o
  -7   1  20          0.10         52.78        23.87 o
  -5   1  20         18.25         17.47        20.49 o
  -3   1  20          0.14        -22.57        22.57 o
  -1   1  20         41.85         35.87        28.20 o
 -10   2  20        577.94        569.13        42.84 o
  -8   2  20         76.54        114.16        30.39 o
  -6   2  20         20.64         13.28        23.81 o
  -4   2  20        623.67        653.73        32.99 o
  -2   2  20        132.64        145.74        29.42 o
  -9   3  20         22.19        -16.44        41.37 o
  -7   3  20          4.19         -7.93        27.69 o
  -5   3  20         20.95         38.37        28.19 o
  -3   3  20         19.98         18.99        27.24 o
  -8   4  20          1.77         21.96        32.66 o
  -6   4  20         11.74        -25.73        25.73 o
  -4   4  20         71.13         75.65        26.07 o
  -9   1  21         37.86         -7.11        44.12 o
  -7   1  21        574.82        572.01        32.73 o
  -5   1  21        290.12        343.36        30.24 o
  -3   1  21         82.82        105.15        27.64 o
  -8   2  21        229.49        239.22        33.47 o
  -6   2  21         20.28         70.88        37.25 o
  -4   2  21        183.59        174.14        27.94 o
                                                
