# Supplementary material for: Bis(2-chloro-N,N-di­methyl­ethan-1-aminium) tetra­chlorido­cobaltate(II) and tetra­chlorido­zincate(II)
Source: Acta Crystallogr E Crystallogr Commun. 2024 May 10;80(Pt 6):577–81. doi: 10.1107/S2056989024003955 (PMC11151309; doi:10.1107/S2056989024003955)
Supplement: Supplementary file 3 [file e-80-00577-zincatesup3.hkl]

#
# h,k,l, Fc-squared, Fo-squared, sigma(Fo-squared), status flag
#
data_zincate
_shelx_title ' drury1a_0ma_a.res in C2/c'
_shelx_refln_list_code          4
_shelx_F_calc_maximum      253.67
_exptl_crystal_F_000       864.00
_reflns_d_resolution_high  0.6900

loop_
 _space_group_symop_operation_xyz
 'x, y, z'
 '-x, y, -z+1/2'
 'x+1/2, y+1/2, z'
 '-x+1/2, y+1/2, -z+1/2'
 '-x, -y, -z'
 'x, -y, z-1/2'
 '-x+1/2, -y+1/2, -z'
 'x+1/2, -y+1/2, z-1/2'

_cell_length_a    12.7297
_cell_length_b     8.9784
_cell_length_c    16.6837
_cell_angle_alpha  90.000
_cell_angle_beta  111.062
_cell_angle_gamma  90.000

_shelx_F_squared_multiplier     1.000

loop_
 _refln_index_h
 _refln_index_k
 _refln_index_l
 _refln_F_squared_calc
 _refln_F_squared_meas
 _refln_F_squared_sigma
 _refln_observed_status
   2   0   0        616.18        727.91        18.18 o
   4   0   0      30026.73      28787.61       432.00 o
   6   0   0       9987.17      10315.11       106.54 o
   8   0   0      11890.02      12142.94       112.57 o
  10   0   0        948.51        965.00        15.36 o
  12   0   0       1833.91       1670.67        25.74 o
  14   0   0        888.05        747.21        22.24 o
  16   0   0         94.46         76.53        16.72 o
   3   1   0       1475.33       1618.55         9.80 o
   5   1   0        430.77        365.08         3.22 o
   7   1   0       4499.31       4593.63        30.51 o
   9   1   0        425.51        460.67         8.19 o
  11   1   0       1211.50       1211.84        13.40 o
  13   1   0         63.05         45.09         7.77 o
  15   1   0        848.53        920.85        19.37 o
  17   1   0          3.23         -4.67        14.53 o
   0   2   0       4954.22       4602.95        41.10 o
   2   2   0      30200.49      29907.96       189.82 o
   4   2   0      12061.46      12110.03        68.29 o
   6   2   0        343.78        344.62         4.56 o
   8   2   0       2837.99       2966.23        21.63 o
  10   2   0       5772.25       5730.36        54.01 o
  12   2   0       1022.56        943.84        13.66 o
  14   2   0        159.50        172.63        10.17 o
  16   2   0         64.75         88.72        14.99 o
   1   3   0        166.71        229.15         2.57 o
   3   3   0        801.04        821.43         8.37 o
   5   3   0      12068.28      12239.32        74.00 o
   7   3   0       6656.57       6872.37        42.94 o
   9   3   0        738.65        719.85         8.61 o
  11   3   0         21.98         34.88         5.85 o
  13   3   0        592.72        656.35        14.44 o
  15   3   0         27.21         45.66        11.31 o
   0   4   0       6886.99       6862.57        56.00 o
   2   4   0        952.59        939.23         7.32 o
   4   4   0       3014.63       2922.10        19.79 o
   6   4   0       9293.43       9372.50        60.39 o
   8   4   0        627.27        633.96         7.36 o
  10   4   0         43.65         43.98         5.13 o
  12   4   0        865.67        895.41        13.93 o
  14   4   0        101.84        133.15        10.43 o
  16   4   0         52.69         61.83        13.66 o
   1   5   0        793.49        953.51         8.75 o
   3   5   0       8174.42       8048.86        53.36 o
   5   5   0       2926.03       3038.76        21.07 o
   7   5   0        141.78        162.23         4.76 o
   9   5   0        407.16        381.33         7.74 o
  11   5   0       1269.45       1205.18        15.37 o
  13   5   0        330.87        306.58        12.52 o
  15   5   0         18.74         36.61        15.55 o
   0   6   0         31.64         47.41         4.12 o
   2   6   0       1504.92       1530.01        12.48 o
   4   6   0        105.29         98.60         4.05 o
   6   6   0       1000.66       1107.89        11.38 o
   8   6   0       1804.63       1666.24        16.03 o
  10   6   0         33.51         45.57         7.12 o
  12   6   0        349.42        342.79        12.53 o
  14   6   0        293.93        360.56        14.95 o
   1   7   0      12663.33      12817.95        82.23 o
   3   7   0        240.66        226.00         5.39 o
   5   7   0         20.98         16.49         4.18 o
   7   7   0       2087.85       2120.98        19.51 o
   9   7   0       1312.40       1232.59        15.31 o
  11   7   0        213.12        208.65        10.08 o
  13   7   0        242.69        221.80        13.82 o
   0   8   0          5.21         45.80         6.32 o
   2   8   0        393.80        433.94         7.67 o
   4   8   0         88.32         51.66         4.77 o
   6   8   0         80.52         63.46         6.13 o
   8   8   0         98.19        120.15         8.13 o
  10   8   0         91.37         91.56         9.27 o
  12   8   0        188.61        176.07        12.98 o
   1   9   0       1177.82       1111.95        13.18 o
   3   9   0       1087.88       1057.86        13.66 o
   5   9   0        194.92        172.18         7.21 o
   7   9   0        170.70        188.92         8.80 o
   9   9   0        671.94        699.41        15.26 o
  11   9   0        267.23        285.26        15.61 o
   0  10   0        200.01        194.57        12.29 o
   2  10   0          9.53         23.06         6.96 o
   4  10   0        127.88        145.92         9.19 o
   6  10   0        605.39        656.09        14.65 o
   8  10   0         20.52          5.41         9.90 o
  10  10   0        190.81        247.82        14.84 o
   1  11   0         15.36         16.91         8.11 o
   3  11   0        477.67        492.42        14.45 o
   5  11   0        574.67        675.51        17.70 o
   7  11   0         81.16         85.71        13.29 o
   9  11   0         98.11         71.72        14.47 o
   0  12   0         71.06         47.52        15.53 o
   2  12   0         64.36         70.83        11.68 o
   4  12   0        300.35        323.17        15.29 o
   6  12   0         54.22         50.90        15.18 o
 -17   1   1        177.29        210.50        14.96 o
 -15   1   1        627.60        641.73        16.03 o
 -13   1   1        192.73        166.92         9.21 o
 -11   1   1       1675.58       1707.36        16.85 o
  -9   1   1       9509.77       9792.35        68.27 o
  -7   1   1       3395.02       3238.38        22.12 o
  -5   1   1        240.14        275.68         2.73 o
  -3   1   1      29419.42      29251.04       214.27 o
   1   1   1      11220.62      11236.82       250.94 o
   3   1   1       2666.21       2678.40        18.45 o
   5   1   1       5211.90       5469.58        42.46 o
   7   1   1       3079.12       2999.63        20.39 o
   9   1   1       2211.99       2160.42        16.88 o
  11   1   1       1783.87       1864.07        18.80 o
  13   1   1        837.88        764.96        14.35 o
  15   1   1        406.39        392.50        14.89 o
 -16   2   1        458.23        439.89        16.29 o
 -14   2   1        560.79        588.39        13.80 o
 -12   2   1        699.17        656.16        11.76 o
 -10   2   1         14.57         29.17         4.67 o
  -8   2   1       2747.49       2768.15        20.29 o
  -6   2   1       1303.48       1339.11         9.06 o
  -4   2   1        816.32        855.82         6.19 o
  -2   2   1       9879.13      10226.99        59.87 o
   0   2   1        184.99        182.33         2.08 o
   2   2   1      13929.44      14750.48        86.02 o
   4   2   1       2033.94       2045.95        12.73 o
   6   2   1      12015.80      12033.81        74.41 o
   8   2   1       1454.35       1396.17        11.61 o
  10   2   1        558.50        619.61        11.37 o
  12   2   1         25.39         21.87         6.67 o
  14   2   1        255.33        319.90        12.18 o
  16   2   1        164.40        178.75        15.86 o
 -17   3   1         31.40          4.83        14.47 o
 -15   3   1         41.77         32.65         9.99 o
 -13   3   1       1767.35       1872.43        23.71 o
 -11   3   1       1803.01       1822.65        18.06 o
  -9   3   1        257.24        235.46         5.54 o
  -7   3   1       1694.80       1769.24        12.82 o
  -5   3   1      20071.70      20162.56       120.66 o
  -3   3   1      23136.89      22182.30       129.20 o
  -1   3   1         24.81         37.77         1.43 o
   1   3   1       1328.66       1447.59         9.52 o
   3   3   1      17000.34      16948.48        95.25 o
   5   3   1       9533.98       9845.72        61.37 o
   7   3   1        123.15        124.72         3.46 o
   9   3   1       2095.61       2001.13        17.75 o
  11   3   1       2445.71       2461.51        22.82 o
  13   3   1         52.36         45.60         8.15 o
  15   3   1          2.15          3.59        11.03 o
 -16   4   1         25.17         34.39        14.54 o
 -14   4   1        233.45        276.44        11.42 o
 -12   4   1       1157.87       1124.97        14.76 o
 -10   4   1        277.01        256.00         7.28 o
  -8   4   1        434.64        423.35         6.04 o
  -6   4   1       3911.22       3999.21        26.09 o
  -4   4   1      20499.40      20496.20       122.67 o
  -2   4   1        901.23        840.58         6.54 o
   0   4   1       5281.47       5339.98        31.79 o
   2   4   1       4559.82       4910.93        30.81 o
   4   4   1      16344.51      16200.62        97.36 o
   6   4   1         16.99         28.74         2.72 o
   8   4   1        662.46        645.26         7.72 o
  10   4   1       1274.40       1188.22        13.84 o
  12   4   1        186.03        179.32         9.44 o
  14   4   1          1.64        -10.20        10.20 o
  16   4   1        102.28        164.07        17.70 o
 -15   5   1        539.96        534.31        19.51 o
 -13   5   1         18.66         55.03         9.47 o
 -11   5   1          2.05         29.66         5.92 o
  -9   5   1        506.62        443.60         7.51 o
  -7   5   1        116.02        124.11         4.28 o
  -5   5   1       7435.91       7441.74        47.43 o
  -3   5   1       6817.25       6884.33        44.89 o
  -1   5   1       1380.31       1444.71        11.02 o
   1   5   1       1330.08       1402.25        10.57 o
   3   5   1         39.99         61.82         3.15 o
   5   5   1       3895.06       3770.41        25.60 o
   7   5   1       7836.26       7882.59        52.12 o
   9   5   1        190.29        186.57         6.36 o
  11   5   1        282.27        291.80        10.97 o
  13   5   1        121.51        151.70        11.53 o
  15   5   1        383.73        439.09        21.56 o
 -14   6   1        174.00        209.89        12.84 o
 -12   6   1        171.89        167.09         9.82 o
 -10   6   1       1416.62       1319.79        15.85 o
  -8   6   1       2929.44       2860.08        22.73 o
  -6   6   1         73.51         69.79         4.13 o
  -4   6   1         59.47         88.84         3.73 o
  -2   6   1       5465.74       5886.03        38.27 o
   0   6   1       5860.42       5706.84        37.12 o
   2   6   1       1969.47       1905.89        14.43 o
   4   6   1       2435.03       2444.52        19.45 o
   6   6   1       1055.72       1121.19        12.19 o
   8   6   1         31.93         38.16         5.78 o
  10   6   1       1005.10        963.89        13.79 o
  12   6   1        642.70        647.31        16.20 o
  14   6   1         64.29         73.82        14.73 o
 -13   7   1        273.23        259.46        13.45 o
 -11   7   1          0.37          1.82         8.17 o
  -9   7   1        139.25        197.97         9.07 o
  -7   7   1        534.34        532.16         9.20 o
  -5   7   1        660.66        603.58         8.41 o
  -3   7   1         16.24         13.00         3.53 o
  -1   7   1       1738.97       1818.46        14.39 o
   1   7   1        106.86        127.40         7.37 o
   3   7   1        121.78        106.55         4.39 o
   5   7   1       1273.27       1248.54        12.87 o
   7   7   1        923.66        965.30        12.90 o
   9   7   1         69.49         88.08         7.52 o
  11   7   1         13.53         22.59         8.56 o
  13   7   1        167.79        206.29        15.26 o
 -12   8   1         69.89         36.43        10.94 o
 -10   8   1       1191.72       1197.22        18.38 o
  -8   8   1       2005.94       2034.79        20.15 o
  -6   8   1         71.12         73.99         5.55 o
  -4   8   1          8.06         -4.32         4.32 o
  -2   8   1       1209.47       1202.45        11.82 o
   0   8   1       5280.39       5049.08        35.41 o
   2   8   1       3508.56       3322.14        24.87 o
   4   8   1         21.87         27.25         4.54 o
   6   8   1        357.45        332.72         8.82 o
   8   8   1        822.74        788.21        14.36 o
  10   8   1        177.05        225.72        10.37 o
  12   8   1        241.54        256.97        15.41 o
 -11   9   1        306.67        394.05        14.80 o
  -9   9   1         21.88         30.09         8.93 o
  -7   9   1        595.11        612.53        12.94 o
  -5   9   1        151.12        148.94         6.91 o
  -3   9   1         11.95         -0.26         5.54 o
  -1   9   1        536.55        513.93        10.02 o
   1   9   1        217.70        234.76         7.66 o
   3   9   1        999.08        998.91        12.56 o
   5   9   1        448.75        417.78         9.89 o
   7   9   1        451.45        426.17        11.94 o
   9   9   1         22.92         51.83         9.14 o
  11   9   1         99.36        125.96        12.93 o
 -10  10   1         57.73        104.29        14.22 o
  -8  10   1         87.48         66.45        10.27 o
  -6  10   1        742.07        726.74        14.97 o
  -4  10   1        715.83        743.70        14.39 o
  -2  10   1        297.72        331.13        10.89 o
   0  10   1         60.79         46.88         7.29 o
   2  10   1        780.53        752.66        12.98 o
   4  10   1       1006.30        985.73        15.23 o
   6  10   1        145.33        173.41        10.07 o
   8  10   1         10.55          2.45        10.37 o
  10  10   1        479.81        513.02        19.35 o
  -9  11   1          8.06         -9.47        14.02 o
  -7  11   1         14.77         20.33        11.55 o
  -5  11   1        554.99        622.45        16.58 o
  -3  11   1        319.70        377.05        13.15 o
  -1  11   1         92.42         69.23         8.36 o
   1  11   1        129.31        114.62         9.12 o
   3  11   1        532.39        554.22        14.51 o
   5  11   1         92.82        113.03        11.52 o
   7  11   1          0.93        -11.78        12.86 o
  -6  12   1        234.54        257.88        16.74 o
  -4  12   1        396.57        496.23        18.91 o
  -2  12   1         40.47         53.16        10.88 o
   0  12   1         36.75         18.71        10.56 o
   2  12   1         42.92         56.07        12.28 o
   4  12   1         29.07         61.48        13.59 o
   6  12   1        330.51        361.66        18.82 o
 -16   0   2        498.85        588.41        30.11 o
 -14   0   2         70.33         75.16        12.67 o
 -12   0   2         44.23         47.04         7.35 o
 -10   0   2      10327.87      10173.78       101.00 o
  -8   0   2      25356.44      24513.60       211.56 o
  -6   0   2        439.31        349.45         5.14 o
  -4   0   2       7302.37       7898.10        85.21 o
  -2   0   2      14568.67      14901.91       305.21 o
   2   0   2      43828.15      42995.04      1218.09 o
   4   0   2       7329.12       7728.78        62.35 o
   6   0   2       5025.54       4919.51        40.94 o
   8   0   2        759.77        875.46        13.82 o
  10   0   2        373.78        432.43        12.93 o
  12   0   2       2140.32       2076.35        30.52 o
  14   0   2       1369.19       1317.35        29.23 o
  16   0   2         84.25         49.71        19.22 o
 -17   1   2        318.41        297.35        16.51 o
 -15   1   2         10.98         12.64         9.38 o
 -13   1   2        155.39        137.20         8.33 o
 -11   1   2        525.42        566.33         9.05 o
  -9   1   2         67.22        216.17         6.29 o
  -7   1   2       1585.06       1627.40        12.11 o
  -5   1   2       3330.46       3563.32        21.88 o
  -3   1   2       8760.28       9465.46        54.29 o
  -1   1   2       1612.95       1473.73        18.51 o
   1   1   2       6102.99       5695.09        66.96 o
   3   1   2      13100.85      14151.84        81.00 o
   5   1   2        308.71        256.47         3.78 o
   7   1   2      12458.23      12540.74        76.14 o
   9   1   2        165.56        147.18         3.98 o
  11   1   2       1505.22       1530.71        16.32 o
  13   1   2        789.69        862.72        15.51 o
  15   1   2         82.16        122.62        11.95 o
 -16   2   2        150.47        201.42        13.58 o
 -14   2   2         68.58         64.37         8.69 o
 -12   2   2       2373.56       2269.88        22.26 o
 -10   2   2       1746.37       1704.01        14.84 o
  -8   2   2        584.88        547.17         5.83 o
  -6   2   2      22750.95      22657.36       129.48 o
  -4   2   2       5771.11       5858.80        34.32 o
  -2   2   2       6561.47       7159.14        42.22 o
   0   2   2      18504.49      18169.73       107.88 o
   2   2   2      49492.67      47825.12       479.44 o
   4   2   2       2372.86       2498.78        16.10 o
   6   2   2        213.82        230.93         6.09 o
   8   2   2       3900.59       3848.55        27.59 o
  10   2   2       1961.55       1949.03        19.01 o
  12   2   2        605.53        616.62        13.06 o
  14   2   2        294.73        285.61        13.94 o
  16   2   2         97.36         81.49        15.20 o
 -17   3   2          9.27         -5.94        13.02 o
 -15   3   2        413.31        409.30        14.45 o
 -13   3   2        896.67       1047.82        14.85 o
 -11   3   2         33.76         34.79         5.62 o
  -9   3   2          2.52         -1.96         2.56 o
  -7   3   2        597.41        659.36         6.24 o
  -5   3   2       2859.50       3013.02        19.29 o
  -3   3   2      18522.21      18258.20       108.93 o
  -1   3   2       5029.14       5149.08        29.18 o
   1   3   2       3863.09       4025.86        25.71 o
   3   3   2         11.60         30.11         1.69 o
   5   3   2       7770.32       7620.58        48.14 o
   7   3   2        924.48        882.86         8.30 o
   9   3   2       1137.96       1166.06        12.39 o
  11   3   2        202.54        209.23         8.60 o
  13   3   2         16.62         -8.62         8.62 o
  15   3   2         74.32         88.11        12.43 o
 -16   4   2         59.59         41.71        14.88 o
 -14   4   2        976.24       1098.93        16.13 o
 -12   4   2        449.65        506.38        10.47 o
 -10   4   2         17.78         -1.62         4.66 o
  -8   4   2        860.82        896.42         8.50 o
  -6   4   2       4736.66       4891.98        32.00 o
  -4   4   2      11058.47      11259.10        68.33 o
  -2   4   2       2378.37       2133.79        14.10 o
   0   4   2         30.80         52.40         2.00 o
   2   4   2       1428.17       1433.16        10.66 o
   4   4   2       5210.84       5093.10        31.50 o
   6   4   2       1733.80       1718.60        13.65 o
   8   4   2       1823.41       1724.23        17.72 o
  10   4   2       1846.56       1780.30        16.99 o
  12   4   2          2.59         -8.36         8.36 o
  14   4   2          4.69         -4.93        11.08 o
 -15   5   2          4.01         -6.59        10.98 o
 -13   5   2        887.60        974.87        17.35 o
 -11   5   2       2610.91       2514.86        22.67 o
  -9   5   2        216.61        231.98         6.54 o
  -7   5   2        304.51        326.94         5.48 o
  -5   5   2      14344.54      14046.03        89.19 o
  -3   5   2        496.11        525.57         5.60 o
  -1   5   2       1041.10       1083.08         8.65 o
   1   5   2      20801.49      20772.38       133.61 o
   3   5   2       4676.23       4673.90        32.31 o
   5   5   2        106.77        113.88         3.76 o
   7   5   2        972.90       1070.26        14.13 o
   9   5   2       2695.46       2715.79        24.34 o
  11   5   2         93.30         95.51         8.10 o
  13   5   2         77.68         57.29        10.32 o
  15   5   2        144.98        171.86        15.66 o
 -14   6   2         45.81         58.17        10.70 o
 -12   6   2          2.78         -8.26         8.26 o
 -10   6   2        166.92        157.95         7.22 o
  -8   6   2        829.72        837.23        12.09 o
  -6   6   2         28.77         17.52         3.16 o
  -4   6   2       2224.03       2177.57        16.43 o
  -2   6   2       3661.63       3645.20        24.73 o
   0   6   2        929.16        928.33         8.45 o
   2   6   2       2141.01       2078.66        15.98 o
   4   6   2        133.13        188.19         5.70 o
   6   6   2       6430.15       6241.29        46.24 o
   8   6   2        559.25        544.98        10.87 o
  10   6   2        336.52        340.35        10.27 o
  12   6   2         79.06         76.97        10.61 o
  14   6   2        236.39        297.09        15.06 o
 -13   7   2          3.15          0.08        10.73 o
 -11   7   2        442.82        390.56        12.16 o
  -9   7   2       5091.97       5085.64        38.64 o
  -7   7   2       1499.31       1462.10        13.87 o
  -5   7   2       1110.11        972.96        10.35 o
  -3   7   2        870.33        787.59         8.04 o
  -1   7   2       8566.37       8345.35        54.84 o
   1   7   2       2785.16       2691.93        20.80 o
   3   7   2       1419.73       1441.20        12.65 o
   5   7   2       1253.39       1290.28        13.82 o
   7   7   2        606.76        575.45        10.87 o
   9   7   2         16.97          7.69         7.06 o
  11   7   2        400.78        428.47        14.20 o
  13   7   2        625.33        659.98        20.24 o
 -14   8   2         52.33         34.31        15.08 o
 -12   8   2         43.45         28.04        10.45 o
 -10   8   2         22.30         59.36         8.26 o
  -8   8   2        107.18        150.02         7.62 o
  -6   8   2        153.54        145.62         6.22 o
  -4   8   2         45.37         31.36         4.39 o
  -2   8   2        123.73        122.14         5.41 o
   0   8   2         47.84         77.90         4.88 o
   2   8   2        471.19        492.13         9.36 o
   4   8   2        752.92        754.11         9.95 o
   6   8   2        396.79        374.07        12.76 o
   8   8   2        123.43         96.10         8.14 o
  10   8   2        387.61        400.13        13.24 o
  12   8   2          6.87         47.17        13.56 o
 -11   9   2        301.69        366.33        14.49 o
  -9   9   2        294.87        328.90        12.32 o
  -7   9   2        986.46        921.60        14.29 o
  -5   9   2        701.43        728.19        11.47 o
  -3   9   2          8.06          7.43         5.47 o
  -1   9   2        974.29        906.10        12.14 o
   1   9   2       2265.06       2238.34        19.67 o
   3   9   2       1723.07       1723.54        17.64 o
   5   9   2         51.97         43.73         6.85 o
   7   9   2         51.52         44.40         8.10 o
   9   9   2        441.14        429.38        14.91 o
  11   9   2        404.38        389.72        17.16 o
 -10  10   2         32.21         -9.50        13.00 o
  -8  10   2         59.33         68.02         9.33 o
  -6  10   2         49.63         69.20         8.39 o
  -4  10   2        513.22        499.89        11.98 o
  -2  10   2        236.60        271.49         9.41 o
   0  10   2         30.57         12.83         6.56 o
   2  10   2        391.20        483.38        12.01 o
   4  10   2         43.08         59.73         7.91 o
   6  10   2        300.73        288.67        11.06 o
   8  10   2         50.08         55.17        11.38 o
  10  10   2          0.15         51.83        13.80 o
  -9  11   2         14.53         -7.29        13.64 o
  -7  11   2        149.18        141.69        12.19 o
  -5  11   2        589.26        628.58        20.19 o
  -3  11   2        423.32        455.93        13.28 o
  -1  11   2        107.98         97.80         8.90 o
   1  11   2        129.29        113.12         9.39 o
   3  11   2        280.43        320.59        12.00 o
   5  11   2         61.21         48.82        11.19 o
   7  11   2        141.16        161.10        14.03 o
  -6  12   2         80.70         89.38        15.36 o
  -4  12   2        345.86        380.79        17.28 o
  -2  12   2          1.96         23.77        11.38 o
   0  12   2          3.33         12.44        10.32 o
   2  12   2        162.47        171.39        13.56 o
   4  12   2         50.44         22.81        13.94 o
 -17   1   3        321.11        391.18        17.14 o
 -15   1   3        120.65        123.23        10.13 o
 -13   1   3        227.34        199.97         8.26 o
 -11   1   3       1736.99       1704.20        16.10 o
  -9   1   3      12083.98      12326.47        78.59 o
  -7   1   3       7820.94       7913.15        45.61 o
  -5   1   3        200.00        144.32         2.39 o
  -3   1   3        879.22        910.14         6.11 o
  -1   1   3      35408.71      34329.65      1348.00 o
   1   1   3       9606.98      10217.51        58.56 o
   3   1   3      13014.19      13350.32        75.20 o
   5   1   3      14946.82      15187.39        87.48 o
   7   1   3        742.65        836.01         7.51 o
   9   1   3          9.23         -3.45         3.45 o
  11   1   3       1765.62       1838.85        19.45 o
  13   1   3       2062.80       2131.78        25.34 o
  15   1   3         89.81         52.99        12.77 o
 -16   2   3        161.42        134.81        11.65 o
 -14   2   3        118.50        137.84         8.62 o
 -12   2   3        173.93        234.91         9.13 o
 -10   2   3        291.25        293.83         7.64 o
  -8   2   3         14.15         31.49         2.44 o
  -6   2   3       1664.78       1547.66        10.51 o
  -4   2   3       6340.22       6718.38        40.91 o
  -2   2   3      64348.87      67103.15       973.51 o
   0   2   3       3495.01       3904.47        22.19 o
   2   2   3      15616.69      16086.30        96.06 o
   4   2   3       1023.54        969.89         7.29 o
   6   2   3       9232.04       9392.06        57.57 o
   8   2   3        208.07        229.35         5.53 o
  10   2   3         27.95         61.34         5.50 o
  12   2   3        294.83        278.29        10.27 o
  14   2   3         46.83         55.49        10.64 o
  16   2   3         13.58        -14.22        14.22 o
 -17   3   3          5.96        -13.01        13.01 o
 -15   3   3        797.69        835.79        15.87 o
 -13   3   3       2033.76       1999.65        20.15 o
 -11   3   3        239.08        234.80         6.82 o
  -9   3   3        139.20        170.77         4.02 o
  -7   3   3       3764.16       3848.00        26.24 o
  -5   3   3      13742.98      13540.51        78.22 o
  -3   3   3       2352.42       2710.86        16.86 o
  -1   3   3       2486.87       2362.92        15.41 o
   1   3   3      15062.42      15169.63        93.89 o
   3   3   3       6429.35       6719.06        39.88 o
   5   3   3         59.12         66.18         2.63 o
   7   3   3       1382.76       1374.22        11.66 o
   9   3   3       5368.77       5336.16        42.79 o
  11   3   3        588.97        549.36        11.74 o
  13   3   3         28.81         14.82         9.19 o
  15   3   3        252.70        274.58        15.66 o
 -16   4   3          2.28         -3.23        13.81 o
 -14   4   3       1423.11       1546.10        19.16 o
 -12   4   3       1398.15       1437.21        16.36 o
 -10   4   3        294.48        249.16         6.38 o
  -8   4   3         24.11         25.93         3.01 o
  -6   4   3      12230.67      12202.72        71.01 o
  -4   4   3       2704.63       2807.27        18.21 o
  -2   4   3        757.39        750.26         6.71 o
   0   4   3       4477.41       4619.52        28.43 o
   2   4   3       3146.51       3172.87        20.77 o
   4   4   3        228.06        205.97         3.37 o
   6   4   3       2061.20       2204.34        17.23 o
   8   4   3       2335.94       2353.89        19.09 o
  10   4   3       1123.43       1063.96        14.34 o
  12   4   3          2.21         -8.38         8.38 o
  14   4   3          3.15         -0.36        11.67 o
 -15   5   3         47.30         37.81        11.29 o
 -13   5   3        463.77        522.28        12.84 o
 -11   5   3       1244.46       1227.86        14.23 o
  -9   5   3          6.69          4.25         4.17 o
  -7   5   3          3.70         11.16         3.28 o
  -5   5   3        539.45        552.05         6.22 o
  -3   5   3      15339.99      15018.70        90.77 o
  -1   5   3       8058.30       8317.64        51.08 o
   1   5   3        601.08        543.33         5.96 o
   3   5   3        720.41        779.31         7.78 o
   5   5   3       3742.86       3684.71        25.44 o
   7   5   3       4947.78       4964.17        37.03 o
   9   5   3          2.90         25.93         5.26 o
  11   5   3         31.02         11.30         7.78 o
  13   5   3        381.70        369.71        14.25 o
 -14   6   3        160.72        169.76        11.31 o
 -12   6   3        119.91        101.89         8.68 o
 -10   6   3       1194.91       1118.36        14.02 o
  -8   6   3       3950.24       3737.94        28.76 o
  -6   6   3        400.71        367.51         5.84 o
  -4   6   3        360.85        336.34         5.62 o
  -2   6   3       4363.68       4428.23        29.55 o
   0   6   3       1492.97       1569.36        11.97 o
   2   6   3       1622.81       1632.95        12.99 o
   4   6   3       4767.76       4888.67        34.41 o
   6   6   3       1108.34       1168.74        13.20 o
   8   6   3        180.76        193.50         8.00 o
  10   6   3        154.41        198.51         9.13 o
  12   6   3        391.02        393.02        14.58 o
  14   6   3        232.25        212.83        16.69 o
 -15   7   3         41.72         46.04        15.02 o
 -13   7   3          5.63         -1.90        10.23 o
 -11   7   3        381.76        427.60        12.26 o
  -9   7   3        313.91        458.04         9.80 o
  -7   7   3        410.31        402.51         8.48 o
  -5   7   3         14.33         -1.08         3.47 o
  -3   7   3       3640.04       3493.96        23.94 o
  -1   7   3         25.73         40.25         3.31 o
   1   7   3         86.60         60.56         3.84 o
   3   7   3        565.97        564.48         8.60 o
   5   7   3        225.26        269.64         7.82 o
   7   7   3         62.53         59.53         6.75 o
   9   7   3        106.43         71.57         7.71 o
  11   7   3          7.79         23.23        10.05 o
  13   7   3          2.08         50.36        13.87 o
 -14   8   3          1.69          6.50        20.88 o
 -12   8   3         66.85         46.99        10.63 o
 -10   8   3       1342.41       1263.17        17.69 o
  -8   8   3       1350.09       1461.86        16.36 o
  -6   8   3        882.72        785.04        11.51 o
  -4   8   3        273.31        246.17         7.20 o
  -2   8   3        402.34        396.74         7.41 o
   0   8   3       2338.81       2253.25        18.89 o
   2   8   3       1125.18       1102.70        12.02 o
   4   8   3       1993.38       2003.00        18.07 o
   6   8   3       1169.88       1102.59        14.30 o
   8   8   3          4.26          1.70         7.70 o
  10   8   3         39.27         39.28         9.91 o
  12   8   3        630.43        715.68        20.53 o
 -13   9   3         14.47         19.02        15.12 o
 -11   9   3          3.33         15.37        10.70 o
  -9   9   3         43.82         71.82         9.09 o
  -7   9   3        291.72        355.03        10.63 o
  -5   9   3         96.47        113.44         7.07 o
  -3   9   3       1906.32       1785.50        17.51 o
  -1   9   3        212.54        222.08         7.48 o
   1   9   3       1466.80       1514.42        15.57 o
   3   9   3        157.11        201.81         7.85 o
   5   9   3        267.57        293.42         9.77 o
   7   9   3         39.54         22.48         8.20 o
   9   9   3         10.65         31.47        10.71 o
  11   9   3          2.99         37.07        13.69 o
 -10  10   3          4.99         -7.88        11.92 o
  -8  10   3        359.27        351.87        11.92 o
  -6  10   3        768.90        758.13        16.41 o
  -4  10   3        805.26        851.46        13.93 o
  -2  10   3         25.52         17.94         6.85 o
   0  10   3        547.40        516.28        11.23 o
   2  10   3        859.30        828.71        14.27 o
   4  10   3        317.14        318.64        10.61 o
   6  10   3          2.09         -9.07         9.07 o
   8  10   3        495.57        501.50        16.48 o
  -9  11   3         88.40         67.63        15.32 o
  -7  11   3        115.80         75.36        11.82 o
  -5  11   3        161.79        197.12        10.97 o
  -3  11   3          8.57         17.66         8.58 o
  -1  11   3         98.40         85.24         8.91 o
   1  11   3        123.10        130.58         9.45 o
   3  11   3         54.36         63.78         9.78 o
   5  11   3          3.89         -7.82        11.34 o
   7  11   3        140.13        185.33        14.83 o
  -6  12   3         58.21         46.89        14.76 o
  -4  12   3        548.62        514.71        24.04 o
  -2  12   3        396.22        429.99        15.66 o
   0  12   3         25.58         49.41        10.81 o
   2  12   3          1.13         28.39        13.17 o
   4  12   3         13.37         -3.83        14.69 o
 -18   0   4        652.17        697.06        35.27 o
 -16   0   4       1283.82       1444.79        30.53 o
 -14   0   4        548.93        479.40        19.60 o
 -12   0   4        218.74        217.49         9.57 o
 -10   0   4      15881.48      15729.70       144.44 o
  -8   0   4       6355.59       6064.14        52.34 o
  -6   0   4         49.13         83.12         3.15 o
  -4   0   4      39599.20      38650.33       365.54 o
  -2   0   4       9035.03       8681.17        72.11 o
   0   0   4      12853.14      13278.16       109.59 o
   2   0   4      47657.68      45714.08       981.22 o
   4   0   4      37574.51      36417.76       287.37 o
   6   0   4        138.58        139.85         4.65 o
   8   0   4         13.63          8.47         3.49 o
  10   0   4       2082.83       2092.12        27.70 o
  12   0   4       1269.28       1335.52        33.60 o
  14   0   4        652.46        636.57        24.19 o
 -17   1   4         35.51         84.84        14.04 o
 -15   1   4        142.29        190.03        10.44 o
 -13   1   4        295.26        288.20         9.21 o
 -11   1   4       1115.82       1122.87        15.17 o
  -9   1   4         11.30         45.11         2.51 o
  -7   1   4       2065.15       1994.98        13.40 o
  -5   1   4         11.84         12.40         1.47 o
  -3   1   4      14034.72      14554.62        98.01 o
  -1   1   4      17039.27      17379.79       105.62 o
   1   1   4      26437.48      27178.68       168.63 o
   3   1   4         20.66         55.27         2.35 o
   5   1   4       6073.45       6216.41        37.85 o
   7   1   4         33.48         47.25         2.61 o
   9   1   4        232.08        227.84         5.98 o
  11   1   4        811.27        742.54        12.37 o
  13   1   4         91.97        128.21         9.82 o
  15   1   4        106.58         84.57        14.13 o
 -16   2   4        215.47        244.28        13.00 o
 -14   2   4       1570.69       1523.64        18.83 o
 -12   2   4        598.92        646.04        10.86 o
 -10   2   4         12.64         11.84         2.46 o
  -8   2   4      10921.22      10814.06        64.57 o
  -6   2   4      17348.38      16984.13       101.86 o
  -4   2   4         99.97        137.94         3.06 o
  -2   2   4        957.40        928.67         7.10 o
   0   2   4      40148.91      39951.22       260.20 o
   2   2   4      10398.52      10624.78        61.53 o
   4   2   4        858.46        907.83         6.94 o
   6   2   4       3415.91       3415.24        23.20 o
   8   2   4       1605.12       1534.87        13.08 o
  10   2   4       1498.04       1499.75        16.38 o
  12   2   4        482.17        481.16        12.88 o
  14   2   4         81.65         76.20        11.16 o
 -17   3   4         35.74          0.78        15.25 o
 -15   3   4        452.31        510.09        13.79 o
 -13   3   4        129.54        176.51         8.31 o
 -11   3   4       1419.44       1433.11        15.28 o
  -9   3   4        530.69        520.85         6.60 o
  -7   3   4       2499.51       2470.38        16.88 o
  -5   3   4       3222.50       3337.00        22.10 o
  -3   3   4      14128.98      14201.92        81.71 o
  -1   3   4       3073.28       3304.86        20.70 o
   1   3   4        538.40        666.56         5.69 o
   3   3   4       1145.26       1215.51         9.44 o
   5   3   4        377.81        398.39         4.47 o
   7   3   4       1991.06       2026.40        15.90 o
   9   3   4       2758.94       2723.69        23.80 o
  11   3   4          9.24         -7.18         7.18 o
  13   3   4          2.61         -6.62        10.60 o
  15   3   4         88.68        105.44        16.26 o
 -16   4   4        307.01        258.51        13.86 o
 -14   4   4        630.30        722.60        15.34 o
 -12   4   4        651.28        678.13        12.22 o
 -10   4   4       1224.80       1136.05        11.62 o
  -8   4   4         20.26         22.17         2.98 o
  -6   4   4        692.36        768.90         6.96 o
  -4   4   4      11175.10      11495.88        71.36 o
  -2   4   4       8048.65       8175.08        53.92 o
   0   4   4       2544.10       2508.26        16.64 o
   2   4   4       4477.41       4461.14        28.54 o
   4   4   4         36.15         33.58         2.57 o
   6   4   4         87.19         95.09         3.51 o
   8   4   4       5488.47       5428.32        39.67 o
  10   4   4       1337.90       1252.39        16.41 o
  12   4   4         16.08         -8.46         8.66 o
  14   4   4         89.29         75.66        15.84 o
 -15   5   4        246.24        274.81        12.72 o
 -13   5   4        719.03        790.76        14.15 o
 -11   5   4         41.21         63.07         6.13 o
  -9   5   4        977.54        888.91        11.82 o
  -7   5   4       4312.16       4165.93        28.17 o
  -5   5   4       1999.70       2134.05        15.32 o
  -3   5   4         33.94         45.66         2.50 o
  -1   5   4       4347.97       4133.00        27.36 o
   1   5   4       5327.67       5368.95        33.23 o
   3   5   4       1920.67       1949.58        15.44 o
   5   5   4        339.79        347.67         5.74 o
   7   5   4       1312.81       1376.46        13.93 o
   9   5   4       1148.49       1134.28        14.93 o
  11   5   4        137.46        143.15         9.35 o
  13   5   4          1.91        -10.21        11.09 o
 -16   6   4          6.01         28.97        15.17 o
 -14   6   4         39.62         39.99        10.38 o
 -12   6   4       1054.33       1016.30        15.92 o
 -10   6   4        422.51        436.25         8.95 o
  -8   6   4        255.90        241.16         6.39 o
  -6   6   4          1.31         10.03         3.18 o
  -4   6   4        896.00        887.60         8.51 o
  -2   6   4      10223.15      10081.10        65.12 o
   0   6   4        968.29        967.83         9.09 o
   2   6   4       2413.23       2357.71        17.42 o
   4   6   4       1116.90       1107.20        11.13 o
   6   6   4       1618.33       1634.80        16.29 o
   8   6   4          1.38         -5.92         5.92 o
  10   6   4         61.80         53.09         7.97 o
  12   6   4        611.66        605.95        17.50 o
 -15   7   4          2.49         -4.10        15.16 o
 -13   7   4         51.14         40.97        10.29 o
 -11   7   4       1262.75       1205.81        16.42 o
  -9   7   4       2796.36       2762.63        23.59 o
  -7   7   4        703.32        724.51        10.07 o
  -5   7   4        918.38        842.82        10.37 o
  -3   7   4       2405.48       2477.08        18.61 o
  -1   7   4         15.54          3.45         3.35 o
   1   7   4        746.09        699.96         8.73 o
   3   7   4       7721.40       7624.85        53.93 o
   5   7   4       3330.86       3264.05        26.37 o
   7   7   4          9.40         -3.24         6.59 o
   9   7   4          3.19         -3.39         7.86 o
  11   7   4        405.01        465.46        16.01 o
  13   7   4        480.48        467.02        19.63 o
 -14   8   4         33.80         -9.04        18.16 o
 -12   8   4         26.77         24.73        11.73 o
 -10   8   4          0.68         24.32         8.02 o
  -8   8   4        272.88        235.10         8.30 o
  -6   8   4        339.82        307.75         8.53 o
  -4   8   4         90.36         50.53         5.10 o
  -2   8   4        670.55        657.31         9.02 o
   0   8   4        604.57        516.60         8.41 o
   2   8   4        872.82        843.38        11.16 o
   4   8   4        158.20        206.59         8.57 o
   6   8   4         11.34         14.27         6.76 o
   8   8   4        167.01        174.54         9.34 o
  10   8   4          7.89         -5.99         9.82 o
  12   8   4         14.18         68.95        16.67 o
 -13   9   4         50.22         47.37        16.75 o
 -11   9   4         19.26         41.52        10.93 o
  -9   9   4        521.84        501.32        13.19 o
  -7   9   4       1990.31       2008.67        20.35 o
  -5   9   4        598.88        605.49        12.14 o
  -3   9   4         44.24         65.08         6.27 o
  -1   9   4        108.06        119.72         6.81 o
   1   9   4       2497.74       2448.60        21.90 o
   3   9   4        979.48        894.78        12.95 o
   5   9   4        501.92        532.55        12.05 o
   7   9   4         89.95         75.18         9.26 o
   9   9   4        112.55         75.80        11.53 o
  11   9   4        259.49        274.39        17.13 o
 -10  10   4        109.02        135.26        13.64 o
  -8  10   4        212.12        259.00        10.98 o
  -6  10   4        148.54        202.22         9.25 o
  -4  10   4        554.71        554.28        12.40 o
  -2  10   4        616.53        534.07        11.46 o
   0  10   4         10.46         29.46         7.31 o
   2  10   4         58.86         72.67         7.80 o
   4  10   4          2.72         -3.91         8.15 o
   6  10   4         13.10          2.64         8.73 o
   8  10   4         67.73         98.29        13.87 o
  -9  11   4          1.89        -15.96        15.96 o
  -7  11   4        342.75        360.29        15.44 o
  -5  11   4        244.78        244.67        11.37 o
  -3  11   4        150.41        157.96        10.29 o
  -1  11   4        397.35        411.31        13.11 o
   1  11   4        488.14        525.42        14.24 o
   3  11   4         30.81         35.33        10.53 o
   5  11   4         20.42         -2.77        12.21 o
   7  11   4        211.29        252.82        16.12 o
  -6  12   4         66.35         80.07        18.02 o
  -4  12   4          4.34         19.99        12.58 o
  -2  12   4         43.90         66.57        12.94 o
   0  12   4        152.68        151.29        12.81 o
   2  12   4         31.12         30.34        13.76 o
   4  12   4          0.38         -2.62        13.98 o
 -17   1   5        402.07        466.08        17.78 o
 -15   1   5        135.37        174.02        10.28 o
 -13   1   5        450.43        438.42         9.93 o
 -11   1   5       2074.81       1998.24        17.31 o
  -9   1   5       1377.27       1365.46        10.40 o
  -7   1   5      10024.79      10377.37        59.38 o
  -5   1   5      24573.59      23974.70       139.65 o
  -3   1   5       4958.56       5054.56        32.54 o
  -1   1   5        150.12        118.65         1.96 o
   1   1   5        630.19        571.22         5.27 o
   3   1   5      15706.89      15575.12        91.53 o
   5   1   5      12477.00      12528.04        70.17 o
   7   1   5       1785.84       1738.02        13.00 o
   9   1   5         72.23         53.10         4.47 o
  11   1   5        792.41        911.28        14.08 o
  13   1   5        673.23        721.70        17.63 o
  15   1   5        114.56        103.40        15.75 o
 -18   2   5         60.53         28.60        13.25 o
 -16   2   5         64.44        113.98        10.59 o
 -14   2   5          1.59         56.04         7.36 o
 -12   2   5       4077.46       4068.74        34.19 o
 -10   2   5       1693.21       1567.94        12.33 o
  -8   2   5       4974.04       5167.16        30.97 o
  -6   2   5        877.36        720.78         6.57 o
  -4   2   5      14567.12      15681.57        89.97 o
  -2   2   5       4676.51       4746.08        29.39 o
   0   2   5       4027.93       4378.00        26.65 o
   2   2   5        111.38        117.10         2.58 o
   4   2   5         87.49         83.39         2.64 o
   6   2   5         43.28         56.86         2.76 o
   8   2   5         94.12        120.29         4.15 o
  10   2   5        800.49        740.26        12.79 o
  12   2   5        356.42        314.74        12.39 o
  14   2   5         11.81          9.02        11.44 o
 -17   3   5        100.69         54.14        13.87 o
 -15   3   5        887.61        861.35        15.70 o
 -13   3   5        969.48        902.82        14.47 o
 -11   3   5        106.77        144.19         5.36 o
  -9   3   5       1948.31       1950.19        14.43 o
  -7   3   5       4869.48       4868.74        30.51 o
  -5   3   5       2271.75       2290.16        16.43 o
  -3   3   5       2300.37       2625.73        16.86 o
  -1   3   5      14622.04      14732.38       100.69 o
   1   3   5      11178.72      11312.96        70.05 o
   3   3   5        177.99        162.46         3.63 o
   5   3   5         77.40         70.85         2.79 o
   7   3   5       9451.03       9445.35        61.65 o
   9   3   5       1695.68       1645.09        17.69 o
  11   3   5         74.46         77.94         8.06 o
  13   3   5        194.91        184.57        12.21 o
 -16   4   5         50.82         66.58        10.93 o
 -14   4   5       1025.54       1085.11        16.29 o
 -12   4   5        357.66        418.21        10.39 o
 -10   4   5         17.88         32.75         3.87 o
  -8   4   5       5003.03       4985.00        31.61 o
  -6   4   5         39.41         36.69         2.74 o
  -4   4   5          4.81          6.24         2.25 o
  -2   4   5       5987.14       6237.35        41.67 o
   0   4   5      21184.62      20989.68       122.78 o
   2   4   5         43.36         44.19         2.90 o
   4   4   5       1007.54        957.88         8.50 o
   6   4   5       1473.29       1425.45        12.90 o
   8   4   5       3775.38       3809.70        29.47 o
  10   4   5        116.50        141.74         8.09 o
  12   4   5          4.07          2.30        10.08 o
  14   4   5        152.06        128.20        15.18 o
 -15   5   5          9.42         35.08        10.08 o
 -13   5   5       1181.69       1099.40        15.61 o
 -11   5   5       1939.32       1857.61        17.78 o
  -9   5   5         87.38        112.11         5.15 o
  -7   5   5        888.28        870.16         8.58 o
  -5   5   5        719.59        733.29         7.12 o
  -3   5   5      11348.26      11146.07        68.15 o
  -1   5   5       6442.60       6400.50        42.11 o
   1   5   5         33.09         35.72         2.95 o
   3   5   5          8.86         15.77         3.05 o
   5   5   5       2425.71       2358.82        19.32 o
   7   5   5         69.32         70.53         5.10 o
   9   5   5        622.38        598.29        12.11 o
  11   5   5        610.46        610.46        14.82 o
  13   5   5         26.41          3.47        13.89 o
 -16   6   5         62.73         75.96        15.41 o
 -14   6   5         14.33         26.62        10.18 o
 -12   6   5        729.53        755.15        14.76 o
 -10   6   5        811.14        792.63        13.08 o
  -8   6   5        387.57        385.15         7.52 o
  -6   6   5       5250.19       5108.93        35.05 o
  -4   6   5       2330.26       2263.70        16.34 o
  -2   6   5         13.31         29.36         3.10 o
   0   6   5       2296.54       2139.67        16.46 o
   2   6   5       3529.82       3513.72        23.95 o
   4   6   5       1145.06       1160.85        14.11 o
   6   6   5       1573.38       1504.56        15.70 o
   8   6   5        475.66        476.38        11.77 o
  10   6   5         20.70         43.82         8.54 o
  12   6   5        222.94        238.24        13.16 o
 -15   7   5          2.04        -16.09        16.09 o
 -13   7   5          2.07         16.72         9.91 o
 -11   7   5        490.71        591.14        13.46 o
  -9   7   5        406.00        368.09         9.29 o
  -7   7   5        615.47        595.17         9.14 o
  -5   7   5        135.41        174.95         7.57 o
  -3   7   5       2390.63       2283.61        17.59 o
  -1   7   5          9.55          3.95         3.43 o
   1   7   5          1.92          3.48         4.22 o
   3   7   5        192.21        282.29         9.81 o
   5   7   5         79.09        102.51         6.28 o
   7   7   5         61.49         45.71         7.02 o
   9   7   5        166.84        165.15        10.24 o
  11   7   5         28.40         51.90        12.00 o
 -14   8   5         73.17         48.00        16.69 o
 -12   8   5         76.11         49.61        11.26 o
 -10   8   5        370.74        370.94        11.26 o
  -8   8   5       1264.67       1159.00        14.77 o
  -6   8   5       1309.29       1256.44        14.32 o
  -4   8   5       1203.97       1213.61        12.89 o
  -2   8   5       1129.68       1128.67        11.79 o
   0   8   5         66.25         58.60         5.28 o
   2   8   5       1535.31       1474.13        15.21 o
   4   8   5       4647.83       4521.70        35.31 o
   6   8   5        264.27        285.73        10.43 o
   8   8   5         18.64         18.60         8.57 o
  10   8   5        335.95        363.41        18.06 o
 -13   9   5         32.54          9.43        16.70 o
 -11   9   5        400.02        431.25        16.06 o
  -9   9   5        118.66        117.07         9.31 o
  -7   9   5       1161.51       1215.56        16.47 o
  -5   9   5        262.73        230.37         7.91 o
  -3   9   5        443.90        406.26         9.49 o
  -1   9   5          4.37         -5.64         5.64 o
   1   9   5          5.17         15.38         6.10 o
   3   9   5         36.82         55.27         6.64 o
   5   9   5         55.54         71.80         7.96 o
   7   9   5         53.84         43.88         9.64 o
   9   9   5          4.75         -3.08        13.48 o
 -10  10   5         50.13         26.79        12.16 o
  -8  10   5        286.64        303.97        11.88 o
  -6  10   5        792.91        883.99        15.84 o
  -4  10   5         57.11         63.02         7.50 o
  -2  10   5        287.36        295.91         9.92 o
   0  10   5       1289.98       1254.69        16.19 o
   2  10   5        730.63        704.87        14.48 o
   4  10   5         49.18         24.69         9.10 o
   6  10   5        240.12        240.36        12.09 o
   8  10   5        610.71        610.44        22.55 o
  -9  11   5         31.45         46.93        18.38 o
  -7  11   5         74.20         50.50        12.12 o
  -5  11   5         48.89         70.26         9.89 o
  -3  11   5          1.25         -7.95         9.23 o
  -1  11   5        529.85        587.34        14.94 o
   1  11   5        294.39        324.55        12.83 o
   3  11   5        139.00        148.51        12.19 o
   5  11   5         18.54         13.21        13.37 o
   7  11   5        137.26        133.78        15.35 o
  -6  12   5          8.49          6.33        15.69 o
  -4  12   5        198.46        184.78        16.34 o
  -2  12   5        724.82        729.80        19.93 o
   0  12   5        103.51        125.93        14.16 o
   2  12   5          1.79         -4.40        14.17 o
   4  12   5        115.53        108.80        15.34 o
 -18   0   6        459.90        440.97        26.42 o
 -16   0   6        204.26        274.07        17.14 o
 -14   0   6        488.15        533.94        17.27 o
 -12   0   6       1664.61       1652.64        20.89 o
 -10   0   6        245.87        270.88         8.66 o
  -8   0   6       1762.85       1872.44        19.54 o
  -6   0   6      38461.80      37590.20       308.62 o
  -4   0   6      22621.51      21947.97       189.21 o
  -2   0   6      12002.59      12946.37       117.80 o
   0   0   6        308.55        313.77         4.51 o
   2   0   6      14367.35      14306.29       119.21 o
   4   0   6      31563.12      31555.79       249.91 o
   6   0   6       1817.28       1825.96        23.88 o
   8   0   6        234.86        236.02         7.68 o
  10   0   6       1416.72       1437.36        23.24 o
  12   0   6       1755.31       1873.85        33.35 o
  14   0   6          2.66        -15.13        25.36 o
 -17   1   6        160.64        188.60        12.34 o
 -15   1   6         36.75         25.86         8.81 o
 -13   1   6        232.00        232.34         7.66 o
 -11   1   6        735.59        666.16         7.97 o
  -9   1   6        305.05        270.84         4.36 o
  -7   1   6       2767.05       2710.56        17.06 o
  -5   1   6        634.57        638.78         5.45 o
  -3   1   6      20372.08      20634.07       125.72 o
  -1   1   6         26.62         47.97         1.74 o
   1   1   6       1541.55       1558.08        10.52 o
   3   1   6       4839.48       5030.59        31.14 o
   5   1   6        101.74        130.40         3.55 o
   7   1   6       3047.74       3011.19        20.15 o
   9   1   6        681.45        632.79         9.46 o
  11   1   6       1566.37       1446.13        18.11 o
  13   1   6        180.01        205.68        15.19 o
 -18   2   6         27.92         42.54        14.25 o
 -16   2   6       1030.65       1039.58        17.81 o
 -14   2   6       1312.55       1299.97        16.44 o
 -12   2   6        207.35        280.64         7.64 o
 -10   2   6       1673.98       1733.18        13.74 o
  -8   2   6      14887.01      15005.99        88.96 o
  -6   2   6       3106.87       3091.55        20.81 o
  -4   2   6        439.60        453.10         4.60 o
  -2   2   6       7981.84       7922.58        47.22 o
   0   2   6       1581.68       1561.94        10.06 o
   2   2   6       6317.98       6679.56        41.42 o
   4   2   6       9662.19       9796.27        60.08 o
   6   2   6       1417.46       1404.14        11.49 o
   8   2   6       1131.70       1091.94        11.60 o
  10   2   6        463.62        521.73        11.63 o
  12   2   6        136.65        147.56        10.91 o
  14   2   6        405.06        398.34        20.00 o
 -17   3   6         11.77          9.49        12.68 o
 -15   3   6         13.88         31.93         8.61 o
 -13   3   6        844.96        815.72        12.96 o
 -11   3   6       2927.30       2901.83        23.06 o
  -9   3   6          8.95         18.91         3.18 o
  -7   3   6        210.05        217.82         4.44 o
  -5   3   6         83.87         82.47         2.74 o
  -3   3   6       1332.46       1486.98        11.33 o
  -1   3   6      11077.46      11483.47        72.71 o
   1   3   6       7096.84       7036.67        43.60 o
   3   3   6        832.07        880.29         7.97 o
   5   3   6         11.93          8.50         2.34 o
   7   3   6       1643.32       1737.99        15.68 o
   9   3   6        496.51        498.92        10.23 o
  11   3   6        168.55        163.90         9.44 o
  13   3   6         70.19         52.89        11.58 o
 -16   4   6        110.09        126.76        11.07 o
 -14   4   6        239.66        242.91        10.51 o
 -12   4   6       1491.26       1331.63        14.59 o
 -10   4   6       1017.62        960.79        10.17 o
  -8   4   6       1287.43       1312.90        11.41 o
  -6   4   6        616.75        620.00         6.35 o
  -4   4   6         26.16         37.39         2.96 o
  -2   4   6       4502.32       4583.32        30.61 o
   0   4   6      15190.71      15103.13        91.06 o
   2   4   6       1519.20       1588.55        12.95 o
   4   4   6         31.96         24.69         3.20 o
   6   4   6       1762.91       1726.89        15.48 o
   8   4   6        690.39        779.97        12.91 o
  10   4   6        123.43        125.57         8.87 o
  12   4   6        502.48        414.76        15.30 o
  14   4   6        127.20        151.54        17.52 o
 -15   5   6       1001.69       1036.24        20.53 o
 -13   5   6          3.59         22.74         7.23 o
 -11   5   6         16.43         42.93         5.56 o
  -9   5   6       5385.60       5153.48        36.60 o
  -7   5   6       3558.70       3511.65        24.41 o
  -5   5   6       1097.29       1049.42         9.28 o
  -3   5   6       4999.78       4897.06        32.25 o
  -1   5   6       7955.05       8038.14        53.69 o
   1   5   6         49.97         50.11         2.39 o
   3   5   6        389.46        396.75         6.18 o
   5   5   6       2324.97       2258.50        20.15 o
   7   5   6       1219.32       1196.94        13.96 o
   9   5   6        232.24        267.10         9.84 o
  11   5   6         69.73         96.60        10.98 o
  13   5   6        104.84         93.14        14.66 o
 -16   6   6         37.26         70.05        17.48 o
 -14   6   6         21.65         17.10        10.69 o
 -12   6   6       1240.29       1282.44        16.48 o
 -10   6   6        947.91        961.63        11.77 o
  -8   6   6        237.06        229.28         6.53 o
  -6   6   6          2.31         35.87         3.63 o
  -4   6   6       2131.20       2096.47        15.98 o
  -2   6   6        632.15        609.62         7.06 o
   0   6   6         13.83          8.87         3.03 o
   2   6   6       4489.78       4442.18        31.25 o
   4   6   6        557.22        535.92         8.82 o
   6   6   6        455.37        437.43         9.79 o
   8   6   6          7.50         -6.66         6.66 o
  10   6   6       1238.13       1272.07        18.50 o
  12   6   6         70.01         30.75        13.21 o
 -15   7   6         54.78         21.91        16.50 o
 -13   7   6        271.81        331.78        14.86 o
 -11   7   6        318.62        354.59        12.98 o
  -9   7   6         14.22         -5.66         5.66 o
  -7   7   6       1676.91       1560.79        15.26 o
  -5   7   6       9925.43       9901.07        68.43 o
  -3   7   6        422.52        409.36         7.44 o
  -1   7   6        424.49        394.96         7.48 o
   1   7   6        554.82        510.51         8.25 o
   3   7   6       4502.18       4464.16        33.96 o
   5   7   6       2378.20       2238.20        21.05 o
   7   7   6         28.40         19.61         6.91 o
   9   7   6         89.68         90.78         9.62 o
  11   7   6        468.84        435.04        19.90 o
 -14   8   6         25.75         -0.72        17.77 o
 -12   8   6         28.25         35.04        10.87 o
 -10   8   6          1.77          8.22         7.98 o
  -8   8   6        403.91        398.74        10.49 o
  -6   8   6        417.96        456.55         9.24 o
  -4   8   6        329.14        360.88         7.93 o
  -2   8   6         34.65         35.49         5.04 o
   0   8   6        236.85        225.93         6.75 o
   2   8   6         73.72         94.67         6.16 o
   4   8   6        105.57        184.49         7.89 o
   6   8   6        238.34        244.10         9.83 o
   8   8   6        161.48        146.64        10.33 o
  10   8   6        122.05        128.32        17.37 o
 -13   9   6         47.72         16.94        18.11 o
 -11   9   6          5.35         40.19        11.19 o
  -9   9   6        525.54        554.89        13.93 o
  -7   9   6        779.46        794.10        13.52 o
  -5   9   6        957.07        909.85        13.08 o
  -3   9   6        572.96        588.65        10.76 o
  -1   9   6        400.25        361.83         8.94 o
   1   9   6        167.87        123.39         7.40 o
   3   9   6        922.58        948.52        13.93 o
   5   9   6        517.48        550.26        13.75 o
   7   9   6        298.21        287.50        12.97 o
   9   9   6        122.84        105.32        14.23 o
 -10  10   6         90.99        120.40        14.35 o
  -8  10   6          6.00         12.21         8.98 o
  -6  10   6        314.09        312.77        11.37 o
  -4  10   6          1.62         -7.84         8.17 o
  -2  10   6        608.29        563.65        12.90 o
   0  10   6        189.74        249.18        10.03 o
   2  10   6          0.36         -1.05         7.86 o
   4  10   6         64.60         67.33         9.74 o
   6  10   6          8.03         21.21        11.18 o
   8  10   6         41.83         68.47        13.88 o
  -9  11   6        108.41         97.54        16.74 o
  -7  11   6         62.31         79.26        11.85 o
  -5  11   6         87.19        101.34        10.91 o
  -3  11   6        141.13        110.05        10.80 o
  -1  11   6        723.72        811.33        18.87 o
   1  11   6        376.98        428.98        14.40 o
   3  11   6          1.82         -8.14        11.08 o
   5  11   6         66.19         69.00        13.05 o
  -6  12   6          5.51         -6.91        15.47 o
  -4  12   6         20.28         10.36        16.56 o
  -2  12   6        257.25        256.10        16.34 o
   0  12   6        217.75        181.11        16.07 o
   2  12   6          4.37          7.90        15.54 o
 -17   1   7        370.05        384.71        15.72 o
 -15   1   7        548.44        580.31        12.60 o
 -13   1   7       1191.97       1169.42        13.51 o
 -11   1   7       1249.94       1172.18        11.00 o
  -9   1   7        474.03        521.67         7.44 o
  -7   1   7       2786.96       2811.01        18.44 o
  -5   1   7      22926.62      22350.70       125.33 o
  -3   1   7      18768.41      18962.11       113.44 o
  -1   1   7        378.39        344.83         3.43 o
   1   1   7       9986.37      10406.58        58.40 o
   3   1   7       7183.35       7409.30        44.26 o
   5   1   7       1709.49       1760.65        13.35 o
   7   1   7       1662.98       1602.80        13.45 o
   9   1   7       2178.54       2065.27        19.09 o
  11   1   7        290.71        313.32        11.90 o
  13   1   7         40.51         40.35        11.57 o
 -18   2   7          6.15         10.48        13.46 o
 -16   2   7        287.99        386.78        13.96 o
 -14   2   7         94.25         92.76         8.02 o
 -12   2   7       2401.61       2252.03        19.57 o
 -10   2   7       1298.67       1266.02        11.12 o
  -8   2   7        698.36        800.44         7.28 o
  -6   2   7        388.05        382.11         4.75 o
  -4   2   7        750.97        881.68         7.73 o
  -2   2   7        149.98        154.39         2.83 o
   0   2   7       3220.47       3127.31        19.21 o
   2   2   7      11625.42      11953.88        68.35 o
   4   2   7         67.41         63.55         3.03 o
   6   2   7       1779.14       1731.72        12.81 o
   8   2   7        431.33        444.67         7.65 o
  10   2   7       1333.42       1354.49        18.04 o
  12   2   7         23.76         22.39        10.75 o
  14   2   7         43.27         69.50        14.83 o
 -17   3   7        392.38        394.52        15.97 o
 -15   3   7        200.69        216.43         9.99 o
 -13   3   7        114.68        128.69         7.32 o
 -11   3   7       2425.58       2261.56        18.31 o
  -9   3   7       4573.58       4448.89        30.68 o
  -7   3   7       1721.15       1627.02        12.77 o
  -5   3   7       1167.76       1177.26         9.99 o
  -3   3   7       6019.56       5995.38        41.21 o
  -1   3   7      34309.37      33905.05       210.88 o
   1   3   7       2281.50       2430.09        16.59 o
   3   3   7        395.84        373.93         5.61 o
   5   3   7       3367.22       3480.05        23.81 o
   7   3   7       2984.06       3038.78        24.31 o
   9   3   7        112.48        102.33         7.06 o
  11   3   7         63.81         63.48         9.47 o
  13   3   7        587.90        611.78        22.21 o
 -16   4   7        381.19        375.84        13.71 o
 -14   4   7         52.78         69.38         8.09 o
 -12   4   7         41.84         57.86         6.16 o
 -10   4   7       6207.92       6070.40        40.35 o
  -8   4   7       1564.03       1586.38        12.23 o
  -6   4   7        268.03        261.49         4.42 o
  -4   4   7          4.58          1.64         2.30 o
  -2   4   7       9942.37       9789.19        64.37 o
   0   4   7       5266.57       5148.12        32.73 o
   2   4   7        165.69        192.17         4.42 o
   4   4   7        256.88        275.76         5.41 o
   6   4   7        963.69        946.35        11.21 o
   8   4   7       1035.66       1003.20        13.66 o
  10   4   7          1.66         -4.18         8.17 o
  12   4   7         61.63         72.24        11.64 o
 -17   5   7         19.28         16.22        14.29 o
 -15   5   7          2.65         30.85        10.04 o
 -13   5   7        545.16        470.41        12.15 o
 -11   5   7       2377.63       2300.56        20.51 o
  -9   5   7       1321.02       1364.22        13.70 o
  -7   5   7        522.99        542.32         6.64 o
  -5   5   7        284.28        296.84         4.88 o
  -3   5   7       1500.03       1450.35        11.99 o
  -1   5   7       2502.98       2436.69        18.01 o
   1   5   7       5343.51       5401.84        36.47 o
   3   5   7       2420.52       2532.97        19.82 o
   5   5   7        970.14        959.20        10.97 o
   7   5   7         13.50         16.49         5.20 o
   9   5   7       1308.25       1330.70        17.57 o
  11   5   7        524.30        510.02        16.33 o
  13   5   7          1.07          0.75        15.58 o
 -16   6   7         96.64         93.38        16.58 o
 -14   6   7        245.03        276.64        13.15 o
 -12   6   7        306.34        328.15        11.54 o
 -10   6   7         86.63        114.92         6.26 o
  -8   6   7        794.50        784.44         9.97 o
  -6   6   7       4425.97       4310.44        30.72 o
  -4   6   7       3989.76       3937.48        27.25 o
  -2   6   7         57.03         69.45         3.54 o
   0   6   7        401.17        399.30         6.35 o
   2   6   7       2100.56       2087.88        17.85 o
   4   6   7       1365.40       1287.21        13.40 o
   6   6   7       1028.32       1010.78        13.58 o
   8   6   7        332.35        335.55        10.52 o
  10   6   7        179.96        208.09        11.73 o
  12   6   7         95.49        102.27        13.39 o
 -15   7   7         18.07         22.04        15.04 o
 -13   7   7        171.56        214.80        12.99 o
 -11   7   7        127.93        157.92         9.45 o
  -9   7   7         31.97         24.66         6.21 o
  -7   7   7        497.17        493.37         9.29 o
  -5   7   7         45.00        101.20         5.35 o
  -3   7   7        130.51        134.80         5.31 o
  -1   7   7       2951.76       2785.15        22.51 o
   1   7   7        207.95        201.04         6.60 o
   3   7   7         46.48         71.59         5.56 o
   5   7   7         50.98         43.88         6.20 o
   7   7   7         35.52         27.86         7.66 o
   9   7   7         69.89         87.40        10.66 o
  11   7   7         81.04         67.69        15.07 o
 -14   8   7        251.58        265.30        20.03 o
 -12   8   7        213.57        243.24        12.29 o
 -10   8   7          4.15          4.96         7.83 o
  -8   8   7        303.98        271.98         9.72 o
  -6   8   7       2467.34       2324.04        23.31 o
  -4   8   7       4320.47       4229.87        31.79 o
  -2   8   7          5.07         -2.55         5.12 o
   0   8   7         12.59         -5.07         5.07 o
   2   8   7       1773.77       1659.80        17.69 o
   4   8   7       1566.80       1611.67        18.70 o
   6   8   7        165.87        163.87         9.59 o
   8   8   7        294.00        268.47        12.63 o
  10   8   7        261.07        302.63        18.63 o
 -13   9   7        184.61        148.82        17.47 o
 -11   9   7        129.63        142.67        11.65 o
  -9   9   7        311.92        291.60        13.07 o
  -7   9   7          2.22          0.62         8.07 o
  -5   9   7         29.67         33.34         6.95 o
  -3   9   7        110.17        113.46         6.76 o
  -1   9   7         23.55         28.78         6.42 o
   1   9   7        475.75        451.24        11.35 o
   3   9   7         72.07         65.15         8.04 o
   5   9   7        160.95        184.02        10.48 o
   7   9   7        139.60        141.01        11.73 o
   9   9   7         64.96         47.65        14.33 o
 -10  10   7        123.47         92.97        13.14 o
  -8  10   7        402.38        427.42        13.91 o
  -6  10   7        100.02        115.39        10.05 o
  -4  10   7         76.43         54.78         8.88 o
  -2  10   7       1038.75       1021.28        16.71 o
   0  10   7        733.24        792.43        14.49 o
   2  10   7          3.05          3.72         8.34 o
   4  10   7        174.46        157.79        11.02 o
   6  10   7        639.57        633.60        22.92 o
  -9  11   7        200.78        203.97        18.08 o
  -7  11   7         25.10         17.08        11.40 o
  -5  11   7         25.29          6.38        10.99 o
  -3  11   7         39.99         47.88        10.59 o
  -1  11   7        246.65        272.25        12.89 o
   1  11   7         38.46         57.11        10.75 o
   3  11   7         16.42          0.15        12.34 o
   5  11   7          9.64          9.10        14.04 o
  -6  12   7          0.97         25.62        16.42 o
  -4  12   7         32.54          3.32        15.34 o
  -2  12   7        176.78        226.42        16.32 o
   0  12   7        194.49        190.92        17.00 o
   2  12   7        149.58        162.58        17.20 o
 -18   0   8          5.09        -14.72        17.96 o
 -16   0   8         94.41         98.59        12.79 o
 -14   0   8       7694.33       7673.45        75.89 o
 -12   0   8        964.55        917.84        14.72 o
 -10   0   8       6137.81       5807.98        51.57 o
  -8   0   8       4589.90       4896.06        45.27 o
  -6   0   8      50558.64      49952.62       502.16 o
  -4   0   8       3597.91       3579.07        35.02 o
  -2   0   8       3492.48       3345.32        32.85 o
   0   0   8        307.69        287.92         5.07 o
   2   0   8       2962.40       2849.06        28.09 o
   4   0   8       3345.20       3383.09        33.02 o
   6   0   8       3854.75       3761.70        37.25 o
   8   0   8       1637.14       1458.86        19.99 o
  10   0   8        794.72        773.73        20.72 o
  12   0   8         73.47         32.30        16.82 o
  14   0   8          7.79        -22.68        23.45 o
 -17   1   8         26.76         41.82        11.02 o
 -15   1   8         30.12         63.99         8.28 o
 -13   1   8        431.83        440.95         9.00 o
 -11   1   8        417.47        377.88         6.99 o
  -9   1   8         34.62         60.96         3.14 o
  -7   1   8        339.96        334.05         4.73 o
  -5   1   8       1303.11       1295.55         9.93 o
  -3   1   8       4145.77       4441.88        28.69 o
  -1   1   8        653.18        572.36         5.43 o
   1   1   8      18879.79      19318.27       116.17 o
   3   1   8        433.71        385.06         5.54 o
   5   1   8       3958.84       3896.11        26.24 o
   7   1   8         71.63         90.29         4.52 o
   9   1   8        910.89        977.21        14.50 o
  11   1   8          0.77         -8.86         8.86 o
  13   1   8          7.09        -11.43        14.45 o
 -18   2   8        247.12        229.62        16.01 o
 -16   2   8        917.94        911.14        16.97 o
 -14   2   8         79.26         72.67         7.66 o
 -12   2   8        966.63        963.51        10.72 o
 -10   2   8       3353.16       3143.39        23.95 o
  -8   2   8         59.50         71.53         3.22 o
  -6   2   8       5522.35       5814.72        36.58 o
  -4   2   8      18167.55      18202.04       114.31 o
  -2   2   8       4068.88       4149.97        27.12 o
   0   2   8        287.90        294.85         4.02 o
   2   2   8       1042.87        961.92         8.26 o
   4   2   8       3446.76       3411.55        24.22 o
   6   2   8       4548.59       4517.55        31.72 o
   8   2   8        785.45        729.67        10.82 o
  10   2   8         16.49          7.16         8.29 o
  12   2   8        345.72        343.59        14.26 o
 -17   3   8          7.83         25.90        12.74 o
 -15   3   8         11.08          7.22         8.55 o
 -13   3   8        452.04        396.18        10.17 o
 -11   3   8        441.05        452.88         7.86 o
  -9   3   8       4355.15       4311.66        29.63 o
  -7   3   8       1076.35       1046.56         9.10 o
  -5   3   8       1766.01       1704.46        13.99 o
  -3   3   8         96.88        112.99         2.97 o
  -1   3   8      12217.21      12750.52        81.01 o
   1   3   8       2329.21       2377.16        16.56 o
   3   3   8        154.44        165.45         4.68 o
   5   3   8        728.27        725.44         8.19 o
   7   3   8         17.25          1.82         4.65 o
   9   3   8         86.73        107.33         7.94 o
  11   3   8        455.13        451.74        15.08 o
  13   3   8         58.00         43.13        14.87 o
 -16   4   8          5.99         18.61        10.57 o
 -14   4   8        464.15        395.20        12.71 o
 -12   4   8        380.56        315.30         8.66 o
 -10   4   8       1412.01       1480.96        13.81 o
  -8   4   8       4495.47       4307.73        28.60 o
  -6   4   8         75.29         85.89         3.36 o
  -4   4   8         83.00         84.01         3.37 o
  -2   4   8       7019.34       6946.44        43.52 o
   0   4   8       5281.53       5365.23        35.09 o
   2   4   8        109.52        132.04         4.13 o
   4   4   8       2219.97       2200.93        17.39 o
   6   4   8       1019.28        994.55        11.35 o
   8   4   8          2.68         -6.16         6.16 o
  10   4   8        211.22        222.66        11.04 o
  12   4   8        470.21        482.05        20.98 o
 -17   5   8        330.01        309.14        17.41 o
 -15   5   8         74.84         47.01        10.57 o
 -13   5   8          3.74         -1.68         8.27 o
 -11   5   8        939.31        982.22        11.75 o
  -9   5   8       1975.85       2046.08        16.52 o
  -7   5   8        558.67        570.80         7.31 o
  -5   5   8        636.99        639.07         6.88 o
  -3   5   8       2028.09       1971.43        15.31 o
  -1   5   8       2946.57       2885.48        20.93 o
   1   5   8       1019.48       1068.49         9.85 o
   3   5   8         68.45         93.71         4.41 o
   5   5   8       2157.38       2055.33        16.65 o
   7   5   8        932.69        853.04        13.03 o
   9   5   8          6.08         23.75         8.28 o
  11   5   8         95.27        129.19        12.11 o
 -16   6   8          0.74         12.52        14.45 o
 -14   6   8         22.98         39.56        10.80 o
 -12   6   8        426.84        460.86        12.73 o
 -10   6   8        292.72        273.47         8.39 o
  -8   6   8        143.05        145.28         5.65 o
  -6   6   8        641.24        652.54         8.71 o
  -4   6   8       1098.29       1115.26        10.72 o
  -2   6   8       1483.68       1457.96        12.32 o
   0   6   8       1663.89       1531.40        13.64 o
   2   6   8       5282.99       5247.52        36.97 o
   4   6   8         16.61          9.95         4.75 o
   6   6   8        674.53        668.53        11.84 o
   8   6   8        772.80        804.09        14.97 o
  10   6   8        441.46        475.34        15.55 o
 -15   7   8        551.99        502.91        21.66 o
 -13   7   8       1041.29       1040.97        19.81 o
 -11   7   8        101.15         51.13         8.30 o
  -9   7   8         68.60         47.48         6.55 o
  -7   7   8       4162.96       3908.08        29.77 o
  -5   7   8       3958.31       3958.47        30.54 o
  -3   7   8        705.49        728.68         9.19 o
  -1   7   8         71.50         90.13         5.08 o
   1   7   8        782.00        757.13        10.81 o
   3   7   8       1394.89       1240.98        13.80 o
   5   7   8        282.74        307.72        10.62 o
   7   7   8        434.97        436.94        13.54 o
   9   7   8        517.03        508.83        17.87 o
  11   7   8        104.89         75.42        16.41 o
 -14   8   8          8.17          6.51        15.49 o
 -12   8   8         41.40         55.23        10.64 o
 -10   8   8         23.97          2.26         8.04 o
  -8   8   8         80.66        107.72         7.74 o
  -6   8   8         16.52         53.89         6.10 o
  -4   8   8        258.39        297.89         9.88 o
  -2   8   8        353.65        322.73         8.45 o
   0   8   8         68.12         55.48         6.94 o
   2   8   8        464.35        477.93        10.41 o
   4   8   8        297.96        311.50        10.36 o
   6   8   8        237.14        253.25        11.12 o
   8   8   8          7.45         43.96        12.11 o
  10   8   8          6.90          1.06        16.70 o
 -13   9   8         96.86         73.82        17.30 o
 -11   9   8        274.37        215.92        12.20 o
  -9   9   8         55.37         40.66         8.92 o
  -7   9   8        269.19        255.61        10.33 o
  -5   9   8        957.84        956.54        15.52 o
  -3   9   8       1002.67        986.17        14.15 o
  -1   9   8        382.91        356.54        10.19 o
   1   9   8        125.57        119.45         8.04 o
   3   9   8        291.09        304.48        10.99 o
   5   9   8        544.00        542.62        16.50 o
   7   9   8        341.57        359.23        16.12 o
 -10  10   8        129.78         81.75        13.24 o
  -8  10   8         92.08        136.75        11.21 o
  -6  10   8         21.86          7.55         9.74 o
  -4  10   8        303.31        383.65        13.32 o
  -2  10   8          7.67         41.99         9.15 o
   0  10   8        726.45        691.31        15.17 o
   2  10   8         33.63         11.64         9.37 o
   4  10   8         18.51         56.08        10.36 o
   6  10   8          4.03         17.88        13.02 o
  -9  11   8        342.78        418.97        20.26 o
  -7  11   8         16.40         16.58        12.23 o
  -5  11   8          1.62          2.12        11.14 o
  -3  11   8        292.39        284.63        13.10 o
  -1  11   8        367.52        427.21        14.88 o
   1  11   8         99.20         89.02        12.30 o
   3  11   8        194.47        184.82        15.54 o
   5  11   8        119.59        135.88        16.34 o
  -4  12   8          2.95        -12.12        15.84 o
  -2  12   8        128.80        105.10        16.12 o
   0  12   8         76.85         84.54        17.09 o
 -17   1   9        232.98        205.83        11.91 o
 -15   1   9       1447.73       1476.80        18.82 o
 -13   1   9       1406.36       1356.15        13.93 o
 -11   1   9        181.02        148.39         4.84 o
  -9   1   9       1087.21       1121.66         9.69 o
  -7   1   9       3616.25       3664.03        23.58 o
  -5   1   9       8913.63       8632.12        54.23 o
  -3   1   9       5401.27       5496.64        33.81 o
  -1   1   9       4428.47       4404.95        27.05 o
   1   1   9       1694.58       1669.87        11.97 o
   3   1   9       3021.01       3036.40        20.87 o
   5   1   9       1161.10       1182.86        11.19 o
   7   1   9       2031.89       1933.71        16.88 o
   9   1   9       1491.61       1406.53        17.37 o
  11   1   9         71.78         42.50        10.72 o
  13   1   9         18.14        -16.17        16.17 o
 -18   2   9          6.38         22.62        14.30 o
 -16   2   9          7.65         24.31         9.03 o
 -14   2   9         57.12         70.71         7.57 o
 -12   2   9          8.43         54.71         4.96 o
 -10   2   9        275.77        270.31         5.94 o
  -8   2   9       6287.51       6161.56        39.99 o
  -6   2   9         96.94         93.54         3.67 o
  -4   2   9       2989.40       2971.32        20.89 o
  -2   2   9         28.60         52.37         2.72 o
   0   2   9       3458.94       3314.42        21.58 o
   2   2   9       6289.87       6152.01        39.15 o
   4   2   9         43.79         51.75         3.50 o
   6   2   9        571.48        573.66         7.97 o
   8   2   9        597.92        598.04        10.57 o
  10   2   9        355.47        378.25        13.44 o
  12   2   9         39.66         53.11        12.33 o
 -17   3   9        281.99        312.95        15.77 o
 -15   3   9         27.81         22.40         8.90 o
 -13   3   9          6.42         -5.82         5.82 o
 -11   3   9       3207.62       3062.51        23.31 o
  -9   3   9       7214.94       7031.07        46.79 o
  -7   3   9         28.16         39.86         3.81 o
  -5   3   9        208.58        177.62         4.35 o
  -3   3   9       9013.84       9182.48        62.45 o
  -1   3   9       2651.93       2572.79        19.77 o
   1   3   9        188.97        182.88         3.81 o
   3   3   9       3574.62       3574.05        26.14 o
   5   3   9       4666.61       4590.99        32.32 o
   7   3   9         16.97          9.99         5.19 o
   9   3   9          4.18         -7.56         7.56 o
  11   3   9        772.98        797.64        17.84 o
  13   3   9        277.10        270.95        17.18 o
 -16   4   9         93.82         63.40        10.57 o
 -14   4   9        228.48        241.26        10.30 o
 -12   4   9        449.47        390.50         9.77 o
 -10   4   9       4741.57       4653.91        32.08 o
  -8   4   9        406.99        436.21         6.28 o
  -6   4   9         57.36         62.60         3.53 o
  -4   4   9       2038.85       2058.91        16.14 o
  -2   4   9       2903.09       2913.37        20.05 o
   0   4   9        331.88        308.11         5.90 o
   2   4   9        975.67        966.73         9.35 o
   4   4   9       1560.40       1454.97        13.56 o
   6   4   9        889.97        866.38        10.86 o
   8   4   9        110.47         75.09         7.22 o
  10   4   9        146.94        149.28        11.38 o
  12   4   9        460.79        492.76        19.02 o
 -17   5   9         71.38         86.78        17.36 o
 -15   5   9          8.54          0.68        10.65 o
 -13   5   9         42.09         47.31         8.44 o
 -11   5   9        721.80        706.18        11.25 o
  -9   5   9       1353.61       1311.04        12.29 o
  -7   5   9       4585.69       4418.24        31.98 o
  -5   5   9        130.24        143.08         4.77 o
  -3   5   9        882.75        912.74         8.89 o
  -1   5   9        929.08        894.69         9.01 o
   1   5   9       8742.48       8838.32        59.64 o
   3   5   9        939.75        877.19         9.96 o
   5   5   9        156.48        163.81         6.30 o
   7   5   9        139.90        149.59         7.89 o
   9   5   9        446.45        461.76        14.25 o
  11   5   9         44.81         49.96        16.10 o
 -16   6   9        411.00        364.17        18.72 o
 -14   6   9        553.71        484.26        16.76 o
 -12   6   9         23.35         32.21         8.20 o
 -10   6   9        151.02        168.79         7.34 o
  -8   6   9       1111.80       1095.14        12.95 o
  -6   6   9        586.47        569.08        10.54 o
  -4   6   9       2651.60       2536.71        20.99 o
  -2   6   9       4198.00       4127.28        33.68 o
   0   6   9         19.06         33.90         4.78 o
   2   6   9        342.42        336.76         8.14 o
   4   6   9       1469.58       1342.24        14.17 o
   6   6   9        120.18        129.32         7.58 o
   8   6   9        484.72        476.81        16.36 o
  10   6   9        444.11        433.13        16.31 o
 -15   7   9         16.73         54.06        14.83 o
 -13   7   9          2.77         27.46        10.23 o
 -11   7   9          0.31         -7.72         7.72 o
  -9   7   9        221.30        212.82         8.30 o
  -7   7   9        995.76       1031.47        12.94 o
  -5   7   9         20.84         36.69         4.90 o
  -3   7   9         72.47         74.60         5.27 o
  -1   7   9        165.29        148.21         6.31 o
   1   7   9        998.80        938.20        12.58 o
   3   7   9          2.06         -5.54         5.54 o
   5   7   9          0.50         -7.30         7.30 o
   7   7   9        105.13        106.64        10.00 o
   9   7   9         31.45         44.34        12.85 o
 -14   8   9        548.24        618.78        23.76 o
 -12   8   9        401.86        411.99        15.29 o
 -10   8   9          4.22         -3.58         7.85 o
  -8   8   9          8.70         -6.32         7.01 o
  -6   8   9       2956.54       2766.39        25.71 o
  -4   8   9       1475.73       1498.55        16.62 o
  -2   8   9        261.81        272.54         9.68 o
   0   8   9       1271.77       1178.91        15.42 o
   2   8   9        266.40        281.18         9.13 o
   4   8   9          4.63          1.02         7.78 o
   6   8   9        660.12        726.93        17.39 o
   8   8   9        760.91        779.54        22.37 o
 -13   9   9          8.81          9.82        15.63 o
 -11   9   9         38.22         54.62        12.69 o
  -9   9   9        132.10        105.68         9.99 o
  -7   9   9        125.05        123.78         9.33 o
  -5   9   9        169.11        191.65        10.01 o
  -3   9   9        335.57        392.77        12.03 o
  -1   9   9         13.18         11.65         7.94 o
   1   9   9        435.25        396.84        12.42 o
   3   9   9         41.22         39.26         8.92 o
   5   9   9        207.33        245.19        12.00 o
   7   9   9          6.85         15.72        12.47 o
 -10  10   9        582.48        607.76        19.12 o
  -8  10   9         65.69         86.72        10.97 o
  -6  10   9         36.29         45.88         9.95 o
  -4  10   9        801.32        800.90        19.66 o
  -2  10   9       1045.15       1054.28        17.85 o
   0  10   9         33.61         35.97         9.79 o
   2  10   9          5.76          1.18         9.82 o
   4  10   9        724.32        759.36        19.61 o
   6  10   9        173.38        179.49        16.45 o
  -9  11   9        128.76        219.45        16.40 o
  -7  11   9          3.08        -14.22        14.22 o
  -5  11   9          1.39         -4.23        11.37 o
  -3  11   9         74.04         71.48        11.51 o
  -1  11   9          3.53         -8.04        10.66 o
   1  11   9         27.58         13.45        13.75 o
   3  11   9         48.94         38.30        15.72 o
  -4  12   9          7.85         13.69        16.89 o
  -2  12   9          3.37         19.71        15.34 o
 -18   0  10         13.60         -0.19        18.40 o
 -16   0  10       1309.32       1227.61        33.37 o
 -14   0  10       2448.63       2360.74        31.44 o
 -12   0  10       1157.11       1086.13        15.70 o
 -10   0  10        109.28        138.43         6.85 o
  -8   0  10        824.35        834.83        10.82 o
  -6   0  10       3744.90       3934.85        39.18 o
  -4   0  10      11347.10      12054.73       111.34 o
  -2   0  10       3915.09       3911.93        38.71 o
   0   0  10       7994.90       8145.71        67.12 o
   2   0  10       2132.30       2248.40        22.51 o
   4   0  10        109.96        113.22         5.92 o
   6   0  10       1381.05       1433.21        18.62 o
   8   0  10       5160.74       4994.54        55.39 o
  10   0  10        134.45         97.53        13.07 o
  12   0  10         75.05         47.79        22.97 o
 -17   1  10          6.56         21.78        12.74 o
 -15   1  10         10.06         69.51         8.13 o
 -13   1  10         90.87        115.45         6.37 o
 -11   1  10         66.79         62.15         4.40 o
  -9   1  10          1.73         -2.93         3.02 o
  -7   1  10       8321.04       8264.21        50.21 o
  -5   1  10          7.58         -0.26         1.95 o
  -3   1  10      14665.70      14497.92        87.72 o
  -1   1  10       3917.61       3867.56        24.83 o
   1   1  10       5068.65       5017.71        32.45 o
   3   1  10        502.73        503.64         6.70 o
   5   1  10        208.16        204.24         5.91 o
   7   1  10        934.89        980.70        11.40 o
   9   1  10         21.68         44.25         7.81 o
  11   1  10        132.73         96.31        11.76 o
 -18   2  10        324.78        269.49        17.65 o
 -16   2  10          2.81         -1.85         9.36 o
 -14   2  10        644.49        615.58        12.72 o
 -12   2  10       4331.19       4228.81        30.49 o
 -10   2  10        317.58        288.00         6.27 o
  -8   2  10        137.31        216.02         5.64 o
  -6   2  10       3260.05       3424.37        24.13 o
  -4   2  10       8051.13       8238.34        56.30 o
  -2   2  10       3628.86       3619.42        25.03 o
   0   2  10       2912.31       2972.72        19.77 o
   2   2  10        557.16        589.03         7.24 o
   4   2  10       2403.81       2471.84        19.14 o
   6   2  10       2027.96       2045.27        17.23 o
   8   2  10         39.76         23.19         6.04 o
  10   2  10        229.06        201.88        11.72 o
  12   2  10        580.18        584.72        21.42 o
 -17   3  10        129.80        181.26        13.07 o
 -15   3  10         41.95         31.32         9.05 o
 -13   3  10        342.44        351.07        10.53 o
 -11   3  10        643.59        665.04         8.90 o
  -9   3  10       4182.39       4116.32        36.07 o
  -7   3  10        831.39        801.95         8.55 o
  -5   3  10        175.21        212.60         4.57 o
  -3   3  10         81.99         88.24         3.78 o
  -1   3  10          3.89          2.49         2.63 o
   1   3  10       1604.30       1580.63        12.48 o
   3   3  10       3668.57       3734.58        26.89 o
   5   3  10         64.67         66.25         4.85 o
   7   3  10          3.77         -5.42         5.42 o
   9   3  10         61.09         42.95         8.92 o
  11   3  10         57.84         82.32        11.84 o
 -16   4  10         90.77         58.34        11.47 o
 -14   4  10          9.16          5.88         8.16 o
 -12   4  10        282.20        278.15         8.86 o
 -10   4  10       3779.04       3713.33        28.08 o
  -8   4  10       1066.80       1020.41        11.05 o
  -6   4  10        458.09        445.89         6.83 o
  -4   4  10       1488.37       1474.65        13.26 o
  -2   4  10        391.32        397.95         5.41 o
   0   4  10        121.81        119.72         3.92 o
   2   4  10       5517.77       5455.80        42.58 o
   4   4  10       2136.62       2111.73        18.53 o
   6   4  10          9.76         -5.43         5.43 o
   8   4  10         47.95         28.89         8.13 o
  10   4  10        327.95        395.13        15.03 o
  12   4  10        114.22        161.34        18.21 o
 -15   5  10         20.24         30.49        11.21 o
 -13   5  10        685.59        590.49        13.94 o
 -11   5  10       1098.13       1008.84        13.07 o
  -9   5  10          4.24         24.46         4.59 o
  -7   5  10        549.13        601.91         8.32 o
  -5   5  10       5311.51       5224.27        35.96 o
  -3   5  10        600.58        635.07         7.82 o
  -1   5  10        323.14        321.48         7.86 o
   1   5  10        477.88        486.24        10.23 o
   3   5  10       1354.76       1270.24        13.91 o
   5   5  10        873.58        823.48        11.76 o
   7   5  10        130.25        143.76         8.67 o
   9   5  10         23.58          7.13        10.89 o
  11   5  10        273.97        271.42        18.38 o
 -16   6  10         56.06         82.63        16.47 o
 -14   6  10        115.68        131.35        12.46 o
 -12   6  10         74.71         74.06         8.79 o
 -10   6  10         41.69         30.15         6.77 o
  -8   6  10       2813.43       2667.11        22.85 o
  -6   6  10       1917.92       1990.58        19.15 o
  -4   6  10       2592.83       2405.62        20.57 o
  -2   6  10         41.54         43.33         4.54 o
   0   6  10       3533.71       3422.10        28.13 o
   2   6  10        426.25        411.12         8.94 o
   4   6  10          3.31         -0.49         5.88 o
   6   6  10        110.05        102.22         8.00 o
   8   6  10        177.61        210.43        10.92 o
  10   6  10          3.52          1.36        13.75 o
 -15   7  10        778.67        793.43        33.55 o
 -13   7  10        435.64        420.43        15.15 o
 -11   7  10          2.77         -7.55         7.55 o
  -9   7  10        111.33        108.49         7.64 o
  -7   7  10        841.54        807.35        12.57 o
  -5   7  10       1426.18       1316.10        15.37 o
  -3   7  10       1279.62       1274.95        14.24 o
  -1   7  10       1425.18       1460.97        18.21 o
   1   7  10        707.98        668.72        11.95 o
   3   7  10          3.77         -5.97         5.97 o
   5   7  10        119.28        131.86         9.21 o
   7   7  10       1072.26       1108.36        19.42 o
   9   7  10        468.98        481.39        24.24 o
 -14   8  10         27.33         47.35        15.98 o
 -12   8  10          0.29         22.64        11.54 o
 -10   8  10         36.64         42.50         9.05 o
  -8   8  10        117.44        101.97         8.56 o
  -6   8  10         28.90         33.46         6.98 o
  -4   8  10        886.36        848.60        12.90 o
  -2   8  10        201.73        278.33         9.97 o
   0   8  10        498.72        499.04        11.89 o
   2   8  10          3.98         -7.27         7.27 o
   4   8  10        288.89        316.65        12.11 o
   6   8  10          0.08         23.26        10.81 o
   8   8  10         48.10         52.37        15.08 o
 -11   9  10        178.56        179.71        17.69 o
  -9   9  10         26.19         24.56         9.25 o
  -7   9  10        108.62        124.82         9.41 o
  -5   9  10        701.38        692.38        13.87 o
  -3   9  10       1215.76       1157.49        17.32 o
  -1   9  10        213.54        249.53        10.59 o
   1   9  10        103.05        118.18         9.32 o
   3   9  10        115.65         92.88        10.06 o
   5   9  10        482.84        519.21        16.84 o
   7   9  10        188.37        194.49        14.84 o
 -10  10  10         72.16        120.81        15.72 o
  -8  10  10        197.75        187.96        12.07 o
  -6  10  10         37.12         40.34        10.56 o
  -4  10  10        132.89        160.23        11.06 o
  -2  10  10         38.37         60.52         9.65 o
   0  10  10         84.98         61.06        10.04 o
   2  10  10        177.47        191.58        12.88 o
   4  10  10          2.22          7.00        13.29 o
  -7  11  10         76.06         76.99        14.59 o
  -5  11  10         66.63         56.09        13.04 o
  -3  11  10        191.12        219.45        14.56 o
  -1  11  10         23.90         14.65        12.50 o
   1  11  10         53.94         54.65        15.60 o
   3  11  10        329.15        365.34        17.97 o
 -17   1  11         59.44         38.24        14.19 o
 -15   1  11       1385.53       1349.13        25.69 o
 -13   1  11       1365.02       1314.14        16.22 o
 -11   1  11        768.46        691.69        10.15 o
  -9   1  11        993.61        913.14         9.37 o
  -7   1  11       2594.58       2696.68        19.34 o
  -5   1  11        189.71        182.22         4.24 o
  -3   1  11       7567.02       7563.09        47.19 o
  -1   1  11      15674.11      15631.96        92.73 o
   1   1  11        858.40        862.79         8.36 o
   3   1  11         94.54         78.63         3.96 o
   5   1  11       1486.96       1495.82        13.95 o
   7   1  11       2197.03       2185.20        21.36 o
   9   1  11        400.41        373.44        12.32 o
  11   1  11        106.91         74.47        12.05 o
 -18   2  11         42.07         82.53        17.79 o
 -16   2  11        339.57        357.57        13.94 o
 -14   2  11          9.40         33.13         8.11 o
 -12   2  11       1047.94       1018.07        11.53 o
 -10   2  11        788.08        747.73         9.22 o
  -8   2  11       7151.86       7109.79        46.01 o
  -6   2  11        596.78        546.23         7.26 o
  -4   2  11       2321.15       2321.80        17.97 o
  -2   2  11         53.75         55.03         3.75 o
   0   2  11       4261.82       4158.70        26.34 o
   2   2  11         43.62         46.76         3.55 o
   4   2  11        103.00        105.24         4.67 o
   6   2  11        626.10        574.30         9.98 o
   8   2  11         42.62         36.00         6.99 o
  10   2  11         52.52         49.23        10.68 o
  12   2  11          9.43         -1.76        15.53 o
 -17   3  11        100.44        127.90        13.38 o
 -15   3  11          3.81         -9.33         9.33 o
 -13   3  11        530.64        542.34        10.78 o
 -11   3  11       2040.25       1990.32        17.59 o
  -9   3  11        713.63        679.62         9.46 o
  -7   3  11        419.69        428.55         7.18 o
  -5   3  11       5193.58       5065.30        36.26 o
  -3   3  11       3447.49       3350.44        25.48 o
  -1   3  11         38.46         44.24         3.24 o
   1   3  11       1354.44       1384.85        11.41 o
   3   3  11       5810.78       5782.00        39.80 o
   5   3  11        279.85        243.03         7.56 o
   7   3  11          2.64         -6.34         6.34 o
   9   3  11        411.69        423.21        14.46 o
  11   3  11        530.23        540.52        22.60 o
 -16   4  11          8.27         -3.62        12.16 o
 -14   4  11        153.77        115.02         9.71 o
 -12   4  11        458.76        405.92         9.99 o
 -10   4  11         69.25        100.73         6.10 o
  -8   4  11       1641.55       1642.09        14.93 o
  -6   4  11       1180.78       1233.88        11.95 o
  -4   4  11       1607.39       1608.15        15.29 o
  -2   4  11          7.03          4.76         3.66 o
   0   4  11         15.28         -3.20         3.25 o
   2   4  11       2158.79       2232.34        19.81 o
   4   4  11       3125.58       3090.04        25.42 o
   6   4  11         26.31         22.58         6.36 o
   8   4  11         51.27         40.81         8.75 o
  10   4  11        413.73        415.66        17.38 o
 -15   5  11        146.19        155.51        13.02 o
 -13   5  11         86.52         92.35         8.93 o
 -11   5  11         52.85         45.65         6.48 o
  -9   5  11       3407.03       3272.41        25.25 o
  -7   5  11       3970.16       3875.26        29.04 o
  -5   5  11          3.56          7.42         4.98 o
  -3   5  11        642.54        600.55         9.72 o
  -1   5  11       2527.57       2370.82        19.25 o
   1   5  11       1350.79       1310.09        13.70 o
   3   5  11         23.83         29.47         5.28 o
   5   5  11        562.53        520.46        10.14 o
   7   5  11        260.99        262.07        10.31 o
   9   5  11         33.85         35.79        13.72 o
 -16   6  11        312.47        302.84        21.57 o
 -14   6  11        304.07        276.56        13.82 o
 -12   6  11        246.53        246.87         9.73 o
 -10   6  11        512.20        483.24        11.24 o
  -8   6  11        275.24        362.36        10.02 o
  -6   6  11        321.55        304.81         8.47 o
  -4   6  11       1015.91        992.90        12.36 o
  -2   6  11       1929.80       1879.55        17.69 o
   0   6  11       1550.83       1581.32        17.06 o
   2   6  11        202.65        182.77         8.14 o
   4   6  11         97.81        120.85         7.89 o
   6   6  11        423.07        452.52        12.91 o
   8   6  11        256.54        245.71        12.55 o
  10   6  11        113.82        116.22        15.21 o
 -15   7  11         19.84         84.10        19.20 o
 -13   7  11         24.69         34.55        11.40 o
 -11   7  11          6.17          5.96         8.11 o
  -9   7  11        294.20        321.96        10.75 o
  -7   7  11         13.76         14.31         6.46 o
  -5   7  11        365.88        349.51         9.45 o
  -3   7  11          9.38         13.89         5.93 o
  -1   7  11          1.99         28.00         6.73 o
   1   7  11        427.03        370.89        10.27 o
   3   7  11         81.51         77.19         7.49 o
   5   7  11         30.62         41.80         8.99 o
   7   7  11        116.28        159.85        11.88 o
   9   7  11         28.97         17.70        15.24 o
 -14   8  11        409.69        432.68        24.13 o
 -12   8  11        315.58        336.62        15.77 o
 -10   8  11        101.98        111.48         9.67 o
  -8   8  11        454.38        421.39        12.18 o
  -6   8  11         70.84         74.12         8.35 o
  -4   8  11        139.60        123.56         8.18 o
  -2   8  11       2548.51       2502.24        24.78 o
   0   8  11       1152.29       1210.94        17.43 o
   2   8  11          4.07         -7.18         7.18 o
   4   8  11         21.59          7.37         9.22 o
   6   8  11        512.28        540.87        16.40 o
   8   8  11        249.12        245.47        16.34 o
 -11   9  11         16.91         41.45        15.08 o
  -9   9  11        343.40        276.75        11.89 o
  -7   9  11        108.73        123.29        10.22 o
  -5   9  11         58.51         43.26         8.71 o
  -3   9  11        269.19        340.63        12.30 o
  -1   9  11         16.64         25.77         8.57 o
   1   9  11         37.74         22.72         9.20 o
   3   9  11          2.61          7.04        10.94 o
   5   9  11          2.92         14.53        13.29 o
 -10  10  11        390.94        414.96        29.81 o
  -8  10  11          2.46        -11.61        11.61 o
  -6  10  11        160.03        116.21        11.90 o
  -4  10  11        479.90        514.35        18.96 o
  -2  10  11        123.99        143.79        11.83 o
   0  10  11          4.90         -1.04         9.67 o
   2  10  11        569.58        564.78        23.93 o
   4  10  11        226.20        232.97        17.93 o
  -7  11  11        117.19        129.62        15.18 o
  -5  11  11         38.11         34.97        13.90 o
  -3  11  11          0.69         10.34        13.69 o
  -1  11  11          6.18         19.45        13.11 o
   1  11  11          0.26         -1.24        14.97 o
 -18   0  12        178.29        230.71        28.19 o
 -16   0  12        552.69        518.59        26.31 o
 -14   0  12        132.00        112.54        11.27 o
 -12   0  12       1922.84       1779.95        23.13 o
 -10   0  12       6536.45       6224.08        73.26 o
  -8   0  12         26.57         34.19         4.84 o
  -6   0  12         12.10          4.63         4.17 o
  -4   0  12       7658.12       7395.08        81.44 o
  -2   0  12       7481.51       7675.96        69.69 o
   0   0  12       4924.04       5059.79        47.72 o
   2   0  12          7.39         -4.49         4.49 o
   4   0  12        109.71        120.22         7.23 o
   6   0  12       2923.46       2923.64        32.26 o
   8   0  12       1069.57       1085.53        25.40 o
  10   0  12          9.60         -4.95        13.99 o
 -17   1  12         95.04         98.40        16.15 o
 -15   1  12        351.04        396.32        13.45 o
 -13   1  12        887.08        887.74        12.50 o
 -11   1  12        399.93        355.22         7.81 o
  -9   1  12       4423.07       4330.48        32.36 o
  -7   1  12        569.07        523.68         6.83 o
  -5   1  12       2053.08       1996.92        15.12 o
  -3   1  12       1135.01       1165.70        10.14 o
  -1   1  12        398.30        469.84         6.00 o
   1   1  12        328.80        320.61         7.42 o
   3   1  12          0.36         -3.96         3.96 o
   5   1  12        842.85        789.62        10.91 o
   7   1  12         76.40         98.59         7.16 o
   9   1  12         61.61         59.85         9.74 o
  11   1  12          8.78         -8.76        15.93 o
 -18   2  12          9.09         38.58        20.78 o
 -16   2  12         42.82         50.94        11.06 o
 -14   2  12       1371.22       1313.52        17.59 o
 -12   2  12       1105.32       1050.46        13.12 o
 -10   2  12        592.36        601.23         8.50 o
  -8   2  12        867.99        893.64        11.08 o
  -6   2  12       1905.58       1851.55        15.89 o
  -4   2  12       3764.56       3739.86        26.55 o
  -2   2  12       3376.25       3290.70        23.12 o
   0   2  12        112.19        120.40         4.08 o
   2   2  12       1882.77       1778.39        15.03 o
   4   2  12       2549.90       2550.03        19.69 o
   6   2  12         74.18         71.70         6.62 o
   8   2  12        236.21        235.44         9.67 o
  10   2  12        579.39        549.29        17.29 o
 -17   3  12        472.04        487.09        19.56 o
 -15   3  12          2.63         -5.40         9.46 o
 -13   3  12         14.27         20.41         7.15 o
 -11   3  12        192.44        194.04         7.33 o
  -9   3  12         72.49         87.99         5.12 o
  -7   3  12       2778.51       2809.76        22.95 o
  -5   3  12       2681.62       2727.69        21.70 o
  -3   3  12         10.95          5.46         3.46 o
  -1   3  12        450.39        422.56         6.47 o
   1   3  12       1856.52       1899.01        15.81 o
   3   3  12        845.07        845.15        10.93 o
   5   3  12        183.83        153.22         6.86 o
   7   3  12        102.75         68.21         7.85 o
   9   3  12         24.30         27.21        11.84 o
  11   3  12         14.57         -2.39        16.10 o
 -16   4  12        105.62        100.29        15.83 o
 -14   4  12         16.25         26.17         9.09 o
 -12   4  12        569.06        572.02        12.01 o
 -10   4  12        272.15        252.36         7.62 o
  -8   4  12        545.46        501.50         8.58 o
  -6   4  12       4429.57       4489.84        33.73 o
  -4   4  12       3073.04       2999.60        25.17 o
  -2   4  12        782.59        658.46         8.84 o
   0   4  12        118.00        111.39         4.85 o
   2   4  12       2789.72       2686.57        21.49 o
   4   4  12        908.23        846.40        11.10 o
   6   4  12        136.71        120.49         7.61 o
   8   4  12        155.89        157.82        11.32 o
  10   4  12         79.02         95.57        15.99 o
 -15   5  12        246.17        230.77        14.89 o
 -13   5  12        454.70        443.68        12.94 o
 -11   5  12        379.63        353.11         9.95 o
  -9   5  12         31.76         56.72         5.68 o
  -7   5  12        461.33        515.11         9.85 o
  -5   5  12       1779.29       1670.52        16.06 o
  -3   5  12       2334.35       2283.58        21.39 o
  -1   5  12         18.06          0.27         4.79 o
   1   5  12        570.51        544.89         9.04 o
   3   5  12       2273.09       2122.47        19.05 o
   5   5  12         12.23         15.32         7.08 o
   7   5  12          7.69          4.84         8.91 o
   9   5  12        596.85        597.54        19.01 o
 -14   6  12         42.39         59.59        11.59 o
 -12   6  12        363.87        433.66        13.02 o
 -10   6  12         45.92         46.35         7.71 o
  -8   6  12       3060.85       3090.05        27.54 o
  -6   6  12         84.58         72.76         6.56 o
  -4   6  12         26.87         16.80         5.60 o
  -2   6  12        793.13        790.86        11.75 o
   0   6  12         85.91        106.89         6.80 o
   2   6  12         85.70         97.50         7.37 o
   4   6  12        374.65        377.35        11.44 o
   6   6  12       1020.23       1065.62        18.32 o
   8   6  12          7.53         14.83        14.18 o
 -15   7  12        162.86        185.47        18.26 o
 -13   7  12        213.40        232.70        14.33 o
 -11   7  12        881.35        821.26        16.47 o
  -9   7  12        439.56        426.57        12.42 o
  -7   7  12         28.26          9.68         7.03 o
  -5   7  12        118.22        107.22         7.36 o
  -3   7  12       1668.17       1530.64        17.71 o
  -1   7  12       3207.25       3191.04        30.91 o
   1   7  12        289.93        331.66        11.57 o
   3   7  12        128.85        124.88         9.16 o
   5   7  12        287.84        290.33        11.68 o
   7   7  12        730.68        774.42        21.06 o
 -12   8  12        284.22        301.12        16.18 o
 -10   8  12        166.11        144.36        11.07 o
  -8   8  12        209.01        251.55        10.26 o
  -6   8  12        325.61        309.29        10.91 o
  -4   8  12        181.98        203.76         9.74 o
  -2   8  12          9.12         59.09         8.01 o
   0   8  12         15.91         21.01         8.46 o
   2   8  12         74.40         88.04         9.46 o
   4   8  12         22.46         23.44        10.24 o
   6   8  12         13.54          0.35        13.96 o
 -11   9  12        309.93        351.60        16.29 o
  -9   9  12         90.90        136.96        11.45 o
  -7   9  12         34.37         25.85         9.95 o
  -5   9  12        294.03        272.37        11.39 o
  -3   9  12        512.63        532.68        14.50 o
  -1   9  12        580.55        608.08        17.46 o
   1   9  12         65.61         26.16         9.63 o
   3   9  12        217.87        220.27        13.70 o
   5   9  12         89.22         82.67        17.20 o
 -10  10  12          1.50        -14.03        14.03 o
  -8  10  12        186.44        135.68        15.60 o
  -6  10  12         73.30        112.80        12.26 o
  -4  10  12          0.61         10.93        10.97 o
  -2  10  12         48.03         46.33        10.61 o
   0  10  12          0.25         -2.62        10.69 o
   2  10  12         55.10         73.03        15.63 o
  -5  11  12        275.92        343.69        20.26 o
  -3  11  12         13.93         21.54        14.07 o
  -1  11  12         10.09         21.17        14.29 o
 -17   1  13         88.81         87.08        19.60 o
 -15   1  13         89.93         73.49        10.76 o
 -13   1  13        928.93        944.00        14.23 o
 -11   1  13       2299.31       2286.71        20.84 o
  -9   1  13       3223.57       3116.53        26.91 o
  -7   1  13        217.61        193.79         5.41 o
  -5   1  13         19.02         16.95         3.48 o
  -3   1  13       2602.11       2624.25        19.18 o
  -1   1  13       6201.95       6154.37        39.80 o
   1   1  13       2665.17       2622.09        20.54 o
   3   1  13        139.77        138.42         5.75 o
   5   1  13        656.71        661.61        10.67 o
   7   1  13        530.08        526.63        11.32 o
   9   1  13         69.55         53.06        10.68 o
 -16   2  13        234.89        275.42        14.46 o
 -14   2  13         23.46         34.82         8.61 o
 -12   2  13        229.46        226.54         8.36 o
 -10   2  13        138.39        177.22         6.60 o
  -8   2  13        982.79        936.30        11.88 o
  -6   2  13       1268.29       1276.62        13.72 o
  -4   2  13         66.26         78.20         3.90 o
  -2   2  13        364.69        362.11         8.29 o
   0   2  13         41.46         36.04         3.73 o
   2   2  13         64.46         75.25         4.54 o
   4   2  13        585.41        552.17         9.84 o
   6   2  13       1284.71       1194.03        15.28 o
   8   2  13         42.03         59.13         9.88 o
  10   2  13        111.68        113.96        14.90 o
 -17   3  13         39.06         55.78        17.02 o
 -15   3  13        177.89        183.47        12.09 o
 -13   3  13        855.04        865.15        15.05 o
 -11   3  13        159.47        177.23         7.27 o
  -9   3  13          9.25         10.24         5.00 o
  -7   3  13       6073.76       5789.59        61.03 o
  -5   3  13       3364.23       3377.59        29.96 o
  -3   3  13        359.62        313.82         6.72 o
  -1   3  13        213.36        190.32         5.60 o
   1   3  13       4625.15       4505.07        33.19 o
   3   3  13       1529.08       1493.30        15.61 o
   5   3  13          3.53          6.04         6.38 o
   7   3  13         60.93         48.43         8.09 o
   9   3  13        665.38        702.00        23.04 o
 -16   4  13        127.11        151.60        16.10 o
 -14   4  13        551.29        563.24        15.06 o
 -12   4  13         35.63         27.42         7.47 o
 -10   4  13         55.50         47.01         5.89 o
  -8   4  13        329.99        314.58         8.00 o
  -6   4  13       5999.25       6172.65        47.60 o
  -4   4  13        411.30        420.30         9.10 o
  -2   4  13        178.57        148.45         5.45 o
   0   4  13        147.12        142.75         5.99 o
   2   4  13       2043.09       1944.44        17.84 o
   4   4  13        344.67        355.52         9.21 o
   6   4  13         13.48         15.31         7.73 o
   8   4  13        240.50        224.16        12.61 o
 -15   5  13        304.97        361.44        19.40 o
 -13   5  13        185.89        209.37        10.55 o
 -11   5  13         12.92         16.63         7.13 o
  -9   5  13       1661.93       1632.21        18.26 o
  -7   5  13       1146.19       1126.91        14.46 o
  -5   5  13        289.15        275.09         8.35 o
  -3   5  13        430.61        483.52         9.16 o
  -1   5  13         51.13         34.00         5.37 o
   1   5  13         21.52          6.90         5.74 o
   3   5  13        664.20        651.13        11.00 o
   5   5  13        489.23        484.66        12.80 o
   7   5  13        154.59        127.73        10.41 o
   9   5  13          8.84         31.80        15.37 o
 -14   6  13        309.85        319.02        22.88 o
 -12   6  13        863.21        781.66        16.29 o
 -10   6  13        218.64        226.21         9.78 o
  -8   6  13        145.32        157.11         8.14 o
  -6   6  13        507.11        440.44        10.43 o
  -4   6  13        276.51        279.55         8.71 o
  -2   6  13        812.39        843.13        12.93 o
   0   6  13       1748.84       1646.14        18.79 o
   2   6  13        127.66        129.00         7.85 o
   4   6  13          9.33          6.13         7.98 o
   6   6  13        513.85        571.69        15.27 o
   8   6  13        149.55        114.60        15.16 o
 -13   7  13          7.04         19.81        12.42 o
 -11   7  13          8.93         59.80         9.68 o
  -9   7  13         33.10         44.85         8.42 o
  -7   7  13        197.50        199.83         9.27 o
  -5   7  13         49.72         45.08         7.07 o
  -3   7  13         16.51         34.05         7.27 o
  -1   7  13         62.02         96.40         8.80 o
   1   7  13          0.61          1.60         8.06 o
   3   7  13        134.42        143.47        10.28 o
   5   7  13        118.49        122.20        12.46 o
   7   7  13          8.30         -1.45        14.58 o
 -12   8  13        197.25        208.60        15.23 o
 -10   8  13       1096.51       1141.51        20.33 o
  -8   8  13        307.06        329.90        12.05 o
  -6   8  13        254.17        255.56        10.68 o
  -4   8  13        550.56        436.77        13.13 o
  -2   8  13       1715.33       1686.99        20.32 o
   0   8  13        311.54        326.85        12.50 o
   2   8  13         11.90         12.45         9.95 o
   4   8  13        274.95        325.24        14.93 o
   6   8  13        163.18        162.69        15.50 o
 -11   9  13          0.00         36.07        13.44 o
  -9   9  13          5.05          7.70        11.12 o
  -7   9  13         58.95         61.14        11.66 o
  -5   9  13          8.29         -0.29         9.77 o
  -3   9  13         35.92         22.48         9.71 o
  -1   9  13          1.65         -2.15         9.25 o
   1   9  13        133.78        152.11        11.73 o
   3   9  13         35.74         51.19        14.31 o
  -8  10  13        196.78        167.46        16.42 o
  -6  10  13        540.45        555.81        20.31 o
  -4  10  13         74.07         93.31        13.25 o
  -2  10  13          3.74        -12.86        12.86 o
   0  10  13        281.16        251.15        14.47 o
   2  10  13        287.95        347.87        18.98 o
 -16   0  14         12.62          4.74        17.10 o
 -14   0  14        154.07        148.18        13.98 o
 -12   0  14       2543.46       2468.39        34.63 o
 -10   0  14       4091.93       3905.93        44.35 o
  -8   0  14       1206.19       1115.60        18.73 o
  -6   0  14       1131.17        999.83        17.91 o
  -4   0  14        679.71        677.45        12.83 o
  -2   0  14      18849.21      18373.35       315.27 o
   0   0  14        442.92        425.92        10.21 o
   2   0  14         41.54         36.89         6.36 o
   4   0  14       2155.48       2130.03        25.64 o
   6   0  14        869.07        875.01        18.02 o
   8   0  14         29.36          3.00        15.99 o
  10   0  14        196.47        144.77        24.04 o
 -17   1  14        404.84        399.01        26.04 o
 -15   1  14          6.44         -5.37        10.42 o
 -13   1  14        440.69        430.20        12.04 o
 -11   1  14        150.69        199.41         7.83 o
  -9   1  14        602.94        625.07        10.25 o
  -7   1  14        655.31        589.05         8.79 o
  -5   1  14        271.70        265.11         7.33 o
  -3   1  14       3303.77       3168.99        27.43 o
  -1   1  14        365.51        408.77         7.31 o
   1   1  14       1194.45       1185.62        11.66 o
   3   1  14        595.40        597.63         9.05 o
   5   1  14        663.35        632.19        12.41 o
   7   1  14         23.48         15.31         7.93 o
   9   1  14         60.36         36.41        11.98 o
 -16   2  14        354.59        351.76        23.00 o
 -14   2  14        228.50        216.34        10.34 o
 -12   2  14        676.16        677.56        12.76 o
 -10   2  14       1838.71       1774.52        18.02 o
  -8   2  14        309.54        291.97         8.21 o
  -6   2  14        760.48        751.24        12.28 o
  -4   2  14       2282.62       2135.41        29.46 o
  -2   2  14        790.70        738.15         9.29 o
   0   2  14       2029.53       2061.85        17.30 o
   2   2  14       1874.86       1833.74        16.42 o
   4   2  14          8.82         -0.37         5.92 o
   6   2  14         86.20         85.85         8.04 o
   8   2  14        748.04        736.73        17.98 o
 -17   3  14         46.24         70.22        16.46 o
 -15   3  14        409.15        451.47        15.40 o
 -13   3  14        275.98        296.35        10.60 o
 -11   3  14        578.61        555.04        11.25 o
  -9   3  14         75.55         81.01         6.13 o
  -7   3  14       2064.25       2204.81        21.20 o
  -5   3  14       1773.96       1700.75        17.57 o
  -3   3  14          4.26         -3.81         3.81 o
  -1   3  14        168.59        161.23         5.96 o
   1   3  14          3.33         12.68         5.03 o
   3   3  14        282.41        256.11         8.06 o
   5   3  14        501.79        473.97        11.58 o
   7   3  14         33.78         26.24         9.14 o
   9   3  14         14.12         16.55        13.86 o
 -16   4  14        119.15        173.88        16.79 o
 -14   4  14        696.37        762.85        17.51 o
 -12   4  14         11.99          2.30         7.06 o
 -10   4  14         44.50         17.89         6.78 o
  -8   4  14       1051.60        996.24        13.37 o
  -6   4  14       2521.35       2529.48        23.18 o
  -4   4  14        379.61        360.90         8.59 o
  -2   4  14        758.37        700.48         9.83 o
   0   4  14        441.17        412.50         8.59 o
   2   4  14         32.14         21.64         6.02 o
   4   4  14        300.56        279.16         9.06 o
   6   4  14        372.06        389.96        11.08 o
   8   4  14        142.06        154.84        14.29 o
 -15   5  14        460.95        520.76        31.90 o
 -13   5  14        182.92        154.31        11.60 o
 -11   5  14         55.81         41.41         7.97 o
  -9   5  14        487.21        467.66        11.30 o
  -7   5  14        449.01        409.29        10.74 o
  -5   5  14        743.45        750.69        12.32 o
  -3   5  14        231.27        250.33         7.76 o
  -1   5  14        234.96        217.41         8.20 o
   1   5  14       1142.55       1065.68        14.51 o
   3   5  14        335.20        381.32        10.38 o
   5   5  14          3.94         22.66         8.68 o
   7   5  14        112.60         87.56        13.44 o
 -14   6  14          6.43          1.27        13.97 o
 -12   6  14         62.15         83.50        10.13 o
 -10   6  14        257.32        263.21        10.99 o
  -8   6  14         49.51         37.17         7.64 o
  -6   6  14         20.14         -4.39         6.78 o
  -4   6  14       2333.61       2366.46        23.32 o
  -2   6  14        266.70        305.26        10.12 o
   0   6  14        189.20        196.91         8.64 o
   2   6  14          1.76         -8.32         8.32 o
   4   6  14        481.28        476.46        14.24 o
   6   6  14        191.46        178.16        12.13 o
 -13   7  14        255.62        234.94        18.49 o
 -11   7  14       1153.81       1139.88        22.46 o
  -9   7  14        663.47        666.44        14.70 o
  -7   7  14          2.79         -4.53         7.60 o
  -5   7  14         48.60         58.51         8.54 o
  -3   7  14       1619.42       1507.85        18.49 o
  -1   7  14       1096.62       1141.36        16.83 o
   1   7  14         22.74         18.56         8.69 o
   3   7  14        226.89        219.96        11.90 o
   5   7  14        426.06        461.36        17.99 o
 -12   8  14         74.31         70.80        14.09 o
 -10   8  14         24.40        105.57        10.52 o
  -8   8  14          1.65          9.33         9.40 o
  -6   8  14         34.70         41.52         9.19 o
  -4   8  14          3.91          7.57         9.04 o
  -2   8  14         12.91         34.57         9.03 o
   0   8  14        330.79        401.74        13.98 o
   2   8  14         15.28         13.89        10.89 o
   4   8  14         59.13         64.38        16.02 o
 -11   9  14        374.05        391.21        17.60 o
  -9   9  14        224.66        257.17        15.44 o
  -7   9  14        131.63        113.72        12.15 o
  -5   9  14         82.98         78.64        10.96 o
  -3   9  14        128.38        121.80        11.58 o
  -1   9  14        184.74        183.70        11.66 o
   1   9  14        412.44        513.02        22.93 o
   3   9  14        101.40         97.87        17.13 o
  -8  10  14         17.47         33.22        15.95 o
  -6  10  14        119.23        142.85        19.83 o
  -4  10  14         50.86         56.84        15.23 o
  -2  10  14          5.71         -8.09        13.06 o
   0  10  14         30.91         38.02        13.59 o
 -17   1  15        167.65        178.96        17.73 o
 -15   1  15          6.09         -5.84        10.73 o
 -13   1  15        265.76        266.42        10.20 o
 -11   1  15       2817.78       2753.21        25.75 o
  -9   1  15       1427.89       1434.69        16.34 o
  -7   1  15        255.55        229.53         7.22 o
  -5   1  15       1749.59       1664.97        15.60 o
  -3   1  15        794.33        754.58        10.41 o
  -1   1  15        586.43        533.52         8.32 o
   1   1  15       1069.07       1037.60        12.33 o
   3   1  15       1635.75       1562.22        15.86 o
   5   1  15        257.00        276.68         9.07 o
   7   1  15         60.59         62.85         9.69 o
   9   1  15        123.94        113.80        18.81 o
 -16   2  15        110.03        106.08        15.03 o
 -14   2  15         13.63         23.65         9.53 o
 -12   2  15        217.96        236.29         8.98 o
 -10   2  15         41.62         48.08         6.46 o
  -8   2  15        101.36        107.98         6.40 o
  -6   2  15        308.99        315.77         8.89 o
  -4   2  15       3686.05       3623.76        30.36 o
  -2   2  15        146.36        149.44         6.16 o
   0   2  15        985.78        940.26        11.23 o
   2   2  15         30.31         38.22         5.52 o
   4   2  15        946.71        896.66        13.14 o
   6   2  15         19.61         14.86         8.21 o
   8   2  15         16.18         36.13        13.12 o
 -17   3  15        108.42        105.44        17.03 o
 -15   3  15        894.77        953.00        20.25 o
 -13   3  15        247.10        251.54         9.59 o
 -11   3  15        257.23        212.10         8.99 o
  -9   3  15        853.87        832.29        13.03 o
  -7   3  15       3636.11       3618.53        31.13 o
  -5   3  15        954.07        916.69        12.09 o
  -3   3  15          4.48         -1.58         5.11 o
  -1   3  15        972.78        969.80        12.02 o
   1   3  15       1504.69       1421.41        14.89 o
   3   3  15         15.90          4.67         6.44 o
   5   3  15         68.30         65.93         8.00 o
   7   3  15        676.49        654.65        18.89 o
 -16   4  15        365.42        417.68        23.15 o
 -14   4  15        327.47        385.01        16.34 o
 -12   4  15         28.39         19.77         8.04 o
 -10   4  15         19.35          9.35         6.86 o
  -8   4  15        465.55        442.94        10.87 o
  -6   4  15       1497.34       1423.71        15.96 o
  -4   4  15        281.31        296.92         8.65 o
  -2   4  15          2.42         -3.91         5.44 o
   0   4  15       1274.82       1196.69        15.15 o
   2   4  15        384.39        347.50         9.80 o
   4   4  15        152.33        166.78         8.16 o
   6   4  15        252.58        279.55        11.15 o
   8   4  15        402.44        413.55        18.47 o
 -15   5  15         86.47        153.30        21.66 o
 -13   5  15        151.22        158.98        11.47 o
 -11   5  15         68.46         46.69         8.83 o
  -9   5  15        146.54        128.90         8.67 o
  -7   5  15        282.86        276.83         9.47 o
  -5   5  15       2412.10       2305.96        22.68 o
  -3   5  15       1216.26       1238.86        16.52 o
  -1   5  15        174.23        167.41         8.59 o
   1   5  15         20.77         12.86         7.53 o
   3   5  15        464.26        513.08        14.10 o
   5   5  15        434.85        424.13        13.83 o
   7   5  15         13.10         30.77        13.62 o
 -14   6  15         60.74         54.81        22.31 o
 -12   6  15        610.68        626.31        16.49 o
 -10   6  15        550.02        548.95        14.85 o
  -8   6  15        223.60        240.62         9.37 o
  -6   6  15         74.29         89.09         8.09 o
  -4   6  15        201.76        217.07         9.76 o
  -2   6  15        642.40        601.53        14.22 o
   0   6  15        370.52        355.98        11.58 o
   2   6  15        323.64        341.69        12.86 o
   4   6  15        214.21        227.09        13.02 o
   6   6  15         25.89         47.05        13.30 o
 -13   7  15         66.64         75.00        14.70 o
 -11   7  15         37.00         95.85        11.52 o
  -9   7  15         12.41         27.86         9.10 o
  -7   7  15        110.91         88.84         9.09 o
  -5   7  15         13.83          3.24         8.34 o
  -3   7  15        274.12        333.95        14.72 o
  -1   7  15          2.90         -0.64         8.59 o
   1   7  15         27.03         23.44         9.91 o
   3   7  15         67.83         70.11        12.09 o
   5   7  15        117.76        158.51        16.20 o
 -12   8  15        319.41        330.25        17.37 o
 -10   8  15       1008.84       1124.93        23.56 o
  -8   8  15         30.22         32.60        10.12 o
  -6   8  15         56.41         24.01        10.11 o
  -4   8  15        157.71        154.52        11.30 o
  -2   8  15        281.25        267.93        12.48 o
   0   8  15        208.41        208.56        12.02 o
   2   8  15        327.27        328.77        19.65 o
   4   8  15        143.95        156.14        17.33 o
  -9   9  15          1.82          1.79        15.83 o
  -7   9  15         41.67         69.84        13.15 o
  -5   9  15         72.43         59.94        12.47 o
  -3   9  15        149.65        162.33        12.80 o
  -1   9  15         45.51         30.50        14.60 o
   1   9  15        145.67        235.73        16.37 o
  -6  10  15        173.77        209.89        18.11 o
  -4  10  15          1.20        -15.83        15.83 o
  -2  10  15         57.10         40.05        15.34 o
 -16   0  16          2.32         -1.95        23.68 o
 -14   0  16         29.89         -6.54        15.28 o
 -12   0  16        946.56        956.94        22.51 o
 -10   0  16       2676.02       2515.85        33.25 o
  -8   0  16       1400.89       1380.35        23.63 o
  -6   0  16         75.60         72.38         7.91 o
  -4   0  16        790.20        689.16        15.97 o
  -2   0  16        634.52        540.57        12.90 o
   0   0  16        511.07        475.47        12.10 o
   2   0  16       1377.08       1293.12        18.80 o
   4   0  16       1659.47       1626.23        31.56 o
   6   0  16          1.91        -14.38        14.38 o
   8   0  16          7.95        -18.97        18.97 o
 -17   1  16          2.54         25.00        19.27 o
 -15   1  16         21.21         43.77        11.39 o
 -13   1  16        518.58        509.73        13.30 o
 -11   1  16        168.83        213.15         9.55 o
  -9   1  16       1724.15       1680.29        18.32 o
  -7   1  16         28.82         28.07         5.62 o
  -5   1  16       2237.88       2213.90        20.55 o
  -3   1  16          4.19         -5.10         5.10 o
  -1   1  16         27.60         17.09         5.32 o
   1   1  16         42.32         46.70         5.69 o
   3   1  16        114.58        139.61         7.59 o
   5   1  16        122.62        114.44         8.16 o
   7   1  16         35.19         36.81        10.76 o
 -16   2  16         40.66         47.61        15.06 o
 -14   2  16        100.33         90.22        10.43 o
 -12   2  16        451.19        454.35        12.95 o
 -10   2  16        566.92        547.89        12.03 o
  -8   2  16       2140.57       2071.00        20.74 o
  -6   2  16        646.86        602.32        11.20 o
  -4   2  16          6.65          9.75         5.80 o
  -2   2  16        636.86        617.59        10.81 o
   0   2  16       2700.87       2617.08        21.20 o
   2   2  16        286.77        298.37         9.06 o
   4   2  16         18.69         12.88         7.33 o
   6   2  16        455.06        473.51        12.50 o
   8   2  16        202.52        205.42        15.78 o
 -15   3  16        713.99        878.06        23.17 o
 -13   3  16        112.26        105.37         9.32 o
 -11   3  16         12.27         -2.03         7.66 o
  -9   3  16          2.42          0.73         6.92 o
  -7   3  16        155.70        168.47         8.16 o
  -5   3  16        376.42        356.37         9.49 o
  -3   3  16       1755.73       1731.47        18.07 o
  -1   3  16         47.57         51.44         6.67 o
   1   3  16         31.92         30.27         6.57 o
   3   3  16        101.18         86.89         7.38 o
   5   3  16        109.23        125.15         9.47 o
   7   3  16         76.02         71.19        12.75 o
 -16   4  16        443.26        477.03        27.06 o
 -14   4  16        468.34        516.16        18.85 o
 -12   4  16          3.67          7.08         9.22 o
 -10   4  16         65.44         54.94         8.38 o
  -8   4  16        622.04        578.07        12.84 o
  -6   4  16        241.23        235.85         8.96 o
  -4   4  16        388.09        421.23        11.12 o
  -2   4  16       1257.37       1245.99        16.65 o
   0   4  16        164.02        162.55         9.20 o
   2   4  16         12.19         -0.83         7.63 o
   4   4  16        117.30        133.81         8.94 o
   6   4  16        299.82        269.33        13.26 o
 -15   5  16        143.94        166.91        18.65 o
 -13   5  16        305.99        357.38        14.01 o
 -11   5  16         23.82         10.72         8.74 o
  -9   5  16        237.45        206.68        10.16 o
  -7   5  16       1018.92       1020.09        15.11 o
  -5   5  16         33.56         64.00         7.99 o
  -3   5  16          6.19          8.41         7.44 o
  -1   5  16       1816.95       1760.51        20.87 o
   1   5  16        258.76        272.71        10.73 o
   3   5  16         76.34         81.71        10.47 o
   5   5  16        209.98        230.54        13.70 o
 -14   6  16         39.77         37.09        15.48 o
 -12   6  16        528.77        587.72        18.20 o
 -10   6  16          9.75         34.06         8.73 o
  -8   6  16        569.78        639.65        13.66 o
  -6   6  16        560.17        523.62        13.36 o
  -4   6  16       1168.43       1220.42        17.70 o
  -2   6  16         16.35         23.91         8.50 o
   0   6  16        125.19        120.66        10.00 o
   2   6  16        175.89        211.34        12.70 o
   4   6  16        254.94        217.25        16.76 o
 -13   7  16         95.98         56.13        15.20 o
 -11   7  16        638.85        709.40        19.54 o
  -9   7  16        419.27        460.55        14.47 o
  -7   7  16         16.19         -6.63         9.52 o
  -5   7  16        309.93        297.96        11.78 o
  -3   7  16        327.75        339.57        12.79 o
  -1   7  16         43.31         19.44        10.04 o
   1   7  16        132.43        128.80        11.81 o
   3   7  16        577.00        654.73        24.29 o
 -10   8  16        147.47        154.98        12.97 o
  -8   8  16         76.33         92.74        11.71 o
  -6   8  16         58.75         47.21        11.55 o
  -4   8  16         46.90         37.86        10.98 o
  -2   8  16         47.60         21.28        11.27 o
   0   8  16         45.65         43.82        12.34 o
   2   8  16         10.50         15.58        15.61 o
  -9   9  16        366.01        375.93        21.06 o
  -7   9  16        173.16        242.29        17.27 o
  -5   9  16         35.59         46.96        17.58 o
  -3   9  16         60.57         34.72        13.79 o
  -1   9  16        171.28        138.53        15.49 o
 -15   1  17         52.80         48.76        12.21 o
 -13   1  17         99.89        134.48         9.29 o
 -11   1  17        822.31        805.94        14.48 o
  -9   1  17        828.78        857.63        14.32 o
  -7   1  17       1149.76       1118.99        16.29 o
  -5   1  17        754.60        720.25        12.75 o
  -3   1  17        368.75        322.21         9.84 o
  -1   1  17         66.55         54.60         6.80 o
   1   1  17       1165.43       1116.46        15.06 o
   3   1  17       1120.00       1124.41        14.50 o
   5   1  17         50.49         45.66         9.03 o
   7   1  17          2.83        -13.73        13.73 o
 -16   2  17         23.48         37.36        15.32 o
 -14   2  17        406.37        441.94        15.79 o
 -12   2  17        230.99        223.27        10.81 o
 -10   2  17          9.59         -3.96         7.96 o
  -8   2  17        674.54        646.83        13.65 o
  -6   2  17        447.90        384.68        10.37 o
  -4   2  17       2040.90       1984.77        20.44 o
  -2   2  17          9.06         13.18         6.57 o
   0   2  17         89.06         87.36         7.47 o
   2   2  17        305.10        325.56        10.40 o
   4   2  17        114.12        107.25         8.40 o
   6   2  17         55.49         72.16        10.54 o
 -15   3  17        432.69        444.28        21.58 o
 -13   3  17         10.29         16.76         9.59 o
 -11   3  17        124.46        122.73         9.06 o
  -9   3  17        947.32        945.11        14.72 o
  -7   3  17        296.27        310.98         9.99 o
  -5   3  17         24.70         15.22         6.82 o
  -3   3  17       1122.61       1156.03        15.56 o
  -1   3  17       1392.89       1399.69        18.10 o
   1   3  17         60.47         48.80         7.82 o
   3   3  17          3.42         -8.98         8.98 o
   5   3  17        242.22        225.45        10.43 o
 -14   4  17        172.60        203.50        15.05 o
 -12   4  17         29.13         41.71        10.01 o
 -10   4  17        127.80        128.23         9.44 o
  -8   4  17        485.09        433.91        12.80 o
  -6   4  17          1.96         -7.43         7.43 o
  -4   4  17        105.18        130.74         8.30 o
  -2   4  17       1156.90       1194.59        17.44 o
   0   4  17        300.03        295.41        10.32 o
   2   4  17         63.66         38.83         8.58 o
   4   4  17         57.18         37.12        10.57 o
   6   4  17        303.23        341.92        16.31 o
 -13   5  17        743.46        794.14        19.63 o
 -11   5  17         37.63         32.77         9.86 o
  -9   5  17        206.22        242.52        10.93 o
  -7   5  17         15.36          0.47         7.89 o
  -5   5  17       1410.59       1438.94        19.97 o
  -3   5  17        309.74        320.76        11.96 o
  -1   5  17         29.64         50.13         9.27 o
   1   5  17         48.34         42.92         9.22 o
   3   5  17        134.47        124.48        11.28 o
   5   5  17         48.37         80.47        14.01 o
 -12   6  17         62.46         71.45        13.61 o
 -10   6  17        778.62        716.85        16.10 o
  -8   6  17        270.22        277.73        10.77 o
  -6   6  17         83.15         87.66        10.05 o
  -4   6  17        402.13        427.15        13.96 o
  -2   6  17         39.01         33.27         9.66 o
   0   6  17         42.75         26.59        10.16 o
   2   6  17        453.09        497.37        16.21 o
   4   6  17        232.36        221.77        18.61 o
 -11   7  17         20.92         15.88        12.65 o
  -9   7  17          4.67          3.93        10.99 o
  -7   7  17          0.31         13.62        10.44 o
  -5   7  17        183.87        187.35        11.81 o
  -3   7  17          5.46         -9.25        10.70 o
  -1   7  17          5.54          4.49        12.07 o
   1   7  17         56.02         71.69        14.02 o
   3   7  17         19.57         53.19        17.31 o
 -10   8  17         45.70         41.72        14.93 o
  -8   8  17        395.37        387.69        18.70 o
  -6   8  17        443.10        511.28        19.17 o
  -4   8  17         33.30         22.77        13.30 o
  -2   8  17          3.99        -15.48        15.48 o
   0   8  17        153.13        192.64        16.81 o
  -7   9  17         30.20         94.85        16.39 o
  -5   9  17        187.01        164.09        17.36 o
  -3   9  17         24.63         17.76        16.33 o
 -16   0  18         27.49         -7.88        21.94 o
 -14   0  18         39.41          8.77        18.77 o
 -12   0  18        385.02        393.80        18.40 o
 -10   0  18        356.45        337.28        15.21 o
  -8   0  18        325.48        338.50        17.69 o
  -6   0  18       3921.50       3916.96        53.29 o
  -4   0  18        572.63        555.65        18.95 o
  -2   0  18        723.18        682.37        17.63 o
   0   0  18       1059.51       1089.59        20.51 o
   2   0  18       2166.31       2197.87        34.95 o
   4   0  18          2.81          6.76        15.43 o
   6   0  18          4.77         -2.47        23.94 o
 -15   1  18        120.68        119.06        16.59 o
 -13   1  18        747.31        716.33        17.21 o
 -11   1  18         91.11        102.75         9.60 o
  -9   1  18        294.70        333.73        11.90 o
  -7   1  18        140.10        172.09         9.21 o
  -5   1  18        264.68        228.70         9.43 o
  -3   1  18          2.50         -6.57         6.57 o
  -1   1  18         22.17         -5.29         7.47 o
   1   1  18        329.82        403.04        11.94 o
   3   1  18         13.11         16.90         8.48 o
   5   1  18         86.34         68.95        12.03 o
 -16   2  18        110.53        109.04        16.35 o
 -14   2  18        110.78        127.95        12.01 o
 -12   2  18         34.22         60.57         9.77 o
 -10   2  18        606.85        591.76        14.55 o
  -8   2  18       1219.76       1202.90        17.95 o
  -6   2  18        188.38        188.74         8.78 o
  -4   2  18         45.97         42.73         7.59 o
  -2   2  18       1910.81       1872.81        20.44 o
   0   2  18        261.54        290.93        11.11 o
   2   2  18          3.23          3.63         8.71 o
   4   2  18        332.21        338.46        12.56 o
   6   2  18        324.66        392.98        21.40 o
 -15   3  18          7.17         -0.57        21.24 o
 -13   3  18        321.87        314.46        13.39 o
 -11   3  18        487.07        537.27        15.16 o
  -9   3  18         40.23         30.20         8.40 o
  -7   3  18         54.82         38.97         7.70 o
  -5   3  18        321.61        315.33        11.10 o
  -3   3  18        469.71        518.98        11.95 o
  -1   3  18        207.73        232.57        10.23 o
   1   3  18         88.26         70.43         8.98 o
   3   3  18          2.38         -9.65         9.65 o
   5   3  18         19.46         49.39        10.43 o
 -14   4  18         90.47         95.94        17.90 o
 -12   4  18        433.71        504.01        15.97 o
 -10   4  18        183.33        211.11        10.95 o
  -8   4  18          6.31         -8.29         8.29 o
  -6   4  18         36.47          9.04         8.29 o
  -4   4  18        971.22       1001.00        16.66 o
  -2   4  18        449.25        506.96        14.00 o
   0   4  18        193.16        192.23        10.90 o
   2   4  18          4.66         -1.91        10.22 o
   4   4  18         28.16         45.93        12.31 o
 -13   5  18         74.64        151.18        14.69 o
 -11   5  18        250.24        266.92        12.33 o
  -9   5  18        330.15        342.58        12.77 o
  -7   5  18        161.89        185.23        10.17 o
  -5   5  18          5.86         15.39         8.36 o
  -3   5  18        407.90        447.97        17.95 o
  -1   5  18        565.71        593.01        15.47 o
   1   5  18         16.05         17.67        10.98 o
   3   5  18          8.59         11.85        11.93 o
 -12   6  18        155.97        192.65        14.38 o
 -10   6  18         36.63         41.90        11.13 o
  -8   6  18          8.42          2.38         9.57 o
  -6   6  18         49.58         33.66        10.02 o
  -4   6  18        200.27        223.60        12.14 o
  -2   6  18         47.70         53.88        10.78 o
   0   6  18         39.67         20.89        11.75 o
   2   6  18         87.43        103.37        15.67 o
 -11   7  18        119.29        126.66        14.40 o
  -9   7  18        115.09        131.23        13.79 o
  -7   7  18        477.65        478.27        17.36 o
  -5   7  18        397.28        466.57        17.66 o
  -3   7  18         15.11         -2.09        12.10 o
  -1   7  18          2.70        -15.27        15.27 o
   1   7  18        613.58        718.93        25.48 o
  -8   8  18         29.18         27.27        13.68 o
  -6   8  18         54.29         98.32        16.57 o
  -4   8  18          1.33         11.34        14.64 o
  -2   8  18        100.21         85.21        16.11 o
 -15   1  19        293.99        291.54        18.85 o
 -13   1  19        101.85        119.46        10.66 o
 -11   1  19         24.47         32.91         9.55 o
  -9   1  19        778.57        763.28        16.20 o
  -7   1  19       1839.89       1885.86        23.85 o
  -5   1  19        591.73        550.44        16.20 o
  -3   1  19         17.37         15.16         8.72 o
  -1   1  19         90.90         77.16         8.95 o
   1   1  19        452.22        499.12        14.51 o
   3   1  19        368.02        362.07        13.76 o
   5   1  19         93.18        103.57        15.62 o
 -14   2  19        410.07        435.14        16.82 o
 -12   2  19        221.74        231.56        12.20 o
 -10   2  19         65.33         71.45         9.70 o
  -8   2  19          2.00         -5.36         8.67 o
  -6   2  19        135.95        106.27         9.52 o
  -4   2  19          0.40         -3.90         7.55 o
  -2   2  19         76.78        107.83         9.12 o
   0   2  19        274.46        297.84        12.33 o
   2   2  19         64.22         63.74        10.29 o
   4   2  19         61.13         48.82        12.51 o
 -15   3  19         40.38         30.41        16.51 o
 -13   3  19         81.80         88.79        12.43 o
 -11   3  19        676.11        735.17        17.97 o
  -9   3  19        163.54        187.23        11.35 o
  -7   3  19          3.22         -8.92         8.92 o
  -5   3  19        294.33        323.02        11.49 o
  -3   3  19       1058.76       1116.90        19.03 o
  -1   3  19        180.98        186.46        10.76 o
   1   3  19         11.88         -9.49         9.49 o
   3   3  19        164.09        191.58        13.85 o
 -14   4  19         33.98         54.02        15.47 o
 -12   4  19        139.36        182.56        13.66 o
 -10   4  19        611.33        659.76        16.94 o
  -8   4  19          1.22         -9.32         9.32 o
  -6   4  19         54.54         27.50         8.91 o
  -4   4  19        377.20        382.22        14.04 o
  -2   4  19       1103.69       1187.29        18.60 o
   0   4  19          4.37         -4.57        10.05 o
   2   4  19         26.74         20.76        12.99 o
   4   4  19        268.44        311.53        18.85 o
 -13   5  19        312.46        361.94        18.45 o
 -11   5  19         30.78         54.16        13.52 o
  -9   5  19          3.56         12.30        10.11 o
  -7   5  19         85.25         70.01        10.17 o
  -5   5  19         69.59         67.96         9.58 o
  -3   5  19        132.51        132.28        10.66 o
  -1   5  19         76.91         91.62        11.21 o
   1   5  19        133.23        140.45        15.46 o
   3   5  19         52.49         68.95        17.83 o
 -12   6  19         11.00         23.11        15.69 o
 -10   6  19         76.38         65.39        12.04 o
  -8   6  19        369.79        375.75        14.72 o
  -6   6  19        304.97        320.31        14.14 o
  -4   6  19         57.41         69.88        11.29 o
  -2   6  19         64.14         65.84        12.43 o
   0   6  19         85.35         84.61        14.48 o
  -9   7  19         39.68         39.04        14.66 o
  -7   7  19         26.95         58.89        14.47 o
  -5   7  19        102.43        149.90        14.97 o
  -3   7  19          4.07         14.93        14.56 o
  -1   7  19          1.11        -14.36        15.79 o
  -6   8  19        310.94        377.19        20.73 o
 -14   0  20        140.40        152.77        23.06 o
 -12   0  20         13.14        -16.10        16.10 o
 -10   0  20          2.25        -12.05        13.45 o
  -8   0  20       1590.33       1603.66        29.91 o
  -6   0  20       1468.86       1487.98        30.06 o
  -4   0  20         21.26          5.93        12.33 o
  -2   0  20         46.62         41.91        13.30 o
   0   0  20        801.40        832.42        25.64 o
   2   0  20        399.53        430.58        22.09 o
   4   0  20          5.12         31.93        23.27 o
 -15   1  20         51.76         77.29        17.01 o
 -13   1  20          4.19          3.62        11.83 o
 -11   1  20          6.10         -3.31        10.69 o
  -9   1  20         66.31        107.44        10.80 o
  -7   1  20          0.99         32.34         9.89 o
  -5   1  20         12.84          9.18         9.47 o
  -3   1  20          0.04         -9.04         9.04 o
  -1   1  20         44.34         26.82        10.91 o
   1   1  20        163.14        158.00        11.59 o
   3   1  20          2.36         -2.47        16.00 o
 -14   2  20          3.73         17.78        13.20 o
 -12   2  20         97.26        120.51        11.80 o
 -10   2  20        730.00        742.93        17.39 o
  -8   2  20        121.69        119.43        10.33 o
  -6   2  20         46.76         36.73         9.95 o
  -4   2  20        788.92        788.58        17.15 o
  -2   2  20        188.97        204.36        11.97 o
   0   2  20         49.88         65.47        10.64 o
   2   2  20        202.74        225.53        13.50 o
 -13   3  20        259.00        325.68        16.93 o
 -11   3  20        260.00        331.02        14.71 o
  -9   3  20         29.20         29.30        10.58 o
  -7   3  20          4.14         -9.81         9.81 o
  -5   3  20         42.69         58.24         9.76 o
  -3   3  20         40.21         69.46        10.68 o
  -1   3  20        272.32        259.80        12.69 o
   1   3  20         41.20         21.52        12.30 o
   3   3  20          2.58         14.84        16.30 o
 -12   4  20        466.34        494.66        20.44 o
 -10   4  20        266.89        310.24        14.42 o
  -8   4  20          1.28        -10.12        10.12 o
  -6   4  20         25.21         20.41        10.45 o
  -4   4  20         96.95         85.54        11.05 o
  -2   4  20        295.84        335.99        13.14 o
   0   4  20        129.36        152.63        13.12 o
   2   4  20         69.47         85.82        15.34 o
 -11   5  20        436.16        501.05        19.29 o
  -9   5  20        204.51        223.38        13.60 o
  -7   5  20         39.91         37.59        11.45 o
  -5   5  20        345.17        361.60        13.49 o
  -3   5  20        421.21        474.62        15.43 o
  -1   5  20         10.54         -4.41        13.41 o
   1   5  20         13.00          2.70        16.08 o
 -10   6  20         52.90         65.25        14.28 o
  -8   6  20        161.86        193.33        17.44 o
  -6   6  20          0.88         14.16        15.37 o
  -4   6  20         69.42         67.49        13.67 o
  -2   6  20         70.50         38.45        13.48 o
   0   6  20        352.76        368.95        20.59 o
  -7   7  20        730.38        909.35        29.60 o
  -5   7  20         77.32         81.42        17.06 o
  -3   7  20          7.13         15.90        16.30 o
 -13   1  21         94.09         85.77        13.66 o
 -11   1  21          3.13          9.33        11.12 o
  -9   1  21         75.30         73.55        11.54 o
  -7   1  21        753.78        729.67        17.54 o
  -5   1  21        387.17        405.73        15.27 o
  -3   1  21        115.00        115.95        11.67 o
  -1   1  21        322.35        376.37        15.44 o
   1   1  21         72.85         73.08        14.41 o
 -12   2  21         53.07         68.03        14.31 o
 -10   2  21         40.52         56.36        12.14 o
  -8   2  21        256.70        255.77        13.02 o
  -6   2  21         15.76         19.64        10.69 o
  -4   2  21        174.99        207.36        12.46 o
  -2   2  21        166.02        177.52        13.63 o
   0   2  21        461.43        465.69        18.62 o
   2   2  21         16.09          8.99        14.70 o
 -13   3  21        421.79        448.78        20.44 o
 -11   3  21        269.77        301.85        17.51 o
  -9   3  21         11.30          5.16        11.30 o
  -7   3  21          1.92        -10.55        10.55 o
  -5   3  21        514.35        546.26        18.85 o
  -3   3  21        494.97        526.68        17.90 o
  -1   3  21          2.00         16.86        13.49 o
   1   3  21         14.63         31.79        14.41 o
 -12   4  21        370.20        474.08        19.94 o
 -10   4  21        151.01        178.03        15.92 o
  -8   4  21          2.49        -11.45        11.45 o
  -6   4  21         12.08        -11.06        11.06 o
  -4   4  21        344.11        390.20        16.23 o
  -2   4  21         20.44          2.51        14.59 o
   0   4  21          1.37          8.71        13.53 o
 -11   5  21        159.15        188.63        16.65 o
  -9   5  21         90.87         98.74        15.92 o
  -7   5  21         13.33         -5.55        17.31 o
  -5   5  21          0.87        -15.48        15.48 o
  -3   5  21         34.34         33.63        14.17 o
  -1   5  21        245.83        262.89        16.01 o
  -8   6  21        262.88        274.54        16.84 o
  -6   6  21        244.74        272.70        17.84 o
  -4   6  21          4.93        -12.53        14.17 o
 -12   0  22        137.78        154.71        22.47 o
 -10   0  22        203.87        178.04        22.75 o
  -8   0  22        864.20        905.72        26.99 o
  -6   0  22         28.29          8.47        15.04 o
  -4   0  22        102.82        152.64        17.78 o
  -2   0  22        567.01        643.11        30.65 o
   0   0  22         80.58         81.87        22.09 o
 -13   1  22         34.00         46.03        17.09 o
 -11   1  22         98.78         74.87        14.31 o
  -9   1  22        150.77        177.73        13.30 o
  -7   1  22          1.62         11.26        11.95 o
  -5   1  22         94.17         98.17        12.28 o
  -3   1  22          0.29          1.76        12.44 o
  -1   1  22        253.73        271.12        17.10 o
 -12   2  22        196.22        234.85        19.38 o
 -10   2  22         21.15         54.86        16.26 o
  -8   2  22         51.05         43.26        12.95 o
  -6   2  22        485.91        532.80        18.94 o
  -4   2  22        332.85        408.67        17.89 o
  -2   2  22          1.44         42.68        17.46 o
   0   2  22         31.01         42.67        15.31 o
 -11   3  22        110.03        136.05        17.77 o
  -9   3  22        175.49        189.18        17.52 o
  -7   3  22         17.88         -6.37        16.89 o
  -5   3  22         26.13         42.74        18.17 o
  -3   3  22        109.17        123.01        17.27 o
  -1   3  22         36.31         47.87        14.88 o
 -10   4  22        173.90        215.42        16.32 o
  -8   4  22        128.76        154.44        17.30 o
  -6   4  22         13.84         35.22        21.58 o
  -4   4  22         46.05         47.15        16.38 o
  -2   4  22         47.07         65.15        18.56 o
  -7   5  22         32.51         18.35        15.25 o
  -5   5  22        219.52        240.51        17.08 o
 -11   1  23        121.38        108.21        16.58 o
  -9   1  23         40.24         34.40        14.01 o
  -7   1  23         55.64         48.47        15.23 o
  -5   1  23        170.29        188.05        16.10 o
  -3   1  23        247.43        315.27        18.91 o
 -10   2  23        377.60        400.82        20.06 o
  -8   2  23         32.39         59.00        15.97 o
  -6   2  23         38.71         63.28        17.96 o
  -4   2  23          0.54         -4.92        17.75 o
  -2   2  23         78.67         50.21        22.56 o
  -9   3  23          3.83         11.12        15.08 o
  -7   3  23        162.70        176.74        19.44 o
  -5   3  23        181.19        200.51        20.01 o
  -3   3  23          4.27        -14.00        19.99 o
  -6   4  23        265.03        320.19        20.84 o
  -8   0  24         16.42         -1.25        21.10 o
  -6   0  24          2.33          7.96        21.22 o
  -7   1  24          0.06          3.95        16.29 o
  -5   1  24         53.77         73.47        17.25 o
                                                
